# Supplementary material for: Epidemic-induced local awareness behavior inferred from surveys and genetic sequence data
Source: Nat Commun. 2025 May 22;16:4758. doi: 10.1038/s41467-025-59508-5 (PMC12098690; doi:10.1038/s41467-025-59508-5)
Supplement: Supplementary file 3 — Supplementary Data 1 [file 41467_2025_59508_MOESM3_ESM.txt]

{"months": [10, 11, 12, 13, 14, 15, 16, 17, 18], "local_awareness": [3.6226226226226226, 3.4754754754754753, 3.4904904904904903, 3.145, 3.135, 3.377, 3.3736263736263736, 3.4381054897739505, 3.4704704704704703], "local_awareness_CI": [0.08602993422233546, 0.09183887463804227, 0.08769025499226772, 0.09460883658517333, 0.09446254517003017, 0.0899653023870873, 0.08952050777717985, 0.09337343343297175, 0.08867718378086181], "mask %": [0.2570480928689884, 0.7389240506329114, 0.7960426179604262, 0.7284345047923323, 0.7250409165302782, 0.1951219512195122, 0.12841091492776885, 0.09747899159663866, 0.05005005005005005], "mask %_CI": [0.01735135932479274, 0.017034500787259904, 0.01532709343769368, 0.017332052581075667, 0.017611619920782234, 0.015580635389050607, 0.013068250599359526, 0.011855784775875209, 0.006726273025490164], "soc. dist. %": [0.472636815920398, 0.4873417721518987, 0.5098934550989346, 0.5335463258785943, 0.4288052373158756, 0.32682926829268294, 0.32263242375601925, 0.3092436974789916, 0.2062062062062062], "soc. dist. %_CI": [0.019822783488893533, 0.01938549351034115, 0.019015462841674997, 0.019440515418345322, 0.01952118420183049, 0.018441240908108704, 0.018261094330804903, 0.018473917062301067, 0.012480344893259046]}
