# Supplementary material for: Epidemic-induced local awareness behavior inferred from surveys and genetic sequence data
Source: Nat Commun. 2025 May 22;16:4758. doi: 10.1038/s41467-025-59508-5 (PMC12098690; doi:10.1038/s41467-025-59508-5)
Supplement: Supplementary file 4 — Supplementary Data 2 [file 41467_2025_59508_MOESM4_ESM.txt]

{"nonsym3_synthetic_large_real-twitter-mm": {"local awareness alpha": [["0", "0.25", "0.5", "0.75", "1"], [-2.930044846913015, 0.4472135954999579, 1.3368776879180406, 1.1360925044873849, 1.015113445777636], [[0.1148201552307655, 0.22502802383185766, 0.18217714953878894, 0.08915706995417882, 0.066995655984047], [0.10161772216682463, 0.16486125214374453, 0.0998514807859423, 0.13141194441831372, 0.09168373528129647]]], "global awareness alpha": [["0", "0.25", "0.5", "0.75", "1"], [-2.930044846913015, -2.768969607254486, -2.704008421209992, -2.536449835915737, -2.4936949932157453], [[0.1148201552307655, 0.10401373895293053, 0.09819229909570293, 0.11685450811148712, 0.14266801724744527], [0.10161772216682463, 0.0904283940094377, 0.10744309732873791, 0.0983767178271222, 0.11245136039493486]]], "beta": [["0.05", "0.1", "0.15", "0.2", "0.25"], [-1.8708286933869709, -2.73374176431701, -2.930044846913015, -2.6045762016047966, -2.302120244369294], [[0.20124208870852267, 0.12969825628152387, 0.1148201552307655, 0.07814663151102197, 0.06594766102988991], [0.20314381669306547, 0.131458355329388, 0.10161772216682463, 0.08335930295477167, 0.0776191759935303]]], "subsampling probability": [["0.05", "0.1", "0.2", "0.4", "0.6", "0.8", "1"], [-2.20936175174636, -2.4122838999519534, -2.7264586596435008, -2.7648463665575216, -2.8344216724845985, -2.903991822635496, -2.930044846913015], [[0.3899579052978783, 0.2001813627998139, 0.1304947221270183, 0.1455811338784745, 0.13715636335076642, 0.09600817736450384, 0.1148201552307655], [0.41312989426272884, 0.23114506986776373, 0.18501259308841878, 0.12826152525535361, 0.11651840213663522, 0.09923522066943447, 0.10161772216682463]]]}, "nonsym3_synthetic_large_real-googleplus": {"local awareness alpha": [["0", "0.25", "0.5", "0.75", "1"], [-1.0974421740897204, 0.6649730248142188, 1.321111798269512, 1.1446453390388016, 0.8770235104782409], [[0.16981906782270384, 0.19718110304513237, 0.18864852715382874, 0.12770795776967514, 0.07835742954092906], [0.09744217408972045, 0.1806953231627747, 0.06050617211892617, 0.10074658883933196, 0.10529437631075078]]], "global awareness alpha": [["0", "0.25", "0.5", "0.75", "1"], [-1.0974421740897204, -1.258198889747161, -1.1685326003270806, -1.2180895781801526, -1.2060453783110543], [[0.16981906782270384, 0.14487919381505288, 0.17934022233176883, 0.16866091238292036, 0.13255782673680194], [0.09744217408972045, 0.12901928299709775, 0.15362153625972885, 0.13395176680767706, 0.19111662838372045]]], "beta": [["0.05", "0.1", "0.15", "0.2", "0.25"], [-0.8059154167385718, -1.5321723059797765, -1.0974421740897204, -1.4744052916930908, -1.3644071608072317], [[0.25772856077256767, 0.1570507162243242, 0.16981906782270384, 0.10673353839109878, 0.09978381624055555], [0.228243194692628, 0.198838972646443, 0.09744217408972045, 0.1025284662742798, 0.09949609673987969]]], "subsampling probability": [["0.05", "0.1", "0.2", "0.4", "0.6", "0.8", "1"], [-1.6513388846329011, -1.0952380952380951, -1.037683814637009, -1.171723124162492, -0.9918959890461488, -1.213575295964992, -1.0974421740897204], [[1.1129315967911562, 0.5267703726900508, 0.3015113445777635, 0.19724076037501814, 0.18108059913972996, 0.12026456800132079, 0.16981906782270384], [0.9266978893762934, 0.31263054550320246, 0.23384646865397218, 0.210172545186031, 0.15856265571281547, 0.13858457585771644, 0.09744217408972045]]]}, "nonsym3_synthetic_large_config_model": {"local awareness alpha": [["0", "0.25", "0.5", "0.75", "1"], [-0.6483624608376474, 1.7320508075688774, 1.201703896358673, 0.7490510619817479, 0.6158557341839024], [[0.3797272979183227, 1.0460564669988421, 0.8422332627611266, 1.435187260737523, 0.47345433338398735], [0.645321074966002, 0.1670994719604928, 0.5633183397115715, 0.6479262488627249, 0.8158642761153645]]], "global awareness alpha": [["0", "0.25", "0.5", "0.75", "1"], [-0.6483624608376474, 0.0036707512087148, -0.3321387603946227, 0.0, 0.0894882305256133], [[0.3797272979183227, 0.35552822211404533, 0.4438986610831287, 0.8452994616207483, 0.4796267640815319], [0.645321074966002, 0.3709995131916569, 0.521860566644507, 0.3117527983883148, 0.6872207757817845]]], "beta": [["0.1", "0.15", "0.2", "0.25"], [-0.8587963062106425, -0.6483624608376474, -1.0203136500951917, -1.362589244097924], [[0.2619291227220142, 0.3797272979183227, 0.4444759155612612, 0.2780328289279983], [0.9429085671487731, 0.645321074966002, 0.3174323918622842, 0.2503583908333904]]], "subsampling probability": [["0.4", "0.6", "0.8", "1"], [0.2723056700125195, -0.3119755998957587, -0.4847912697329969, -0.6483624608376474], [[0.613680259748698, 0.6166713422477914, 0.5029103956462613, 0.3797272979183227], [0.9123533074914416, 0.8283733793900809, 0.8385399694070439, 0.645321074966002]]]}, "nonsym3_synthetic_large_real-facebook": {"local awareness alpha": [["0", "0.25", "0.5", "0.75", "1"], [-2.2362012882989437, -0.299451769153216, 1.4640517428413022, 0.9217388571344268, 1.0188001005928715], [[0.2123419513264686, 0.5176555486029354, 0.6218371026551912, 0.48657188876548263, 0.20010895981869536], [0.16339001253467433, 0.4137348795173804, 0.3470759711536071, 0.40511275350237286, 0.3296466785180978]]], "global awareness alpha": [["0", "0.25", "0.5", "0.75", "1"], [-2.2218845218617176, -1.3333333333333333, -1.1873695803597082, -1.2564245487335324, -0.3969773108444727], [[0.20347172850161233, 0.32787041549378126, 0.523955285045479, 0.6721742833198334, 0.4591805278843799], [0.1936592754132942, 0.27735009811261446, 0.3934149586707627, 0.7564245487335324, 0.41874563850032476]]], "beta": [["0.05", "0.1", "0.15", "0.2", "0.25"], [-1.825669162355379, -2.6213517686454284, -2.303143009250116, -1.6105716729623385, -1.2060453783110543], [[0.6569193966613951, 0.2553446486586215, 0.19300787376341555, 0.1558090936555694, 0.1301852466021418], [0.18757922705598373, 0.2072626617304505, 0.19256359720577043, 0.18177237336229557, 0.15519429907229432]]], "subsampling probability": [["0.05", "0.1", "0.2", "0.4", "0.6", "0.8", "1"], [-0.6257289284215116, -0.981227721342784, -1.4603098048265035, -1.807392228230128, -2.0494903882570465, -2.1609526622667383, -2.303143009250116], [[0.7468722984962112, 0.6543903618213429, 0.4253082783376232, 0.3630584121905893, 0.2247678070678738, 0.1924409593914702, 0.19300787376341555], [0.9655507831097743, 0.5324520543928564, 0.5608379544208726, 0.2229724105543458, 0.17967642357804414, 0.20947545491823405, 0.19256359720577043]]]}, "nonsym3_synthetic_large_SBM": {"local awareness alpha": [["0", "0.25", "0.5", "0.75", "1"], [-0.8277707155597103, 0.7763303882519634, 0.6456043524082382, 0.5572829061459796, 0.3569292178134255], [[0.1531155828260271, 0.133868240963797, 0.20546609893396495, 0.0719915885030471, 0.008482438702456019], [0.18367002388885223, 0.13239653770391802, 0.06799774879163456, 0.08832144626225857, 0.12836209982950697]]], "global awareness alpha": [["0", "0.25", "0.5", "0.75", "1"], [-0.8277707155597103, -0.7054124852471191, -0.8860675119025555, 0.1853890153448641, -0.5862215890259388], [[0.1531155828260271, 0.558297691180565, 0.5540863487326885, 0.6116851636463062, 0.92563630301097], [0.18367002388885223, 0.3510465588356871, 0.4786752836724276, 0.7908469141276747, 1.0513395832920165]]], "beta": [["0.1", "0.15", "0.2", "0.25"], [-1.3082579729272394, -0.8277707155597103, -0.5484870437449065, -0.2296222032898625], [[0.3787963612673202, 0.1531155828260271, 0.12846821842514045, 0.0581273480607612], [0.44112292535501796, 0.18367002388885223, 0.09949887438478777, 0.08617346198499504]]], "subsampling probability": [["0.05", "0.1", "0.2", "0.4", "0.6", "0.8", "1"], [0.5412192115130445, 0.1408910548820037, 0.2852813494985753, 0.2496355942732255, -0.2346490361416056, -0.6013468499190733, -0.8277707155597103], [[1.3133706259246152, 0.5575577215486704, 0.4014600719102308, 0.2182201345152841, 0.20674012639125983, 0.1581545313933752, 0.1531155828260271], [1.4002314752752576, 0.7697925476409555, 0.4322363964068514, 0.13063317359331372, 0.11732339198318686, 0.17108929158109087, 0.18367002388885223]]]}, "nonsym3_synthetic_large_GIRG": {"local awareness alpha": [["0", "0.25"], [-1.1507292947660144, 0.9287992996000424], [[0.5858550333051202, 0.5462726277837422], [0.2632899982991871, 0.21360210119987255]]], "global awareness alpha": [["0", "0.25", "0.5", "0.75", "1"], [-1.1507292947660144, -1.1868960978474554, -1.0801603278848146, -0.6000003421540225, -0.8594003924504583], [[0.5858550333051202, 0.21006731215943253, 0.5865063387818519, 0.5310701085371081, 0.6405996075495417], [0.2632899982991871, 0.5202294311807888, 0.5456378440599658, 0.4099189886321789, 0.45257840369488866]]], "beta": [["0.1", "0.15", "0.2", "0.25"], [-0.8622835359607413, -1.1507292947660144, -1.5345224838248488, -1.7050748235742292], [[0.701823961506217, 0.5858550333051202, 0.30482945417655216, 0.32055130753272176], [0.6634725980825841, 0.2632899982991871, 0.32471668260154707, 0.2998062750574444]]], "subsampling probability": [["0.4", "0.6", "0.8", "1"], [-0.5120280212307209, -1.2191742800600105, -1.2649669433091566, -1.1507292947660144], [[1.0946189423486061, 0.6204631472458546, 0.577125348515396, 0.5858550333051202], [0.7733720281003011, 0.909085252782809, 0.3989415395247179, 0.2632899982991871]]]}, "nonsym3_synthetic_large_real-facebook2": {"local awareness alpha": [["0", "0.25", "0.5", "0.75", "1"], [-0.4654079080028178, 0.1742233895554847, 0.6793502756347749, 0.8015190836597705, 0.876151747460832], [[0.24073976501136296, 0.3348191928743711, 0.1448277918099261, 0.11973897121546795, 0.16858430749843567], [0.22970564760730194, 0.17863279495408158, 0.17013701635888867, 0.12550909710704827, 0.13617814097808223]]], "global awareness alpha": [["0", "0.25", "0.5", "0.75", "1"], [-0.5527170747826298, -0.3734814367521508, -0.4469260859419597, -0.3779915320718537, -0.4063902575465186], [[0.27155636285015516, 0.22951056647256762, 0.2149622889698648, 0.24768123004807036, 0.2670010765615791], [0.3206460412636064, 0.20083170594177668, 0.1967595812959989, 0.2825255658051446, 0.2396201023423129]]], "beta": [["0.1", "0.15", "0.2", "0.25"], [-0.9457461698162886, -0.5187434784170379, -0.5122799298240729, -0.558826371588649], [[0.6017214151467289, 0.32712921438076425, 0.19904493558111425, 0.16625012871188583], [0.3620571801898528, 0.17895712599050173, 0.17994286530631987, 0.15395462129937743]]], "subsampling probability": [["0.2", "0.4", "0.6", "0.8", "1"], [-0.1209005551264194, -0.899237544372352, -0.8320502943378437, -0.6065552129806349, -0.5187434784170379], [[2.203042628891703, 0.2941146947660752, 0.588675305671824, 0.3421280850698789, 0.32712921438076425], [0.5587361241269431, 0.4007488889501156, 0.27596506929810527, 0.23522218411974694, 0.17895712599050173]]]}}
