# Supplementary material for: Epidemic-induced local awareness behavior inferred from surveys and genetic sequence data
Source: Nat Commun. 2025 May 22;16:4758. doi: 10.1038/s41467-025-59508-5 (PMC12098690; doi:10.1038/s41467-025-59508-5)
Supplement: Supplementary file 5 — Supplementary Data 3 [file 41467_2025_59508_MOESM5_ESM.csv]

	country	variant	date	time	size_before	size	size_after	NormChange(t)	NormChange(t+1)	is_super	baseline normchange	ECS	CHI	attack_rate	sequencing_rate	EPI_IDs
3341	Belgium	Delta	2021-07-07	76	0	10	0	10.0	-3.162277660168379	True	-1.3333333333333333	1.8289443268350458	64.29	0.0008470835582145532	0.16671998138831534	['EPI_ISL_2988326', 'EPI_ISL_2988324', 'EPI_ISL_2988353', 'EPI_ISL_3008682', 'EPI_ISL_3008684', 'EPI_ISL_3008685', 'EPI_ISL_3008680', 'EPI_ISL_3008696', 'EPI_ISL_3008697', 'EPI_ISL_3008659']
5039	Belgium	Delta	2021-05-26	70	0	11	10	11.0	-0.30151134457776363	True	-2.017728265700211	-1.7162169211224474	62.86000000000001	0.0008902912983811372	0.0094906062366841	['EPI_ISL_2483893', 'EPI_ISL_2483899', 'EPI_ISL_2483905', 'EPI_ISL_2483931', 'EPI_ISL_2426602', 'EPI_ISL_2483911', 'EPI_ISL_2483909', 'EPI_ISL_2426618', 'EPI_ISL_2426614', 'EPI_ISL_2426608', 'EPI_ISL_2426585']
5724	Belgium	Delta	2021-07-14	77	0	10	3	10.0	-2.2135943621178655	True	-2.6666666666666665	-0.453072304548801	64.29	0.0008356657773894609	0.20593393959939277	['EPI_ISL_4348700', 'EPI_ISL_5424950', 'EPI_ISL_5425306', 'EPI_ISL_5424932', 'EPI_ISL_5424581', 'EPI_ISL_5424584', 'EPI_ISL_5424588', 'EPI_ISL_5424587', 'EPI_ISL_5424603', 'EPI_ISL_5424485']
5823	Belgium	Delta	2021-06-30	75	0	10	6	10.0	-1.2649110640673518	True	-1.5	-0.23508893593264824	64.29	0.0006407875376757514	0.12486304661220568	['EPI_ISL_2847115', 'EPI_ISL_2852110', 'EPI_ISL_2861552', 'EPI_ISL_3867605', 'EPI_ISL_3867603', 'EPI_ISL_3867662', 'EPI_ISL_3867666', 'EPI_ISL_3867654', 'EPI_ISL_3867653', 'EPI_ISL_3867672']
5976	Belgium	Delta	2021-07-14	77	2	22	2	14.14213562373095	-4.264014327112209	True	-2.6666666666666665	1.5973476604455423	64.29	0.0008356657773894609	0.20593393959939277	['EPI_ISL_3065902', 'EPI_ISL_3065904', 'EPI_ISL_3065903', 'EPI_ISL_3065907', 'EPI_ISL_3065905', 'EPI_ISL_3065908', 'EPI_ISL_3115131', 'EPI_ISL_3115134', 'EPI_ISL_3115154', 'EPI_ISL_3229744', 'EPI_ISL_3229746', 'EPI_ISL_3115065', 'EPI_ISL_3115066', 'EPI_ISL_3115125', 'EPI_ISL_3453206', 'EPI_ISL_3115022', 'EPI_ISL_3115093', 'EPI_ISL_3115067', 'EPI_ISL_3115156', 'EPI_ISL_3115129', 'EPI_ISL_3115124',…
6051	Belgium	Delta	2021-06-30	75	0	16	7	16.0	-2.25	True	-1.5	0.75	64.29	0.0006407875376757514	0.12486304661220568	['EPI_ISL_2861526', 'EPI_ISL_2861528', 'EPI_ISL_2861513', 'EPI_ISL_2861540', 'EPI_ISL_2861541', 'EPI_ISL_2861543', 'EPI_ISL_2861530', 'EPI_ISL_2861531', 'EPI_ISL_2861708', 'EPI_ISL_2943015', 'EPI_ISL_2942999', 'EPI_ISL_2942991', 'EPI_ISL_2988370', 'EPI_ISL_2988385', 'EPI_ISL_2988381', 'EPI_ISL_2988366']
7813	Belgium	Delta	2021-07-07	76	2	15	7	9.192388155425117	-2.065591117977289	True	-1.3333333333333333	0.7322577846439555	64.29	0.0008470835582145532	0.16671998138831534	['EPI_ISL_2943045', 'EPI_ISL_2988328', 'EPI_ISL_2988325', 'EPI_ISL_2988356', 'EPI_ISL_2988352', 'EPI_ISL_2988307', 'EPI_ISL_3008762', 'EPI_ISL_3008787', 'EPI_ISL_2988323', 'EPI_ISL_2988329', 'EPI_ISL_2988330', 'EPI_ISL_2988349', 'EPI_ISL_3008657', 'EPI_ISL_2988251', 'EPI_ISL_2988306']
15703	Belgium	Delta	2021-06-30	75	1	14	42	13.0	7.483314773547883	True	-1.5	-8.983314773547882	64.29	0.0006407875376757514	0.12486304661220568	['EPI_ISL_3868717', 'EPI_ISL_2885640', 'EPI_ISL_2885628', 'EPI_ISL_2885675', 'EPI_ISL_2885676', 'EPI_ISL_2933116', 'EPI_ISL_2942968', 'EPI_ISL_2942979', 'EPI_ISL_2966272', 'EPI_ISL_5405706', 'EPI_ISL_5405378', 'EPI_ISL_5413285', 'EPI_ISL_5413258', 'EPI_ISL_3868457']
18592	Belgium	Delta	2021-08-04	80	4	41	10	18.5	-4.841386618546788	True	-2.3333333333333335	2.5080532852134545	61.89999999999999	0.0011352747510360282	0.18439439309117736	['EPI_ISL_3915705', 'EPI_ISL_3696417', 'EPI_ISL_5432975', 'EPI_ISL_5432977', 'EPI_ISL_5432994', 'EPI_ISL_5433001', 'EPI_ISL_5432969', 'EPI_ISL_5432988', 'EPI_ISL_5432952', 'EPI_ISL_3691918', 'EPI_ISL_5433000', 'EPI_ISL_5432948', 'EPI_ISL_5432957', 'EPI_ISL_5432950', 'EPI_ISL_5432999', 'EPI_ISL_5432997', 'EPI_ISL_5432995', 'EPI_ISL_5432991', 'EPI_ISL_5432982', 'EPI_ISL_5432979', 'EPI_ISL_5432976',…
18600	Belgium	Delta	2021-07-07	76	0	17	6	17.0	-2.6678918753996625	True	-1.3333333333333333	1.3345585420663293	64.29	0.0008470835582145532	0.16671998138831534	['EPI_ISL_3868721', 'EPI_ISL_2966314', 'EPI_ISL_3868465', 'EPI_ISL_2988334', 'EPI_ISL_3008712', 'EPI_ISL_2988208', 'EPI_ISL_2988318', 'EPI_ISL_2988337', 'EPI_ISL_3229792', 'EPI_ISL_5413339', 'EPI_ISL_5413717', 'EPI_ISL_3868925', 'EPI_ISL_3868923', 'EPI_ISL_3868475', 'EPI_ISL_3868479', 'EPI_ISL_3868478', 'EPI_ISL_3868484']
23209	Belgium	Delta	2021-07-14	77	2	29	22	19.09188309203678	-1.299867367239363	True	-2.6666666666666665	-1.3667992994273035	64.29	0.0008356657773894609	0.20593393959939277	['EPI_ISL_5425322', 'EPI_ISL_4348724', 'EPI_ISL_4348708', 'EPI_ISL_4348698', 'EPI_ISL_4348688', 'EPI_ISL_4348728', 'EPI_ISL_4348733', 'EPI_ISL_4348934', 'EPI_ISL_5425258', 'EPI_ISL_5415153', 'EPI_ISL_5415187', 'EPI_ISL_5415090', 'EPI_ISL_5415070', 'EPI_ISL_5415081', 'EPI_ISL_5415082', 'EPI_ISL_5415037', 'EPI_ISL_5415040', 'EPI_ISL_5415281', 'EPI_ISL_5425415', 'EPI_ISL_5425405', 'EPI_ISL_5425340',…
23328	Belgium	Delta	2021-06-30	75	5	34	48	12.969194269498779	2.4009801919951235	True	-1.5	-3.9009801919951235	64.29	0.0006407875376757514	0.12486304661220568	['EPI_ISL_2893454', 'EPI_ISL_2930937', 'EPI_ISL_2930948', 'EPI_ISL_2861557', 'EPI_ISL_2861550', 'EPI_ISL_2885664', 'EPI_ISL_2893455', 'EPI_ISL_2893459', 'EPI_ISL_2930860', 'EPI_ISL_2930868', 'EPI_ISL_2930849', 'EPI_ISL_2930826', 'EPI_ISL_2930882', 'EPI_ISL_2930737', 'EPI_ISL_3089024', 'EPI_ISL_2885647', 'EPI_ISL_2893457', 'EPI_ISL_2930869', 'EPI_ISL_2930917', 'EPI_ISL_5415001', 'EPI_ISL_5425205',…
23974	Belgium	Delta	2021-08-04	80	1	12	6	11.0	-1.7320508075688774	True	-2.3333333333333335	-0.6012825257644561	61.89999999999999	0.0011352747510360282	0.18439439309117736	['EPI_ISL_3459822', 'EPI_ISL_3504779', 'EPI_ISL_3532779', 'EPI_ISL_5382055', 'EPI_ISL_5381810', 'EPI_ISL_5382059', 'EPI_ISL_5382012', 'EPI_ISL_5382036', 'EPI_ISL_5382045', 'EPI_ISL_5382004', 'EPI_ISL_5403346', 'EPI_ISL_3713333']
23986	Belgium	Delta	2021-11-10	94	1	11	7	10.0	-1.2060453783110545	True	-0.6621313079440478	0.5439140703670067	50.284285714285716	0.00847975302908983	0.0192370261916382	['EPI_ISL_7380974', 'EPI_ISL_6602723', 'EPI_ISL_7592347', 'EPI_ISL_7589198', 'EPI_ISL_7589172', 'EPI_ISL_7603362', 'EPI_ISL_7603234', 'EPI_ISL_7589144', 'EPI_ISL_12159403', 'EPI_ISL_13368407', 'EPI_ISL_7603310']
27273	Belgium	Delta	2021-08-11	81	0	11	1	11.0	-3.015113445777636	True	-2.383327325147386	0.6317861206302502	61.89999999999999	0.001185133625663831	0.1558303886925795	['EPI_ISL_3981761', 'EPI_ISL_3981763', 'EPI_ISL_3981751', 'EPI_ISL_3981745', 'EPI_ISL_3673763', 'EPI_ISL_3737659', 'EPI_ISL_3737660', 'EPI_ISL_3737663', 'EPI_ISL_5600882', 'EPI_ISL_5600760', 'EPI_ISL_5600836']
28126	Belgium	Delta	2021-10-13	90	0	13	0	13.0	-3.6055512754639896	True	-2.5298221281347035	1.075729147329286	49.494285714285716	0.0028812837655156336	0.05517913554967534	['EPI_ISL_5881522', 'EPI_ISL_5881523', 'EPI_ISL_5881521', 'EPI_ISL_5485020', 'EPI_ISL_5484952', 'EPI_ISL_5485184', 'EPI_ISL_5485002', 'EPI_ISL_5485010', 'EPI_ISL_5484966', 'EPI_ISL_5484956', 'EPI_ISL_5484991', 'EPI_ISL_5484984', 'EPI_ISL_5484999']
32224	Belgium	Delta	2021-08-25	83	1	12	4	11.0	-2.3094010767585034	True	-1.807870914833869	0.5015301619246344	61.89999999999999	0.0012134009471240106	0.16243211693650714	['EPI_ISL_4059494', 'EPI_ISL_4211040', 'EPI_ISL_4303397', 'EPI_ISL_4345264', 'EPI_ISL_4804585', 'EPI_ISL_4804967', 'EPI_ISL_4806045', 'EPI_ISL_4804403', 'EPI_ISL_4804933', 'EPI_ISL_5349162', 'EPI_ISL_5433253', 'EPI_ISL_14673095']
9698	Belgium	Omicron	2022-03-23	113	3	20	13	9.814954576223638	-1.5652475842498528	True	-2.1105794120443453	-0.5453318277944925	42.86000000000001	0.005967878198316556	0.03624772200517205	['EPI_ISL_14755405', 'EPI_ISL_11947690', 'EPI_ISL_11992893', 'EPI_ISL_14671203', 'EPI_ISL_14671190', 'EPI_ISL_11888004', 'EPI_ISL_11838707', 'EPI_ISL_11947725', 'EPI_ISL_11888008', 'EPI_ISL_14672305', 'EPI_ISL_14672306', 'EPI_ISL_14672281', 'EPI_ISL_14671195', 'EPI_ISL_14670852', 'EPI_ISL_14671191', 'EPI_ISL_14671193', 'EPI_ISL_14671206', 'EPI_ISL_14672363', 'EPI_ISL_14672364', 'EPI_ISL_14672308']
12126	Belgium	Omicron	2022-02-16	108	0	13	23	13.0	2.773500981126146	True	-1.9185503984550407	-4.692051379581187	50.65999999999999	0.004273858884875477	0.0645348150240208	['EPI_ISL_14661172', 'EPI_ISL_13879084', 'EPI_ISL_14667047', 'EPI_ISL_14663396', 'EPI_ISL_14629830', 'EPI_ISL_14628901', 'EPI_ISL_14628864', 'EPI_ISL_14621375', 'EPI_ISL_14628910', 'EPI_ISL_14629825', 'EPI_ISL_14629829', 'EPI_ISL_14663897', 'EPI_ISL_14663932']
14150	Belgium	Omicron	2022-04-27	118	0	12	0	12.0	-3.464101615137755	True	-1.7607119151874266	1.7033896999503282	41.07	0.002762979790515623	0.04889802250316506	['EPI_ISL_14672873', 'EPI_ISL_14672866', 'EPI_ISL_14672979', 'EPI_ISL_14672722', 'EPI_ISL_14672720', 'EPI_ISL_14672724', 'EPI_ISL_14672714', 'EPI_ISL_14672723', 'EPI_ISL_14672717', 'EPI_ISL_14672978', 'EPI_ISL_14672976', 'EPI_ISL_14672980']
14739	Belgium	Omicron	2022-02-16	108	0	12	9	12.0	-0.8660254037844387	True	-1.9185503984550407	-1.052524994670602	50.65999999999999	0.004273858884875477	0.0645348150240208	['EPI_ISL_14661120', 'EPI_ISL_14661123', 'EPI_ISL_14667057', 'EPI_ISL_14666934', 'EPI_ISL_14664329', 'EPI_ISL_14661068', 'EPI_ISL_14629855', 'EPI_ISL_14628740', 'EPI_ISL_14621614', 'EPI_ISL_14622481', 'EPI_ISL_14628927', 'EPI_ISL_14661040']
14772	Belgium	Omicron	2022-03-09	111	2	16	1	9.899494936611665	-3.75	True	-1.5877132402714709	2.162286759728529	42.86000000000001	0.005991760697798599	0.041988545962102185	['EPI_ISL_12765122', 'EPI_ISL_12765106', 'EPI_ISL_12765105', 'EPI_ISL_12765117', 'EPI_ISL_12765118', 'EPI_ISL_12765107', 'EPI_ISL_12765108', 'EPI_ISL_12765113', 'EPI_ISL_12765115', 'EPI_ISL_12765120', 'EPI_ISL_12765121', 'EPI_ISL_12765123', 'EPI_ISL_12765124', 'EPI_ISL_12765125', 'EPI_ISL_12765114', 'EPI_ISL_14663369']
15261	Belgium	Omicron	2022-01-19	104	8	73	80	22.980970388562792	0.819288030372914	True	-2.4394702429237363	-3.2587582732966505	50.91142857142857	0.029999769550507836	0.012030434511277454	['EPI_ISL_9178070', 'EPI_ISL_9613453', 'EPI_ISL_9612722', 'EPI_ISL_9479780', 'EPI_ISL_9479782', 'EPI_ISL_9479658', 'EPI_ISL_9431397', 'EPI_ISL_9252474', 'EPI_ISL_9177474', 'EPI_ISL_9177472', 'EPI_ISL_13802486', 'EPI_ISL_13802511', 'EPI_ISL_13802871', 'EPI_ISL_13802515', 'EPI_ISL_13802788', 'EPI_ISL_13802836', 'EPI_ISL_13802819', 'EPI_ISL_13802830', 'EPI_ISL_13802818', 'EPI_ISL_13802817', 'EPI_ISL…
16776	Belgium	Omicron	2022-02-23	109	1	12	5	11.0	-2.0207259421636903	True	-1.5712007003999575	0.44952524176373276	50.174285714285716	0.003511207783571395	0.07160296346186226	['EPI_ISL_14667140', 'EPI_ISL_14667137', 'EPI_ISL_11523676', 'EPI_ISL_14629404', 'EPI_ISL_14628988', 'EPI_ISL_14629063', 'EPI_ISL_14628975', 'EPI_ISL_14628974', 'EPI_ISL_14631313', 'EPI_ISL_14664674', 'EPI_ISL_14667139', 'EPI_ISL_14667136']
20822	Belgium	Omicron	2022-01-19	104	1	13	11	12.0	-0.5547001962252291	True	-2.4394702429237363	-1.8847700466985071	50.91142857142857	0.029999769550507836	0.012030434511277454	['EPI_ISL_13802527', 'EPI_ISL_13802802', 'EPI_ISL_13802809', 'EPI_ISL_13802823', 'EPI_ISL_13802843', 'EPI_ISL_13802853', 'EPI_ISL_13802851', 'EPI_ISL_13802866', 'EPI_ISL_13481981', 'EPI_ISL_13501820', 'EPI_ISL_13473871', 'EPI_ISL_13802868', 'EPI_ISL_13802865']
21284	Belgium	Omicron	2022-01-26	105	5	42	41	16.54690303349844	-0.1543033499620919	True	-0.9832670169530149	-0.8289636669909229	50.89714285714285	0.020196588566623496	0.014002185707037196	['EPI_ISL_13473710', 'EPI_ISL_13475213', 'EPI_ISL_13475320', 'EPI_ISL_13475322', 'EPI_ISL_13475346', 'EPI_ISL_13475511', 'EPI_ISL_13476689', 'EPI_ISL_13476820', 'EPI_ISL_13476802', 'EPI_ISL_13475336', 'EPI_ISL_13476537', 'EPI_ISL_13476539', 'EPI_ISL_13482200', 'EPI_ISL_13476540', 'EPI_ISL_13475344', 'EPI_ISL_13475252', 'EPI_ISL_13476556', 'EPI_ISL_13475265', 'EPI_ISL_13502732', 'EPI_ISL_13502761'…
35396	Belgium	Omicron	2022-06-01	123	1	11	10	10.0	-0.30151134457776363	True	0.39658631321681015	0.6980976577945738	39.29	0.0011031029673087996	0.07730013398838767	['EPI_ISL_13202268', 'EPI_ISL_13202267', 'EPI_ISL_13389830', 'EPI_ISL_14062656', 'EPI_ISL_14062661', 'EPI_ISL_14062673', 'EPI_ISL_14062787', 'EPI_ISL_14062788', 'EPI_ISL_14062648', 'EPI_ISL_14062654', 'EPI_ISL_14062653']
35743	Belgium	Omicron	2022-06-08	124	4	39	20	17.5	-3.0424349222966556	True	0.7213668628918958	3.7638017851885515	39.29	0.0015187249696409582	0.08589340167391164	['EPI_ISL_13368679', 'EPI_ISL_13368771', 'EPI_ISL_13368810', 'EPI_ISL_13368691', 'EPI_ISL_13368779', 'EPI_ISL_13368709', 'EPI_ISL_13368808', 'EPI_ISL_13345097', 'EPI_ISL_13345118', 'EPI_ISL_13345112', 'EPI_ISL_13389710', 'EPI_ISL_13405813', 'EPI_ISL_13406239', 'EPI_ISL_13328862', 'EPI_ISL_13477379', 'EPI_ISL_13251633', 'EPI_ISL_13251634', 'EPI_ISL_13251651', 'EPI_ISL_13328850', 'EPI_ISL_13328847'…
42835	Belgium	Omicron	2021-12-29	101	1	30	30	29.0	0.0	True	-0.3333333333333333	-0.3333333333333333	53.338571428571434	0.011201865293415967	0.022166756462555115	['EPI_ISL_8790250', 'EPI_ISL_8790251', 'EPI_ISL_8790252', 'EPI_ISL_8790263', 'EPI_ISL_8790259', 'EPI_ISL_8790276', 'EPI_ISL_8790271', 'EPI_ISL_8254377', 'EPI_ISL_8254383', 'EPI_ISL_8381351', 'EPI_ISL_8381347', 'EPI_ISL_8385050', 'EPI_ISL_8385060', 'EPI_ISL_8385066', 'EPI_ISL_8558516', 'EPI_ISL_8381365', 'EPI_ISL_8558522', 'EPI_ISL_8552314', 'EPI_ISL_8552345', 'EPI_ISL_8552331', 'EPI_ISL_8552336',…
42865	Belgium	Omicron	2021-12-29	101	2	20	17	12.727922061357855	-0.6708203932499369	True	-0.3333333333333333	0.3374870599166036	53.338571428571434	0.011201865293415967	0.022166756462555115	['EPI_ISL_8558472', 'EPI_ISL_8385055', 'EPI_ISL_8254385', 'EPI_ISL_8552308', 'EPI_ISL_8552323', 'EPI_ISL_8381344', 'EPI_ISL_8381349', 'EPI_ISL_8381356', 'EPI_ISL_8552321', 'EPI_ISL_8552320', 'EPI_ISL_8552324', 'EPI_ISL_8552315', 'EPI_ISL_8552342', 'EPI_ISL_8552330', 'EPI_ISL_8552337', 'EPI_ISL_8552334', 'EPI_ISL_8552288', 'EPI_ISL_8552271', 'EPI_ISL_8558521', 'EPI_ISL_8558498']
43495	Belgium	Omicron	2022-03-09	111	0	10	1	10.0	-2.846049894151541	True	-1.5877132402714709	1.2583366538800702	42.86000000000001	0.005991760697798599	0.041988545962102185	['EPI_ISL_11348641', 'EPI_ISL_11348637', 'EPI_ISL_11348639', 'EPI_ISL_11348638', 'EPI_ISL_11348627', 'EPI_ISL_11348635', 'EPI_ISL_11348622', 'EPI_ISL_11839582', 'EPI_ISL_11348636', 'EPI_ISL_11348640']
43535	Belgium	Omicron	2021-12-29	101	0	15	9	15.0	-1.5491933384829668	True	-0.3333333333333333	1.2158600051496335	53.338571428571434	0.011201865293415967	0.022166756462555115	['EPI_ISL_8790269', 'EPI_ISL_8385051', 'EPI_ISL_8385069', 'EPI_ISL_8385064', 'EPI_ISL_8381358', 'EPI_ISL_8381354', 'EPI_ISL_8552316', 'EPI_ISL_8552300', 'EPI_ISL_8552280', 'EPI_ISL_8552287', 'EPI_ISL_8552274', 'EPI_ISL_8552299', 'EPI_ISL_8558505', 'EPI_ISL_8558513', 'EPI_ISL_8558490']
51623	Belgium	Omicron	2021-12-29	101	10	39	33	9.1706052144883	-0.9607689228305227	True	-0.3333333333333333	0.6274355894971895	53.338571428571434	0.011201865293415967	0.022166756462555115	['EPI_ISL_8585832', 'EPI_ISL_8723728', 'EPI_ISL_8723821', 'EPI_ISL_8893788', 'EPI_ISL_8985830', 'EPI_ISL_8985936', 'EPI_ISL_8985929', 'EPI_ISL_10942746', 'EPI_ISL_10942744', 'EPI_ISL_10942736', 'EPI_ISL_8893790', 'EPI_ISL_13339826', 'EPI_ISL_13341012', 'EPI_ISL_13343840', 'EPI_ISL_13343976', 'EPI_ISL_13344009', 'EPI_ISL_13344023', 'EPI_ISL_13374580', 'EPI_ISL_8723848', 'EPI_ISL_11375664', 'EPI_IS…
52231	Belgium	Omicron	2022-02-16	108	0	12	7	12.0	-1.4433756729740645	True	-1.9185503984550407	-0.47517472548097617	50.65999999999999	0.004273858884875477	0.0645348150240208	['EPI_ISL_14621947', 'EPI_ISL_14628917', 'EPI_ISL_14661096', 'EPI_ISL_14661160', 'EPI_ISL_14662386', 'EPI_ISL_14664944', 'EPI_ISL_14628868', 'EPI_ISL_14628877', 'EPI_ISL_14628871', 'EPI_ISL_14661161', 'EPI_ISL_14661185', 'EPI_ISL_14661178']
52676	Belgium	Omicron	2021-12-29	101	15	59	55	11.360751148875089	-0.5207556439232955	True	-0.3333333333333333	0.18742231058996223	53.338571428571434	0.011201865293415967	0.022166756462555115	['EPI_ISL_8603892', 'EPI_ISL_8604538', 'EPI_ISL_8604470', 'EPI_ISL_8603932', 'EPI_ISL_8603937', 'EPI_ISL_8603920', 'EPI_ISL_8604609', 'EPI_ISL_8882225', 'EPI_ISL_8882247', 'EPI_ISL_8882179', 'EPI_ISL_8882160', 'EPI_ISL_9424991', 'EPI_ISL_9602179', 'EPI_ISL_9602174', 'EPI_ISL_8666488', 'EPI_ISL_13339670', 'EPI_ISL_13339680', 'EPI_ISL_13340811', 'EPI_ISL_13341036', 'EPI_ISL_13343737', 'EPI_ISL_1334…
53061	Belgium	Omicron	2021-12-08	98	3	26	33	13.279056191361393	1.3728129459672884	True	-0.14855866388758276	-1.5213716098548713	55.17142857142858	0.005600821794466963	0.0065116135870832105	['EPI_ISL_7696295', 'EPI_ISL_7696338', 'EPI_ISL_7696333', 'EPI_ISL_7696335', 'EPI_ISL_7696305', 'EPI_ISL_7763310', 'EPI_ISL_7876811', 'EPI_ISL_7983316', 'EPI_ISL_7982426', 'EPI_ISL_7981937', 'EPI_ISL_7981938', 'EPI_ISL_7981943', 'EPI_ISL_7981941', 'EPI_ISL_7981948', 'EPI_ISL_7981952', 'EPI_ISL_7981927', 'EPI_ISL_7982664', 'EPI_ISL_7982396', 'EPI_ISL_13339314', 'EPI_ISL_13303383', 'EPI_ISL_7982917…
53064	Belgium	Omicron	2021-12-29	101	7	31	25	9.071147352221454	-1.0776318121606494	True	-0.3333333333333333	0.7442984788273161	53.338571428571434	0.011201865293415967	0.022166756462555115	['EPI_ISL_8568471', 'EPI_ISL_8568468', 'EPI_ISL_8603887', 'EPI_ISL_8603940', 'EPI_ISL_8603943', 'EPI_ISL_8799405', 'EPI_ISL_8882203', 'EPI_ISL_8882181', 'EPI_ISL_13339676', 'EPI_ISL_13341192', 'EPI_ISL_13341186', 'EPI_ISL_13341334', 'EPI_ISL_13341237', 'EPI_ISL_13343929', 'EPI_ISL_13374635', 'EPI_ISL_13374634', 'EPI_ISL_13374629', 'EPI_ISL_13362937', 'EPI_ISL_13362968', 'EPI_ISL_13362974', 'EPI_I…
53525	Belgium	Omicron	2021-12-15	99	3	21	3	10.392304845413264	-3.927922024247863	True	-1.980505471227177	1.947416553020686	55.14857142857142	0.003691059386169017	0.026278556030886902	['EPI_ISL_8092921', 'EPI_ISL_8092942', 'EPI_ISL_8092946', 'EPI_ISL_8092934', 'EPI_ISL_8092936', 'EPI_ISL_8092956', 'EPI_ISL_8092954', 'EPI_ISL_8092959', 'EPI_ISL_8092898', 'EPI_ISL_8092821', 'EPI_ISL_8092826', 'EPI_ISL_8092813', 'EPI_ISL_8092815', 'EPI_ISL_8092830', 'EPI_ISL_8092839', 'EPI_ISL_8092836', 'EPI_ISL_8092866', 'EPI_ISL_8092856', 'EPI_ISL_8092854', 'EPI_ISL_8092878', 'EPI_ISL_8092828']
54772	Belgium	Omicron	2022-02-02	106	0	13	4	13.0	-2.4961508830135313	True	-1.2060453783110545	1.2901055047024768	50.857142857142854	0.010703683005355012	0.029489438139151673	['EPI_ISL_13503002', 'EPI_ISL_13502994', 'EPI_ISL_13502997', 'EPI_ISL_13503001', 'EPI_ISL_13503000', 'EPI_ISL_13503003', 'EPI_ISL_13502998', 'EPI_ISL_13502999', 'EPI_ISL_13502993', 'EPI_ISL_13502996', 'EPI_ISL_13502995', 'EPI_ISL_13502954', 'EPI_ISL_13502953']
55835	Belgium	Omicron	2022-02-16	108	0	11	3	11.0	-2.412090756622109	True	-1.9185503984550407	0.4935403581670683	50.65999999999999	0.004273858884875477	0.0645348150240208	['EPI_ISL_14628929', 'EPI_ISL_14628939', 'EPI_ISL_14664545', 'EPI_ISL_14664361', 'EPI_ISL_14664373', 'EPI_ISL_14664375', 'EPI_ISL_14664372', 'EPI_ISL_14628951', 'EPI_ISL_14628947', 'EPI_ISL_14664376', 'EPI_ISL_14664362']
56159	Belgium	Omicron	2022-02-23	109	0	17	0	17.0	-4.123105625617661	True	-1.5712007003999575	2.551904925217703	50.174285714285716	0.003511207783571395	0.07160296346186226	['EPI_ISL_14622618', 'EPI_ISL_14622672', 'EPI_ISL_14622487', 'EPI_ISL_14622460', 'EPI_ISL_14629238', 'EPI_ISL_14629236', 'EPI_ISL_14629249', 'EPI_ISL_14629251', 'EPI_ISL_14628798', 'EPI_ISL_14621997', 'EPI_ISL_14622609', 'EPI_ISL_14622622', 'EPI_ISL_14628940', 'EPI_ISL_14628965', 'EPI_ISL_14629237', 'EPI_ISL_14629235', 'EPI_ISL_14629252']
56185	Belgium	Omicron	2021-12-29	101	5	31	29	11.627553482998906	-0.3592106040535498	True	-0.3333333333333333	0.025877270720216505	53.338571428571434	0.011201865293415967	0.022166756462555115	['EPI_ISL_8585849', 'EPI_ISL_8585831', 'EPI_ISL_8985901', 'EPI_ISL_8985923', 'EPI_ISL_8985899', 'EPI_ISL_10942727', 'EPI_ISL_10942738', 'EPI_ISL_11023608', 'EPI_ISL_8985863', 'EPI_ISL_13340916', 'EPI_ISL_13341244', 'EPI_ISL_13341303', 'EPI_ISL_13341354', 'EPI_ISL_13368082', 'EPI_ISL_13368388', 'EPI_ISL_13373676', 'EPI_ISL_12972998', 'EPI_ISL_14732413', 'EPI_ISL_13339782', 'EPI_ISL_13339780', 'EPI…
57000	Belgium	Omicron	2021-12-29	101	28	85	87	10.771987480762975	0.21693045781865616	True	-0.3333333333333333	-0.5502637911519894	53.338571428571434	0.011201865293415967	0.022166756462555115	['EPI_ISL_8568463', 'EPI_ISL_8585841', 'EPI_ISL_8585837', 'EPI_ISL_8589013', 'EPI_ISL_8666491', 'EPI_ISL_8723711', 'EPI_ISL_8723764', 'EPI_ISL_8723866', 'EPI_ISL_8723835', 'EPI_ISL_8723885', 'EPI_ISL_8841370', 'EPI_ISL_8893783', 'EPI_ISL_8985903', 'EPI_ISL_8985907', 'EPI_ISL_8985956', 'EPI_ISL_8985930', 'EPI_ISL_8985934', 'EPI_ISL_8985960', 'EPI_ISL_8985958', 'EPI_ISL_8985876', 'EPI_ISL_8985874',…
57003	Belgium	Omicron	2022-01-19	104	70	157	102	10.398488901209225	-4.389477864571922	True	-2.4394702429237363	1.9500076216481856	50.91142857142857	0.029999769550507836	0.012030434511277454	['EPI_ISL_10554129', 'EPI_ISL_9178085', 'EPI_ISL_9177501', 'EPI_ISL_9178105', 'EPI_ISL_9178096', 'EPI_ISL_9177491', 'EPI_ISL_9246947', 'EPI_ISL_9246938', 'EPI_ISL_9246972', 'EPI_ISL_9252460', 'EPI_ISL_9386830', 'EPI_ISL_9431297', 'EPI_ISL_9431360', 'EPI_ISL_9431313', 'EPI_ISL_9431330', 'EPI_ISL_9431331', 'EPI_ISL_9431395', 'EPI_ISL_9431356', 'EPI_ISL_9431376', 'EPI_ISL_9431380', 'EPI_ISL_9431427'…
58529	Belgium	Omicron	2021-12-15	99	0	13	2	13.0	-3.05085107923876	True	-1.980505471227177	1.0703456080115832	55.14857142857142	0.003691059386169017	0.026278556030886902	['EPI_ISL_13339111', 'EPI_ISL_13339175', 'EPI_ISL_13325544', 'EPI_ISL_13304757', 'EPI_ISL_13303900', 'EPI_ISL_13303903', 'EPI_ISL_13325546', 'EPI_ISL_13325473', 'EPI_ISL_13325306', 'EPI_ISL_13325300', 'EPI_ISL_13325376', 'EPI_ISL_13325299', 'EPI_ISL_13340979']
58719	Belgium	Omicron	2021-12-29	101	1	13	2	12.0	-3.05085107923876	True	-0.3333333333333333	2.7175177459054267	53.338571428571434	0.011201865293415967	0.022166756462555115	['EPI_ISL_8589022', 'EPI_ISL_8723772', 'EPI_ISL_8723868', 'EPI_ISL_8723881', 'EPI_ISL_10942663', 'EPI_ISL_13341229', 'EPI_ISL_13367713', 'EPI_ISL_11375267', 'EPI_ISL_14732409', 'EPI_ISL_8589023', 'EPI_ISL_8585827', 'EPI_ISL_8985875', 'EPI_ISL_11375663']
58765	Belgium	Omicron	2021-12-15	99	4	25	10	10.5	-3.0	True	-1.980505471227177	1.019494528772823	55.14857142857142	0.003691059386169017	0.026278556030886902	['EPI_ISL_8591466', 'EPI_ISL_8020323', 'EPI_ISL_8059781', 'EPI_ISL_13339189', 'EPI_ISL_13339179', 'EPI_ISL_8656461', 'EPI_ISL_8185886', 'EPI_ISL_13303889', 'EPI_ISL_13325529', 'EPI_ISL_13325539', 'EPI_ISL_13325481', 'EPI_ISL_13325678', 'EPI_ISL_13325385', 'EPI_ISL_13304633', 'EPI_ISL_11374644', 'EPI_ISL_8508843', 'EPI_ISL_8508864', 'EPI_ISL_8508875', 'EPI_ISL_8508866', 'EPI_ISL_8508855', 'EPI_ISL…
58821	Belgium	Omicron	2021-12-15	99	1	14	7	13.0	-1.8708286933869707	True	-1.980505471227177	-0.10967677784020635	55.14857142857142	0.003691059386169017	0.026278556030886902	['EPI_ISL_8783068', 'EPI_ISL_8783064', 'EPI_ISL_13325510', 'EPI_ISL_13325479', 'EPI_ISL_13339202', 'EPI_ISL_13304714', 'EPI_ISL_13304743', 'EPI_ISL_13303891', 'EPI_ISL_13304705', 'EPI_ISL_8508883', 'EPI_ISL_8508879', 'EPI_ISL_8508876', 'EPI_ISL_8508719', 'EPI_ISL_8508805']
60496	Belgium	Omicron	2021-12-15	99	4	27	14	11.5	-2.5018511664883785	True	-1.980505471227177	0.5213456952612014	55.14857142857142	0.003691059386169017	0.026278556030886902	['EPI_ISL_13339171', 'EPI_ISL_13339438', 'EPI_ISL_13339431', 'EPI_ISL_13339436', 'EPI_ISL_13340980', 'EPI_ISL_13341008', 'EPI_ISL_13325342', 'EPI_ISL_13325318', 'EPI_ISL_13325350', 'EPI_ISL_13325372', 'EPI_ISL_13325377', 'EPI_ISL_13325542', 'EPI_ISL_13325628', 'EPI_ISL_13304736', 'EPI_ISL_13303912', 'EPI_ISL_13303899', 'EPI_ISL_13325549', 'EPI_ISL_13325521', 'EPI_ISL_13325614', 'EPI_ISL_13325684'…
60880	Belgium	Omicron	2022-03-02	110	0	12	0	12.0	-3.464101615137755	True	0.5621121467657999	4.026213761903555	48.86714285714286	0.004558145615429903	0.045888367668994144	['EPI_ISL_11901543', 'EPI_ISL_11901547', 'EPI_ISL_11901539', 'EPI_ISL_11901491', 'EPI_ISL_11901554', 'EPI_ISL_11901551', 'EPI_ISL_11901549', 'EPI_ISL_11901541', 'EPI_ISL_11901540', 'EPI_ISL_11901542', 'EPI_ISL_11901546', 'EPI_ISL_11901550']
61880	Belgium	Omicron	2022-02-23	109	0	10	1	10.0	-2.846049894151541	True	-1.5712007003999575	1.2748491937515836	50.174285714285716	0.003511207783571395	0.07160296346186226	['EPI_ISL_14667125', 'EPI_ISL_14667124', 'EPI_ISL_14667121', 'EPI_ISL_14667122', 'EPI_ISL_14667118', 'EPI_ISL_14667130', 'EPI_ISL_14667127', 'EPI_ISL_14667114', 'EPI_ISL_14667115', 'EPI_ISL_14667113']
61913	Belgium	Omicron	2022-02-16	108	0	17	1	17.0	-3.8805700005813275	True	-1.9185503984550407	1.9620196021262868	50.65999999999999	0.004273858884875477	0.0645348150240208	['EPI_ISL_14621641', 'EPI_ISL_14621663', 'EPI_ISL_14621662', 'EPI_ISL_14621661', 'EPI_ISL_14621660', 'EPI_ISL_14621655', 'EPI_ISL_14621654', 'EPI_ISL_14621653', 'EPI_ISL_14621658', 'EPI_ISL_14621657', 'EPI_ISL_14621667', 'EPI_ISL_14621666', 'EPI_ISL_14621665', 'EPI_ISL_14621664', 'EPI_ISL_14621580', 'EPI_ISL_14621583', 'EPI_ISL_14666927']
1483	Belgium	Omicron-BA.1	2021-12-29	101	1	30	30	29.0	0.0	True	-0.3333333333333333	-0.3333333333333333	53.338571428571434	0.011201865293415967	0.021951246330280273	['EPI_ISL_8790250', 'EPI_ISL_8790251', 'EPI_ISL_8790252', 'EPI_ISL_8790263', 'EPI_ISL_8790259', 'EPI_ISL_8790276', 'EPI_ISL_8790271', 'EPI_ISL_8254377', 'EPI_ISL_8254383', 'EPI_ISL_8381351', 'EPI_ISL_8381347', 'EPI_ISL_8385050', 'EPI_ISL_8385060', 'EPI_ISL_8385066', 'EPI_ISL_8558516', 'EPI_ISL_8381365', 'EPI_ISL_8558522', 'EPI_ISL_8552314', 'EPI_ISL_8552345', 'EPI_ISL_8552331', 'EPI_ISL_8552336',…
1513	Belgium	Omicron-BA.1	2021-12-29	101	2	20	17	12.727922061357855	-0.6708203932499369	True	-0.3333333333333333	0.3374870599166036	53.338571428571434	0.011201865293415967	0.021951246330280273	['EPI_ISL_8558472', 'EPI_ISL_8385055', 'EPI_ISL_8254385', 'EPI_ISL_8552308', 'EPI_ISL_8552323', 'EPI_ISL_8381344', 'EPI_ISL_8381349', 'EPI_ISL_8381356', 'EPI_ISL_8552321', 'EPI_ISL_8552320', 'EPI_ISL_8552324', 'EPI_ISL_8552315', 'EPI_ISL_8552342', 'EPI_ISL_8552330', 'EPI_ISL_8552337', 'EPI_ISL_8552334', 'EPI_ISL_8552288', 'EPI_ISL_8552271', 'EPI_ISL_8558521', 'EPI_ISL_8558498']
2141	Belgium	Omicron-BA.1	2022-03-09	111	0	10	1	10.0	-2.846049894151541	True	-2.5298221281347035	0.31622776601683755	42.86000000000001	0.005991760697798599	0.008863928825447205	['EPI_ISL_11348641', 'EPI_ISL_11348637', 'EPI_ISL_11348639', 'EPI_ISL_11348638', 'EPI_ISL_11348627', 'EPI_ISL_11348635', 'EPI_ISL_11348622', 'EPI_ISL_11839582', 'EPI_ISL_11348636', 'EPI_ISL_11348640']
2181	Belgium	Omicron-BA.1	2021-12-29	101	0	15	9	15.0	-1.5491933384829668	True	-0.3333333333333333	1.2158600051496335	53.338571428571434	0.011201865293415967	0.021951246330280273	['EPI_ISL_8790269', 'EPI_ISL_8385051', 'EPI_ISL_8385069', 'EPI_ISL_8385064', 'EPI_ISL_8381358', 'EPI_ISL_8381354', 'EPI_ISL_8552316', 'EPI_ISL_8552300', 'EPI_ISL_8552280', 'EPI_ISL_8552287', 'EPI_ISL_8552274', 'EPI_ISL_8552299', 'EPI_ISL_8558505', 'EPI_ISL_8558513', 'EPI_ISL_8558490']
9351	Belgium	Omicron-BA.1	2021-12-29	101	10	39	33	9.1706052144883	-0.9607689228305227	True	-0.3333333333333333	0.6274355894971895	53.338571428571434	0.011201865293415967	0.021951246330280273	['EPI_ISL_8585832', 'EPI_ISL_8723728', 'EPI_ISL_8723821', 'EPI_ISL_8893788', 'EPI_ISL_8985830', 'EPI_ISL_8985936', 'EPI_ISL_8985929', 'EPI_ISL_10942746', 'EPI_ISL_10942744', 'EPI_ISL_10942736', 'EPI_ISL_8893790', 'EPI_ISL_13339826', 'EPI_ISL_13341012', 'EPI_ISL_13343840', 'EPI_ISL_13343976', 'EPI_ISL_13344009', 'EPI_ISL_13344023', 'EPI_ISL_13374580', 'EPI_ISL_8723848', 'EPI_ISL_11375664', 'EPI_IS…
9959	Belgium	Omicron-BA.1	2022-02-16	108	0	12	7	12.0	-1.4433756729740645	True	-2.2875637433022766	-0.8441880703282121	50.65999999999999	0.004273858884875477	0.035747324858569816	['EPI_ISL_14621947', 'EPI_ISL_14628917', 'EPI_ISL_14661096', 'EPI_ISL_14661160', 'EPI_ISL_14662386', 'EPI_ISL_14664944', 'EPI_ISL_14628868', 'EPI_ISL_14628877', 'EPI_ISL_14628871', 'EPI_ISL_14661161', 'EPI_ISL_14661185', 'EPI_ISL_14661178']
10404	Belgium	Omicron-BA.1	2021-12-29	101	15	59	55	11.360751148875089	-0.5207556439232955	True	-0.3333333333333333	0.18742231058996223	53.338571428571434	0.011201865293415967	0.021951246330280273	['EPI_ISL_8603892', 'EPI_ISL_8604538', 'EPI_ISL_8604470', 'EPI_ISL_8603932', 'EPI_ISL_8603937', 'EPI_ISL_8603920', 'EPI_ISL_8604609', 'EPI_ISL_8882225', 'EPI_ISL_8882247', 'EPI_ISL_8882179', 'EPI_ISL_8882160', 'EPI_ISL_9424991', 'EPI_ISL_9602179', 'EPI_ISL_9602174', 'EPI_ISL_8666488', 'EPI_ISL_13339670', 'EPI_ISL_13339680', 'EPI_ISL_13340811', 'EPI_ISL_13341036', 'EPI_ISL_13343737', 'EPI_ISL_1334…
10789	Belgium	Omicron-BA.1	2021-12-08	98	3	26	33	13.279056191361393	1.3728129459672884	True	0.9817119900628363	-0.39110095590445215	55.17142857142858	0.005600821794466963	0.006342280846047949	['EPI_ISL_7696295', 'EPI_ISL_7696338', 'EPI_ISL_7696333', 'EPI_ISL_7696335', 'EPI_ISL_7696305', 'EPI_ISL_7763310', 'EPI_ISL_7876811', 'EPI_ISL_7983316', 'EPI_ISL_7982426', 'EPI_ISL_7981937', 'EPI_ISL_7981938', 'EPI_ISL_7981943', 'EPI_ISL_7981941', 'EPI_ISL_7981948', 'EPI_ISL_7981952', 'EPI_ISL_7981927', 'EPI_ISL_7982664', 'EPI_ISL_7982396', 'EPI_ISL_13339314', 'EPI_ISL_13303383', 'EPI_ISL_7982917…
10792	Belgium	Omicron-BA.1	2021-12-29	101	7	31	25	9.071147352221454	-1.0776318121606494	True	-0.3333333333333333	0.7442984788273161	53.338571428571434	0.011201865293415967	0.021951246330280273	['EPI_ISL_8568471', 'EPI_ISL_8568468', 'EPI_ISL_8603887', 'EPI_ISL_8603940', 'EPI_ISL_8603943', 'EPI_ISL_8799405', 'EPI_ISL_8882203', 'EPI_ISL_8882181', 'EPI_ISL_13339676', 'EPI_ISL_13341192', 'EPI_ISL_13341186', 'EPI_ISL_13341334', 'EPI_ISL_13341237', 'EPI_ISL_13343929', 'EPI_ISL_13374635', 'EPI_ISL_13374634', 'EPI_ISL_13374629', 'EPI_ISL_13362937', 'EPI_ISL_13362968', 'EPI_ISL_13362974', 'EPI_I…
11253	Belgium	Omicron-BA.1	2021-12-15	99	3	21	3	10.392304845413264	-3.927922024247863	True	-1.980505471227177	1.947416553020686	55.14857142857142	0.003691059386169017	0.026138403732055504	['EPI_ISL_8092921', 'EPI_ISL_8092942', 'EPI_ISL_8092946', 'EPI_ISL_8092934', 'EPI_ISL_8092936', 'EPI_ISL_8092956', 'EPI_ISL_8092954', 'EPI_ISL_8092959', 'EPI_ISL_8092898', 'EPI_ISL_8092821', 'EPI_ISL_8092826', 'EPI_ISL_8092813', 'EPI_ISL_8092815', 'EPI_ISL_8092830', 'EPI_ISL_8092839', 'EPI_ISL_8092836', 'EPI_ISL_8092866', 'EPI_ISL_8092856', 'EPI_ISL_8092854', 'EPI_ISL_8092878', 'EPI_ISL_8092828']
12499	Belgium	Omicron-BA.1	2022-02-02	106	0	13	4	13.0	-2.4961508830135313	True	-2.2188007849009166	0.2773500981126147	50.857142857142854	0.010703683005355012	0.021925771815015257	['EPI_ISL_13503002', 'EPI_ISL_13502994', 'EPI_ISL_13502997', 'EPI_ISL_13503001', 'EPI_ISL_13503000', 'EPI_ISL_13503003', 'EPI_ISL_13502998', 'EPI_ISL_13502999', 'EPI_ISL_13502993', 'EPI_ISL_13502996', 'EPI_ISL_13502995', 'EPI_ISL_13502954', 'EPI_ISL_13502953']
13562	Belgium	Omicron-BA.1	2022-02-16	108	0	11	3	11.0	-2.412090756622109	True	-2.2875637433022766	0.1245270133198324	50.65999999999999	0.004273858884875477	0.035747324858569816	['EPI_ISL_14628929', 'EPI_ISL_14628939', 'EPI_ISL_14664545', 'EPI_ISL_14664361', 'EPI_ISL_14664373', 'EPI_ISL_14664375', 'EPI_ISL_14664372', 'EPI_ISL_14628951', 'EPI_ISL_14628947', 'EPI_ISL_14664376', 'EPI_ISL_14664362']
13886	Belgium	Omicron-BA.1	2022-02-23	109	0	17	0	17.0	-4.123105625617661	True	-2.3333333333333335	1.789772292284327	50.174285714285716	0.003511207783571395	0.03366517932311837	['EPI_ISL_14622618', 'EPI_ISL_14622672', 'EPI_ISL_14622487', 'EPI_ISL_14622460', 'EPI_ISL_14629238', 'EPI_ISL_14629236', 'EPI_ISL_14629249', 'EPI_ISL_14629251', 'EPI_ISL_14628798', 'EPI_ISL_14621997', 'EPI_ISL_14622609', 'EPI_ISL_14622622', 'EPI_ISL_14628940', 'EPI_ISL_14628965', 'EPI_ISL_14629237', 'EPI_ISL_14629235', 'EPI_ISL_14629252']
13912	Belgium	Omicron-BA.1	2021-12-29	101	5	31	29	11.627553482998906	-0.3592106040535498	True	-0.3333333333333333	0.025877270720216505	53.338571428571434	0.011201865293415967	0.021951246330280273	['EPI_ISL_8585849', 'EPI_ISL_8585831', 'EPI_ISL_8985901', 'EPI_ISL_8985923', 'EPI_ISL_8985899', 'EPI_ISL_10942727', 'EPI_ISL_10942738', 'EPI_ISL_11023608', 'EPI_ISL_8985863', 'EPI_ISL_13340916', 'EPI_ISL_13341244', 'EPI_ISL_13341303', 'EPI_ISL_13341354', 'EPI_ISL_13368082', 'EPI_ISL_13368388', 'EPI_ISL_13373676', 'EPI_ISL_12972998', 'EPI_ISL_14732413', 'EPI_ISL_13339782', 'EPI_ISL_13339780', 'EPI…
14727	Belgium	Omicron-BA.1	2021-12-29	101	28	85	87	10.771987480762975	0.21693045781865616	True	-0.3333333333333333	-0.5502637911519894	53.338571428571434	0.011201865293415967	0.021951246330280273	['EPI_ISL_8568463', 'EPI_ISL_8585841', 'EPI_ISL_8585837', 'EPI_ISL_8589013', 'EPI_ISL_8666491', 'EPI_ISL_8723711', 'EPI_ISL_8723764', 'EPI_ISL_8723866', 'EPI_ISL_8723835', 'EPI_ISL_8723885', 'EPI_ISL_8841370', 'EPI_ISL_8893783', 'EPI_ISL_8985903', 'EPI_ISL_8985907', 'EPI_ISL_8985956', 'EPI_ISL_8985930', 'EPI_ISL_8985934', 'EPI_ISL_8985960', 'EPI_ISL_8985958', 'EPI_ISL_8985876', 'EPI_ISL_8985874',…
14730	Belgium	Omicron-BA.1	2022-01-19	104	70	157	102	10.398488901209225	-4.389477864571922	True	-2.6666666666666665	1.7228111979052554	50.91142857142857	0.029999769550507836	0.010992931678365089	['EPI_ISL_10554129', 'EPI_ISL_9178085', 'EPI_ISL_9177501', 'EPI_ISL_9178105', 'EPI_ISL_9178096', 'EPI_ISL_9177491', 'EPI_ISL_9246947', 'EPI_ISL_9246938', 'EPI_ISL_9246972', 'EPI_ISL_9252460', 'EPI_ISL_9386830', 'EPI_ISL_9431297', 'EPI_ISL_9431360', 'EPI_ISL_9431313', 'EPI_ISL_9431330', 'EPI_ISL_9431331', 'EPI_ISL_9431395', 'EPI_ISL_9431356', 'EPI_ISL_9431376', 'EPI_ISL_9431380', 'EPI_ISL_9431427'…
16256	Belgium	Omicron-BA.1	2021-12-15	99	0	13	2	13.0	-3.05085107923876	True	-1.980505471227177	1.0703456080115832	55.14857142857142	0.003691059386169017	0.026138403732055504	['EPI_ISL_13339111', 'EPI_ISL_13339175', 'EPI_ISL_13325544', 'EPI_ISL_13304757', 'EPI_ISL_13303900', 'EPI_ISL_13303903', 'EPI_ISL_13325546', 'EPI_ISL_13325473', 'EPI_ISL_13325306', 'EPI_ISL_13325300', 'EPI_ISL_13325376', 'EPI_ISL_13325299', 'EPI_ISL_13340979']
16444	Belgium	Omicron-BA.1	2021-12-29	101	1	13	2	12.0	-3.05085107923876	True	-0.3333333333333333	2.7175177459054267	53.338571428571434	0.011201865293415967	0.021951246330280273	['EPI_ISL_8589022', 'EPI_ISL_8723772', 'EPI_ISL_8723868', 'EPI_ISL_8723881', 'EPI_ISL_10942663', 'EPI_ISL_13341229', 'EPI_ISL_13367713', 'EPI_ISL_11375267', 'EPI_ISL_14732409', 'EPI_ISL_8589023', 'EPI_ISL_8585827', 'EPI_ISL_8985875', 'EPI_ISL_11375663']
16490	Belgium	Omicron-BA.1	2021-12-15	99	4	25	10	10.5	-3.0	True	-1.980505471227177	1.019494528772823	55.14857142857142	0.003691059386169017	0.026138403732055504	['EPI_ISL_8591466', 'EPI_ISL_8020323', 'EPI_ISL_8059781', 'EPI_ISL_13339189', 'EPI_ISL_13339179', 'EPI_ISL_8656461', 'EPI_ISL_8185886', 'EPI_ISL_13303889', 'EPI_ISL_13325529', 'EPI_ISL_13325539', 'EPI_ISL_13325481', 'EPI_ISL_13325678', 'EPI_ISL_13325385', 'EPI_ISL_13304633', 'EPI_ISL_11374644', 'EPI_ISL_8508843', 'EPI_ISL_8508864', 'EPI_ISL_8508875', 'EPI_ISL_8508866', 'EPI_ISL_8508855', 'EPI_ISL…
16546	Belgium	Omicron-BA.1	2021-12-15	99	1	14	7	13.0	-1.8708286933869707	True	-1.980505471227177	-0.10967677784020635	55.14857142857142	0.003691059386169017	0.026138403732055504	['EPI_ISL_8783068', 'EPI_ISL_8783064', 'EPI_ISL_13325510', 'EPI_ISL_13325479', 'EPI_ISL_13339202', 'EPI_ISL_13304714', 'EPI_ISL_13304743', 'EPI_ISL_13303891', 'EPI_ISL_13304705', 'EPI_ISL_8508883', 'EPI_ISL_8508879', 'EPI_ISL_8508876', 'EPI_ISL_8508719', 'EPI_ISL_8508805']
17694	Belgium	Omicron-BA.1	2021-12-15	99	4	27	14	11.5	-2.5018511664883785	True	-1.980505471227177	0.5213456952612014	55.14857142857142	0.003691059386169017	0.026138403732055504	['EPI_ISL_13339171', 'EPI_ISL_13339438', 'EPI_ISL_13339431', 'EPI_ISL_13339436', 'EPI_ISL_13340980', 'EPI_ISL_13341008', 'EPI_ISL_13325342', 'EPI_ISL_13325318', 'EPI_ISL_13325350', 'EPI_ISL_13325372', 'EPI_ISL_13325377', 'EPI_ISL_13325542', 'EPI_ISL_13325628', 'EPI_ISL_13304736', 'EPI_ISL_13303912', 'EPI_ISL_13303899', 'EPI_ISL_13325549', 'EPI_ISL_13325521', 'EPI_ISL_13325614', 'EPI_ISL_13325684'…
18448	Belgium	Omicron-BA.1	2022-02-23	109	0	10	1	10.0	-2.846049894151541	True	-2.3333333333333335	0.5127165608182076	50.174285714285716	0.003511207783571395	0.03366517932311837	['EPI_ISL_14667125', 'EPI_ISL_14667124', 'EPI_ISL_14667121', 'EPI_ISL_14667122', 'EPI_ISL_14667118', 'EPI_ISL_14667130', 'EPI_ISL_14667127', 'EPI_ISL_14667114', 'EPI_ISL_14667115', 'EPI_ISL_14667113']
18481	Belgium	Omicron-BA.1	2022-02-16	108	0	17	1	17.0	-3.8805700005813275	True	-2.2875637433022766	1.5930062572790509	50.65999999999999	0.004273858884875477	0.035747324858569816	['EPI_ISL_14621641', 'EPI_ISL_14621663', 'EPI_ISL_14621662', 'EPI_ISL_14621661', 'EPI_ISL_14621660', 'EPI_ISL_14621655', 'EPI_ISL_14621654', 'EPI_ISL_14621653', 'EPI_ISL_14621658', 'EPI_ISL_14621657', 'EPI_ISL_14621667', 'EPI_ISL_14621666', 'EPI_ISL_14621665', 'EPI_ISL_14621664', 'EPI_ISL_14621580', 'EPI_ISL_14621583', 'EPI_ISL_14666927']
278	Denmark	Alpha	2021-05-19	69	2	16	11	9.899494936611665	-1.25	True	-1.9486832980505138	-0.6986832980505138	59.30285714285714	0.0011750667850450797	0.6870345898097455	['EPI_ISL_2431158', 'EPI_ISL_2431066', 'EPI_ISL_2429646', 'EPI_ISL_2430536', 'EPI_ISL_2431009', 'EPI_ISL_2430925', 'EPI_ISL_2429867', 'EPI_ISL_2429775', 'EPI_ISL_2429377', 'EPI_ISL_2429172', 'EPI_ISL_2429477', 'EPI_ISL_2432168', 'EPI_ISL_2431635', 'EPI_ISL_2429335', 'EPI_ISL_2432108', 'EPI_ISL_2429703']
408	Denmark	Alpha	2021-03-31	62	1	14	3	13.0	-2.9398736610366685	True	-0.9486832980505138	1.9911903629861547	65.0	0.000764152045601652	0.7173408167215019	['EPI_ISL_1883069', 'EPI_ISL_1862304', 'EPI_ISL_1878361', 'EPI_ISL_1886668', 'EPI_ISL_1888932', 'EPI_ISL_1888574', 'EPI_ISL_1891556', 'EPI_ISL_1866562', 'EPI_ISL_1863744', 'EPI_ISL_1875038', 'EPI_ISL_1874638', 'EPI_ISL_1886746', 'EPI_ISL_1892796', 'EPI_ISL_1889566']
546	Denmark	Alpha	2021-03-31	62	0	14	8	14.0	-1.6035674514745464	True	-0.9486832980505138	0.6548841534240326	65.0	0.000764152045601652	0.7173408167215019	['EPI_ISL_2670951', 'EPI_ISL_1859268', 'EPI_ISL_1862573', 'EPI_ISL_1864101', 'EPI_ISL_1872841', 'EPI_ISL_1872803', 'EPI_ISL_1890614', 'EPI_ISL_1891643', 'EPI_ISL_1861614', 'EPI_ISL_1859848', 'EPI_ISL_1871906', 'EPI_ISL_1871350', 'EPI_ISL_1883702', 'EPI_ISL_1878343']
843	Denmark	Alpha	2021-03-31	62	0	12	5	12.0	-2.0207259421636903	True	-0.9486832980505138	1.0720426441131765	65.0	0.000764152045601652	0.7173408167215019	['EPI_ISL_1858300', 'EPI_ISL_1860263', 'EPI_ISL_1881687', 'EPI_ISL_1886145', 'EPI_ISL_1867126', 'EPI_ISL_1865427', 'EPI_ISL_1876187', 'EPI_ISL_1878001', 'EPI_ISL_1858893', 'EPI_ISL_1883498', 'EPI_ISL_1895635', 'EPI_ISL_1879485']
938	Denmark	Alpha	2021-03-31	62	1	13	1	12.0	-3.328201177351375	True	-0.9486832980505138	2.3795178793008613	65.0	0.000764152045601652	0.7173408167215019	['EPI_ISL_2669135', 'EPI_ISL_1885722', 'EPI_ISL_1883103', 'EPI_ISL_1886297', 'EPI_ISL_1891040', 'EPI_ISL_1860030', 'EPI_ISL_1861086', 'EPI_ISL_1864813', 'EPI_ISL_1864924', 'EPI_ISL_1871666', 'EPI_ISL_1881200', 'EPI_ISL_1886078', 'EPI_ISL_1894600']
1171	Denmark	Alpha	2021-04-28	66	2	15	1	9.192388155425117	-3.6147844564602556	True	-1.5811388300841895	2.033645626376066	64.9857142857143	0.0010500990129271395	0.7712602398892097	['EPI_ISL_2023554', 'EPI_ISL_2024522', 'EPI_ISL_2024273', 'EPI_ISL_2027362', 'EPI_ISL_2175772', 'EPI_ISL_2177993', 'EPI_ISL_2024966', 'EPI_ISL_2025935', 'EPI_ISL_2027210', 'EPI_ISL_2027742', 'EPI_ISL_2028145', 'EPI_ISL_2028169', 'EPI_ISL_2174289', 'EPI_ISL_2178366', 'EPI_ISL_2176037']
1273	Denmark	Alpha	2021-03-31	62	1	11	4	10.0	-2.1105794120443453	True	-0.9486832980505138	1.1618961139938315	65.0	0.000764152045601652	0.7173408167215019	['EPI_ISL_1894980', 'EPI_ISL_1860845', 'EPI_ISL_1864329', 'EPI_ISL_1878651', 'EPI_ISL_1866836', 'EPI_ISL_1873050', 'EPI_ISL_1873992', 'EPI_ISL_1880811', 'EPI_ISL_1887517', 'EPI_ISL_1895668', 'EPI_ISL_1895330']
1331	Denmark	Alpha	2021-02-17	56	2	17	18	10.606601717798211	0.24253562503633297	True	0.6219546608483835	0.3794190358120505	64.83	0.000623507842898503	0.560365275142315	['EPI_ISL_1882633', 'EPI_ISL_1877848', 'EPI_ISL_1858278', 'EPI_ISL_1862554', 'EPI_ISL_1868119', 'EPI_ISL_1865699', 'EPI_ISL_1871901', 'EPI_ISL_1871844', 'EPI_ISL_1872899', 'EPI_ISL_1876224', 'EPI_ISL_1879947', 'EPI_ISL_1882283', 'EPI_ISL_1878095', 'EPI_ISL_1884486', 'EPI_ISL_1895557', 'EPI_ISL_1873321', 'EPI_ISL_1886606']
1335	Denmark	Alpha	2021-03-31	62	1	20	9	19.0	-2.4596747752497685	True	-0.9486832980505138	1.5109914771992548	65.0	0.000764152045601652	0.7173408167215019	['EPI_ISL_1886319', 'EPI_ISL_1890530', 'EPI_ISL_3074773', 'EPI_ISL_1858762', 'EPI_ISL_1868162', 'EPI_ISL_1870281', 'EPI_ISL_1874877', 'EPI_ISL_1884556', 'EPI_ISL_1892746', 'EPI_ISL_1894349', 'EPI_ISL_1861063', 'EPI_ISL_1863554', 'EPI_ISL_1872504', 'EPI_ISL_1871824', 'EPI_ISL_1868904', 'EPI_ISL_1877745', 'EPI_ISL_1874755', 'EPI_ISL_1879697', 'EPI_ISL_1878858', 'EPI_ISL_1883681']
1436	Denmark	Alpha	2021-04-28	66	0	11	0	11.0	-3.3166247903554	True	-1.5811388300841895	1.7354859602712103	64.9857142857143	0.0010500990129271395	0.7712602398892097	['EPI_ISL_2175520', 'EPI_ISL_2174985', 'EPI_ISL_2176386', 'EPI_ISL_2177586', 'EPI_ISL_2177534', 'EPI_ISL_2173566', 'EPI_ISL_2173666', 'EPI_ISL_2174364', 'EPI_ISL_2172935', 'EPI_ISL_2175330', 'EPI_ISL_2175488']
1706	Denmark	Alpha	2021-03-31	62	1	12	13	11.0	0.2886751345948129	True	-0.9486832980505138	-1.2373584326453266	65.0	0.000764152045601652	0.7173408167215019	['EPI_ISL_1886683', 'EPI_ISL_1880508', 'EPI_ISL_1881126', 'EPI_ISL_1887714', 'EPI_ISL_1868291', 'EPI_ISL_1869952', 'EPI_ISL_1874315', 'EPI_ISL_1877916', 'EPI_ISL_1879663', 'EPI_ISL_1883450', 'EPI_ISL_1886871', 'EPI_ISL_1895317']
1927	Denmark	Alpha	2021-04-28	66	2	23	43	14.849242404917497	4.170288281141495	True	-1.5811388300841895	-5.751427111225684	64.9857142857143	0.0010500990129271395	0.7712602398892097	['EPI_ISL_2172958', 'EPI_ISL_2174163', 'EPI_ISL_2173997', 'EPI_ISL_2175052', 'EPI_ISL_2176073', 'EPI_ISL_2176709', 'EPI_ISL_2175815', 'EPI_ISL_2176881', 'EPI_ISL_2177607', 'EPI_ISL_2177310', 'EPI_ISL_2178353', 'EPI_ISL_2026725', 'EPI_ISL_2024053', 'EPI_ISL_2024746', 'EPI_ISL_2026277', 'EPI_ISL_2027179', 'EPI_ISL_2028418', 'EPI_ISL_2027822', 'EPI_ISL_2172758', 'EPI_ISL_2174584', 'EPI_ISL_2177109',…
2125	Denmark	Alpha	2021-05-05	67	2	24	11	15.556349186104045	-2.65361388801511	True	-2.470956442378406	0.18265744563670383	63.277142857142856	0.0012611639108849148	0.6443732165891413	['EPI_ISL_2666903', 'EPI_ISL_2176895', 'EPI_ISL_2666460', 'EPI_ISL_2297289', 'EPI_ISL_2173384', 'EPI_ISL_2176033', 'EPI_ISL_2177918', 'EPI_ISL_2174029', 'EPI_ISL_2173855', 'EPI_ISL_2173099', 'EPI_ISL_2174542', 'EPI_ISL_2172857', 'EPI_ISL_2177297', 'EPI_ISL_2177550', 'EPI_ISL_2175120', 'EPI_ISL_2177807', 'EPI_ISL_2175298', 'EPI_ISL_2300235', 'EPI_ISL_2300405', 'EPI_ISL_2297155', 'EPI_ISL_2297341',…
2133	Denmark	Alpha	2021-05-05	67	0	10	1	10.0	-2.846049894151541	True	-2.470956442378406	0.375093451773135	63.277142857142856	0.0012611639108849148	0.6443732165891413	['EPI_ISL_2173542', 'EPI_ISL_2174221', 'EPI_ISL_2669210', 'EPI_ISL_2175783', 'EPI_ISL_2297488', 'EPI_ISL_2174868', 'EPI_ISL_2178350', 'EPI_ISL_2297843', 'EPI_ISL_2298355', 'EPI_ISL_2300837']
2172	Denmark	Alpha	2021-05-12	68	0	27	18	27.0	-1.7320508075688772	True	-1.7888543819998317	-0.05680357443095452	62.84285714285714	0.0012276666323231234	0.6536631397193167	['EPI_ISL_2683824', 'EPI_ISL_2683572', 'EPI_ISL_2683631', 'EPI_ISL_2684170', 'EPI_ISL_2684123', 'EPI_ISL_2683860', 'EPI_ISL_2417034', 'EPI_ISL_2683942', 'EPI_ISL_2300397', 'EPI_ISL_2297853', 'EPI_ISL_2297525', 'EPI_ISL_2297113', 'EPI_ISL_2297233', 'EPI_ISL_2298657', 'EPI_ISL_2299227', 'EPI_ISL_2299175', 'EPI_ISL_2300026', 'EPI_ISL_2411820', 'EPI_ISL_2412808', 'EPI_ISL_2412701', 'EPI_ISL_2414186',…
2287	Denmark	Alpha	2021-02-10	55	0	11	64	11.0	15.980101262621472	True	-1.5115226281523415	-17.491623890773813	66.19	0.0005191954934698793	0.5277250284846183	['EPI_ISL_1125230', 'EPI_ISL_1125235', 'EPI_ISL_1125145', 'EPI_ISL_1124286', 'EPI_ISL_1126083', 'EPI_ISL_1125458', 'EPI_ISL_1126913', 'EPI_ISL_1126674', 'EPI_ISL_1124071', 'EPI_ISL_1871898', 'EPI_ISL_1881664']
2288	Denmark	Alpha	2021-02-17	56	11	64	49	15.980101262621472	-1.875	True	0.6219546608483835	2.4969546608483837	64.83	0.000623507842898503	0.560365275142315	['EPI_ISL_1125599', 'EPI_ISL_1124640', 'EPI_ISL_1125002', 'EPI_ISL_1123758', 'EPI_ISL_1123647', 'EPI_ISL_1124821', 'EPI_ISL_1124065', 'EPI_ISL_1125281', 'EPI_ISL_1126460', 'EPI_ISL_1125658', 'EPI_ISL_1125453', 'EPI_ISL_1126795', 'EPI_ISL_1883574', 'EPI_ISL_1888759', 'EPI_ISL_1859199', 'EPI_ISL_1860058', 'EPI_ISL_1860515', 'EPI_ISL_1866285', 'EPI_ISL_1871786', 'EPI_ISL_1874314', 'EPI_ISL_1875408',…
2480	Denmark	Alpha	2021-04-28	66	1	19	42	18.0	5.27656187902292	True	-1.5811388300841895	-6.85770070910711	64.9857142857143	0.0010500990129271395	0.7712602398892097	['EPI_ISL_2025704', 'EPI_ISL_2173773', 'EPI_ISL_2177570', 'EPI_ISL_2177128', 'EPI_ISL_2023583', 'EPI_ISL_2028649', 'EPI_ISL_2173516', 'EPI_ISL_2173867', 'EPI_ISL_2174677', 'EPI_ISL_2174710', 'EPI_ISL_2177127', 'EPI_ISL_2174948', 'EPI_ISL_2176827', 'EPI_ISL_2176009', 'EPI_ISL_2176905', 'EPI_ISL_2176930', 'EPI_ISL_2177425', 'EPI_ISL_2175006', 'EPI_ISL_2175881']
2503	Denmark	Alpha	2021-03-10	59	1	18	5	17.0	-3.0641293851417064	True	-0.6666666666666666	2.39746271847504	63.81	0.0008728025267645473	0.5944365998305563	['EPI_ISL_1888328', 'EPI_ISL_1895648', 'EPI_ISL_1876590', 'EPI_ISL_1876895', 'EPI_ISL_1877999', 'EPI_ISL_1889673', 'EPI_ISL_1863598', 'EPI_ISL_1867796', 'EPI_ISL_1864122', 'EPI_ISL_1870114', 'EPI_ISL_1876042', 'EPI_ISL_1877498', 'EPI_ISL_1883653', 'EPI_ISL_1878936', 'EPI_ISL_1878965', 'EPI_ISL_1886360', 'EPI_ISL_1888767', 'EPI_ISL_1865894']
2513	Denmark	Alpha	2021-03-03	58	1	19	21	18.0	0.4588314677411235	True	-1.5871116947777424	-2.0459431625188658	63.81	0.0009559911324643596	0.48441407760732236	['EPI_ISL_1891678', 'EPI_ISL_1873891', 'EPI_ISL_1876739', 'EPI_ISL_1877676', 'EPI_ISL_1880736', 'EPI_ISL_1883809', 'EPI_ISL_1889157', 'EPI_ISL_1889302', 'EPI_ISL_1892821', 'EPI_ISL_1893353', 'EPI_ISL_1860226', 'EPI_ISL_1860342', 'EPI_ISL_1865833', 'EPI_ISL_1864192', 'EPI_ISL_1875521', 'EPI_ISL_1889726', 'EPI_ISL_1888284', 'EPI_ISL_1893773', 'EPI_ISL_1885432']
2719	Denmark	Alpha	2021-05-12	68	2	27	12	17.677669529663685	-2.8867513459481287	True	-1.7888543819998317	1.097896963948297	62.84285714285714	0.0012276666323231234	0.6536631397193167	['EPI_ISL_2680336', 'EPI_ISL_2680553', 'EPI_ISL_2415927', 'EPI_ISL_3075295', 'EPI_ISL_2298709', 'EPI_ISL_2297727', 'EPI_ISL_2297695', 'EPI_ISL_2297672', 'EPI_ISL_2298248', 'EPI_ISL_2297027', 'EPI_ISL_2297031', 'EPI_ISL_2299626', 'EPI_ISL_2300180', 'EPI_ISL_2299766', 'EPI_ISL_2298495', 'EPI_ISL_2298585', 'EPI_ISL_2297339', 'EPI_ISL_2297323', 'EPI_ISL_2300079', 'EPI_ISL_2299276', 'EPI_ISL_2300757',…
2740	Denmark	Alpha	2021-05-05	67	1	14	3	13.0	-2.9398736610366685	True	-2.470956442378406	0.4689172186582624	63.277142857142856	0.0012611639108849148	0.6443732165891413	['EPI_ISL_2173570', 'EPI_ISL_2174190', 'EPI_ISL_2174035', 'EPI_ISL_2177707', 'EPI_ISL_2177571', 'EPI_ISL_2176583', 'EPI_ISL_2173752', 'EPI_ISL_2173902', 'EPI_ISL_2176275', 'EPI_ISL_2178133', 'EPI_ISL_2177726', 'EPI_ISL_2297530', 'EPI_ISL_2298271', 'EPI_ISL_2300684']
2950	Denmark	Alpha	2021-05-05	67	1	35	21	34.0	-2.3664319132398464	True	-2.470956442378406	-0.1045245291385597	63.277142857142856	0.0012611639108849148	0.6443732165891413	['EPI_ISL_2173975', 'EPI_ISL_2174127', 'EPI_ISL_2173877', 'EPI_ISL_2175538', 'EPI_ISL_2175150', 'EPI_ISL_2175000', 'EPI_ISL_2176102', 'EPI_ISL_2176192', 'EPI_ISL_2176062', 'EPI_ISL_2177549', 'EPI_ISL_2177554', 'EPI_ISL_2177107', 'EPI_ISL_2176898', 'EPI_ISL_2299615', 'EPI_ISL_2173590', 'EPI_ISL_2173602', 'EPI_ISL_2173005', 'EPI_ISL_2174375', 'EPI_ISL_2173193', 'EPI_ISL_2172795', 'EPI_ISL_2174609',…
3314	Denmark	Alpha	2021-05-19	69	3	20	9	9.814954576223638	-2.4596747752497685	True	-1.9486832980505138	0.5109914771992548	59.30285714285714	0.0011750667850450797	0.6870345898097455	['EPI_ISL_2667286', 'EPI_ISL_2668548', 'EPI_ISL_2666681', 'EPI_ISL_2665789', 'EPI_ISL_2670444', 'EPI_ISL_2669410', 'EPI_ISL_2679169', 'EPI_ISL_2680368', 'EPI_ISL_2679784', 'EPI_ISL_2679712', 'EPI_ISL_2412980', 'EPI_ISL_3075374', 'EPI_ISL_2680799', 'EPI_ISL_7913050', 'EPI_ISL_3075340', 'EPI_ISL_2668767', 'EPI_ISL_2669728', 'EPI_ISL_2680269', 'EPI_ISL_2418795', 'EPI_ISL_2418295']
3377	Denmark	Alpha	2021-04-28	66	2	16	23	9.899494936611665	1.75	True	-1.5811388300841895	-3.3311388300841895	64.9857142857143	0.0010500990129271395	0.7712602398892097	['EPI_ISL_2025895', 'EPI_ISL_2174669', 'EPI_ISL_2174014', 'EPI_ISL_2175575', 'EPI_ISL_2175345', 'EPI_ISL_2175194', 'EPI_ISL_2176301', 'EPI_ISL_2177588', 'EPI_ISL_2025480', 'EPI_ISL_2027284', 'EPI_ISL_2174461', 'EPI_ISL_2172965', 'EPI_ISL_2175465', 'EPI_ISL_2176118', 'EPI_ISL_2176123', 'EPI_ISL_2175712']
3394	Denmark	Alpha	2021-04-14	64	1	14	9	13.0	-1.3363062095621219	True	-1.3746536745953293	-0.038347465033207406	65.0	0.0008954298275148964	0.6636203479409821	['EPI_ISL_1876752', 'EPI_ISL_1860404', 'EPI_ISL_1867082', 'EPI_ISL_1870929', 'EPI_ISL_1877979', 'EPI_ISL_1873334', 'EPI_ISL_1876748', 'EPI_ISL_1880962', 'EPI_ISL_1882553', 'EPI_ISL_1881050', 'EPI_ISL_1890211', 'EPI_ISL_1893254', 'EPI_ISL_1888194', 'EPI_ISL_1875324']
3467	Denmark	Alpha	2021-05-12	68	0	13	13	13.0	0.0	True	-1.7888543819998317	-1.7888543819998317	62.84285714285714	0.0012276666323231234	0.6536631397193167	['EPI_ISL_2683890', 'EPI_ISL_2683507', 'EPI_ISL_2685240', 'EPI_ISL_2683629', 'EPI_ISL_2413275', 'EPI_ISL_2683746', 'EPI_ISL_2300161', 'EPI_ISL_2298388', 'EPI_ISL_2413649', 'EPI_ISL_2416035', 'EPI_ISL_2417692', 'EPI_ISL_2415804', 'EPI_ISL_2418148']
3580	Denmark	Alpha	2021-03-10	59	1	15	9	14.0	-1.5491933384829668	True	-0.6666666666666666	0.8825266718163002	63.81	0.0008728025267645473	0.5944365998305563	['EPI_ISL_1886287', 'EPI_ISL_1861008', 'EPI_ISL_1869070', 'EPI_ISL_1891715', 'EPI_ISL_1891567', 'EPI_ISL_1893962', 'EPI_ISL_1865044', 'EPI_ISL_1872272', 'EPI_ISL_1871519', 'EPI_ISL_1881939', 'EPI_ISL_1879429', 'EPI_ISL_1886917', 'EPI_ISL_1861038', 'EPI_ISL_1861974', 'EPI_ISL_1896088']
3606	Denmark	Alpha	2021-05-19	69	0	36	12	36.0	-4.0	True	-1.9486832980505138	2.051316701949486	59.30285714285714	0.0011750667850450797	0.6870345898097455	['EPI_ISL_2431260', 'EPI_ISL_2668594', 'EPI_ISL_2668076', 'EPI_ISL_2671272', 'EPI_ISL_2669609', 'EPI_ISL_2669740', 'EPI_ISL_2670205', 'EPI_ISL_2669208', 'EPI_ISL_2669231', 'EPI_ISL_2668874', 'EPI_ISL_2675479', 'EPI_ISL_2675397', 'EPI_ISL_2679931', 'EPI_ISL_2680549', 'EPI_ISL_2680452', 'EPI_ISL_3074327', 'EPI_ISL_3075282', 'EPI_ISL_2666535', 'EPI_ISL_2669657', 'EPI_ISL_7906466', 'EPI_ISL_2415063',…
3624	Denmark	Alpha	2021-04-21	65	0	17	6	17.0	-2.6678918753996625	True	-1.158585559938142	1.5093063154615205	65.08285714285714	0.00086281989408057	0.7802885302099699	['EPI_ISL_1882706', 'EPI_ISL_2669029', 'EPI_ISL_2025249', 'EPI_ISL_1865311', 'EPI_ISL_1878995', 'EPI_ISL_2025644', 'EPI_ISL_2023825', 'EPI_ISL_2026744', 'EPI_ISL_2023606', 'EPI_ISL_2025303', 'EPI_ISL_2023512', 'EPI_ISL_2024651', 'EPI_ISL_2026251', 'EPI_ISL_2026155', 'EPI_ISL_2028406', 'EPI_ISL_2028088', 'EPI_ISL_2026221']
3699	Denmark	Alpha	2021-03-24	61	0	11	53	11.0	12.663476472266073	True	-2.5580782047249224	-15.221554676990994	64.15	0.0009077540653963501	0.6202074508526121	['EPI_ISL_1881850', 'EPI_ISL_1889557', 'EPI_ISL_1872595', 'EPI_ISL_1880859', 'EPI_ISL_1896124', 'EPI_ISL_1867466', 'EPI_ISL_1871158', 'EPI_ISL_1882206', 'EPI_ISL_1881502', 'EPI_ISL_1895336', 'EPI_ISL_1886902']
3700	Denmark	Alpha	2021-03-31	62	11	53	87	12.663476472266073	4.670259174255427	True	-0.9486832980505138	-5.618942472305941	65.0	0.000764152045601652	0.7173408167215019	['EPI_ISL_1883188', 'EPI_ISL_1888935', 'EPI_ISL_1893274', 'EPI_ISL_1862837', 'EPI_ISL_1864087', 'EPI_ISL_1865431', 'EPI_ISL_1864548', 'EPI_ISL_1865842', 'EPI_ISL_1873474', 'EPI_ISL_1882019', 'EPI_ISL_1883082', 'EPI_ISL_1884886', 'EPI_ISL_1884528', 'EPI_ISL_1888062', 'EPI_ISL_1893684', 'EPI_ISL_1895058', 'EPI_ISL_1895252', 'EPI_ISL_1896420', 'EPI_ISL_1889737', 'EPI_ISL_1858274', 'EPI_ISL_1862344',…
3715	Denmark	Alpha	2021-04-28	66	1	16	35	15.0	4.75	True	-1.5811388300841895	-6.331138830084189	64.9857142857143	0.0010500990129271395	0.7712602398892097	['EPI_ISL_2027978', 'EPI_ISL_2173893', 'EPI_ISL_2176096', 'EPI_ISL_2177877', 'EPI_ISL_2026475', 'EPI_ISL_2027118', 'EPI_ISL_2027980', 'EPI_ISL_2028399', 'EPI_ISL_2174188', 'EPI_ISL_2174254', 'EPI_ISL_2172743', 'EPI_ISL_2173227', 'EPI_ISL_2176008', 'EPI_ISL_2175609', 'EPI_ISL_2175961', 'EPI_ISL_2178246']
3775	Denmark	Alpha	2021-01-27	53	0	24	55	24.0	6.327848502189878	True	-0.9884900294918318	-7.316338531681709	68.57	0.0005390375164590197	0.20773697928574697	['EPI_ISL_971581', 'EPI_ISL_1023806', 'EPI_ISL_1023867', 'EPI_ISL_1024224', 'EPI_ISL_1024280', 'EPI_ISL_1024270', 'EPI_ISL_1023957', 'EPI_ISL_1024099', 'EPI_ISL_1024064', 'EPI_ISL_1023731', 'EPI_ISL_1024110', 'EPI_ISL_1024169', 'EPI_ISL_1024932', 'EPI_ISL_1023678', 'EPI_ISL_1066732', 'EPI_ISL_1023702', 'EPI_ISL_1872738', 'EPI_ISL_1023911', 'EPI_ISL_1023965', 'EPI_ISL_1024035', 'EPI_ISL_1024142', …
3884	Denmark	Alpha	2021-05-05	67	0	26	17	26.0	-1.7650452162436565	True	-2.470956442378406	-0.7059112261347495	63.277142857142856	0.0012611639108849148	0.6443732165891413	['EPI_ISL_2172690', 'EPI_ISL_2173732', 'EPI_ISL_2174830', 'EPI_ISL_2174965', 'EPI_ISL_2175047', 'EPI_ISL_2176179', 'EPI_ISL_2177227', 'EPI_ISL_2173775', 'EPI_ISL_2174448', 'EPI_ISL_2174680', 'EPI_ISL_2177999', 'EPI_ISL_2175703', 'EPI_ISL_2177757', 'EPI_ISL_2297082', 'EPI_ISL_2298237', 'EPI_ISL_2298225', 'EPI_ISL_2297757', 'EPI_ISL_2299682', 'EPI_ISL_2300139', 'EPI_ISL_2299747', 'EPI_ISL_2298579',…
3905	Denmark	Alpha	2021-04-28	66	2	38	18	25.45584412271571	-3.244428422615251	True	-1.5811388300841895	1.6632895925310613	64.9857142857143	0.0010500990129271395	0.7712602398892097	['EPI_ISL_2684753', 'EPI_ISL_2177948', 'EPI_ISL_2176731', 'EPI_ISL_2178229', 'EPI_ISL_2023616', 'EPI_ISL_2024464', 'EPI_ISL_2025491', 'EPI_ISL_2026651', 'EPI_ISL_2026327', 'EPI_ISL_2028947', 'EPI_ISL_2028666', 'EPI_ISL_2172996', 'EPI_ISL_2173712', 'EPI_ISL_2176038', 'EPI_ISL_2023804', 'EPI_ISL_2024147', 'EPI_ISL_2024158', 'EPI_ISL_2026118', 'EPI_ISL_2024398', 'EPI_ISL_2028581', 'EPI_ISL_2027243',…
3913	Denmark	Alpha	2021-03-31	62	0	15	8	15.0	-1.8073922282301278	True	-0.9486832980505138	0.858708930179614	65.0	0.000764152045601652	0.7173408167215019	['EPI_ISL_1893066', 'EPI_ISL_1860495', 'EPI_ISL_1862873', 'EPI_ISL_1887328', 'EPI_ISL_1889752', 'EPI_ISL_1893221', 'EPI_ISL_1859044', 'EPI_ISL_1866324', 'EPI_ISL_1866868', 'EPI_ISL_1871503', 'EPI_ISL_1874661', 'EPI_ISL_1878475', 'EPI_ISL_1878471', 'EPI_ISL_1880451', 'EPI_ISL_1891120']
3956	Denmark	Alpha	2021-05-26	70	1	13	4	12.0	-2.4961508830135313	True	-2.598076211353316	-0.10192532833978474	58.26857142857143	0.0010695959572555994	0.6196017882656588	['EPI_ISL_2666741', 'EPI_ISL_2666533', 'EPI_ISL_2667635', 'EPI_ISL_2670948', 'EPI_ISL_2670415', 'EPI_ISL_2685626', 'EPI_ISL_2684478', 'EPI_ISL_2685738', 'EPI_ISL_2685708', 'EPI_ISL_2685490', 'EPI_ISL_2685570', 'EPI_ISL_2666887', 'EPI_ISL_2684658']
4071	Denmark	Alpha	2021-05-12	68	1	14	7	13.0	-1.8708286933869707	True	-1.7888543819998317	0.08197431138713895	62.84285714285714	0.0012276666323231234	0.6536631397193167	['EPI_ISL_2412253', 'EPI_ISL_2669770', 'EPI_ISL_2679076', 'EPI_ISL_2299696', 'EPI_ISL_2300976', 'EPI_ISL_2299692', 'EPI_ISL_2300170', 'EPI_ISL_2298474', 'EPI_ISL_2297075', 'EPI_ISL_2300650', 'EPI_ISL_2299212', 'EPI_ISL_2300047', 'EPI_ISL_2298940', 'EPI_ISL_2411959']
4117	Denmark	Alpha	2021-02-10	55	0	11	11	11.0	0.0	True	-1.5115226281523415	-1.5115226281523415	66.19	0.0005191954934698793	0.5277250284846183	['EPI_ISL_1125751', 'EPI_ISL_1127064', 'EPI_ISL_1125945', 'EPI_ISL_1126380', 'EPI_ISL_1126840', 'EPI_ISL_1126855', 'EPI_ISL_1126744', 'EPI_ISL_1126623', 'EPI_ISL_1126676', 'EPI_ISL_1067069', 'EPI_ISL_1878853']
4195	Denmark	Alpha	2021-03-03	58	5	52	39	21.01903898849802	-1.8027756377319948	True	-1.5871116947777424	0.2156639429542524	63.81	0.0009559911324643596	0.48441407760732236	['EPI_ISL_1870605', 'EPI_ISL_1883115', 'EPI_ISL_1890020', 'EPI_ISL_1858961', 'EPI_ISL_1861248', 'EPI_ISL_1861955', 'EPI_ISL_1863915', 'EPI_ISL_1864312', 'EPI_ISL_1864769', 'EPI_ISL_1867166', 'EPI_ISL_1868230', 'EPI_ISL_1871440', 'EPI_ISL_1870766', 'EPI_ISL_1876678', 'EPI_ISL_1878615', 'EPI_ISL_1880688', 'EPI_ISL_1885559', 'EPI_ISL_1889917', 'EPI_ISL_1891685', 'EPI_ISL_1894360', 'EPI_ISL_1895860',…
4248	Denmark	Alpha	2021-03-03	58	1	13	12	12.0	-0.2773500981126146	True	-1.5871116947777424	-1.309761596665128	63.81	0.0009559911324643596	0.48441407760732236	['EPI_ISL_1889361', 'EPI_ISL_1864778', 'EPI_ISL_1868762', 'EPI_ISL_1882237', 'EPI_ISL_1895341', 'EPI_ISL_1873176', 'EPI_ISL_1872984', 'EPI_ISL_1882156', 'EPI_ISL_1887018', 'EPI_ISL_1887760', 'EPI_ISL_1895067', 'EPI_ISL_1896118', 'EPI_ISL_1867225']
4493	Denmark	Alpha	2021-06-02	71	2	17	1	10.606601717798211	-3.8805700005813275	True	-2.764911064067352	1.1156589365139755	59.18	0.0006725090127151628	0.49516199970678787	['EPI_ISL_2667745', 'EPI_ISL_2671059', 'EPI_ISL_2671063', 'EPI_ISL_2670280', 'EPI_ISL_2685541', 'EPI_ISL_3074909', 'EPI_ISL_2665950', 'EPI_ISL_2666568', 'EPI_ISL_2669019', 'EPI_ISL_2669952', 'EPI_ISL_2670724', 'EPI_ISL_2671068', 'EPI_ISL_3074166', 'EPI_ISL_7901764', 'EPI_ISL_2667982', 'EPI_ISL_2671085', 'EPI_ISL_2684843']
4526	Denmark	Alpha	2021-03-10	59	2	24	40	15.556349186104045	3.2659863237109046	True	-0.6666666666666666	-3.932652990377571	63.81	0.0008728025267645473	0.5944365998305563	['EPI_ISL_1873916', 'EPI_ISL_1886235', 'EPI_ISL_1860406', 'EPI_ISL_1861967', 'EPI_ISL_1862701', 'EPI_ISL_1870191', 'EPI_ISL_1875317', 'EPI_ISL_1890169', 'EPI_ISL_1891711', 'EPI_ISL_1895089', 'EPI_ISL_1895729', 'EPI_ISL_1863322', 'EPI_ISL_1864009', 'EPI_ISL_1867664', 'EPI_ISL_1870797', 'EPI_ISL_1873441', 'EPI_ISL_1871484', 'EPI_ISL_1874619', 'EPI_ISL_1875834', 'EPI_ISL_1880652', 'EPI_ISL_1883985',…
4739	Denmark	Alpha	2021-03-31	62	1	11	28	10.0	5.125692857821981	True	-0.9486832980505138	-6.074376155872495	65.0	0.000764152045601652	0.7173408167215019	['EPI_ISL_1866417', 'EPI_ISL_1874712', 'EPI_ISL_1875697', 'EPI_ISL_1885715', 'EPI_ISL_1895308', 'EPI_ISL_1896613', 'EPI_ISL_1883189', 'EPI_ISL_1882211', 'EPI_ISL_1880507', 'EPI_ISL_1879305', 'EPI_ISL_1893785']
4801	Denmark	Alpha	2021-04-28	66	2	15	7	9.192388155425117	-2.065591117977289	True	-1.5811388300841895	0.48445228789309924	64.9857142857143	0.0010500990129271395	0.7712602398892097	['EPI_ISL_2026129', 'EPI_ISL_2175257', 'EPI_ISL_2175081', 'EPI_ISL_2174805', 'EPI_ISL_2176019', 'EPI_ISL_2177431', 'EPI_ISL_2026375', 'EPI_ISL_2027680', 'EPI_ISL_2027407', 'EPI_ISL_2174102', 'EPI_ISL_2172615', 'EPI_ISL_2173188', 'EPI_ISL_2177058', 'EPI_ISL_2177711', 'EPI_ISL_2411695']
4929	Denmark	Alpha	2021-05-12	68	3	82	65	45.610671265980436	-1.877335943272391	True	-1.7888543819998317	0.08848156127255935	62.84285714285714	0.0012276666323231234	0.6536631397193167	['EPI_ISL_2299720', 'EPI_ISL_2414293', 'EPI_ISL_2414717', 'EPI_ISL_2414757', 'EPI_ISL_2416242', 'EPI_ISL_2416962', 'EPI_ISL_2417503', 'EPI_ISL_2417983', 'EPI_ISL_2683893', 'EPI_ISL_2683803', 'EPI_ISL_2683518', 'EPI_ISL_2683594', 'EPI_ISL_2683589', 'EPI_ISL_2683585', 'EPI_ISL_2683544', 'EPI_ISL_2683535', 'EPI_ISL_2683635', 'EPI_ISL_2683627', 'EPI_ISL_2683607', 'EPI_ISL_2683891', 'EPI_ISL_2683958',…
4988	Denmark	Alpha	2021-05-12	68	0	17	2	17.0	-3.6380343755449944	True	-1.7888543819998317	1.8491799935451627	62.84285714285714	0.0012276666323231234	0.6536631397193167	['EPI_ISL_2298336', 'EPI_ISL_2412189', 'EPI_ISL_2418414', 'EPI_ISL_2417734', 'EPI_ISL_2297955', 'EPI_ISL_2300121', 'EPI_ISL_2297284', 'EPI_ISL_2298502', 'EPI_ISL_2301175', 'EPI_ISL_2300023', 'EPI_ISL_2411808', 'EPI_ISL_2412503', 'EPI_ISL_2412705', 'EPI_ISL_2412991', 'EPI_ISL_2414241', 'EPI_ISL_2412679', 'EPI_ISL_2418748']
5046	Denmark	Alpha	2021-05-05	67	16	72	61	14.0	-1.2963624321753373	True	-2.470956442378406	-1.1745940102030688	63.277142857142856	0.0012611639108849148	0.6443732165891413	['EPI_ISL_2417204', 'EPI_ISL_2685253', 'EPI_ISL_2301123', 'EPI_ISL_2300034', 'EPI_ISL_2301003', 'EPI_ISL_2174187', 'EPI_ISL_2174039', 'EPI_ISL_2175714', 'EPI_ISL_2175231', 'EPI_ISL_2175999', 'EPI_ISL_2176272', 'EPI_ISL_2177294', 'EPI_ISL_2178144', 'EPI_ISL_2178231', 'EPI_ISL_2297816', 'EPI_ISL_2173677', 'EPI_ISL_2173789', 'EPI_ISL_2173729', 'EPI_ISL_2173914', 'EPI_ISL_2173903', 'EPI_ISL_2173973',…
5100	Denmark	Alpha	2021-04-07	63	5	33	12	12.521980673998822	-3.6556307750696546	True	-1.9722718241315027	1.683358950938152	65.0	0.000830136015218955	0.7247542979304611	['EPI_ISL_1884717', 'EPI_ISL_1888729', 'EPI_ISL_1895037', 'EPI_ISL_1895739', 'EPI_ISL_1879833', 'EPI_ISL_1861053', 'EPI_ISL_1865270', 'EPI_ISL_1866611', 'EPI_ISL_1867696', 'EPI_ISL_1871530', 'EPI_ISL_1876947', 'EPI_ISL_1881621', 'EPI_ISL_1890865', 'EPI_ISL_1887378', 'EPI_ISL_1889972', 'EPI_ISL_1896469', 'EPI_ISL_1861342', 'EPI_ISL_1859784', 'EPI_ISL_1872269', 'EPI_ISL_1869079', 'EPI_ISL_1878694',…
5111	Denmark	Alpha	2021-03-31	62	3	19	3	9.237604307034013	-3.670651741928988	True	-0.9486832980505138	2.721968443878474	65.0	0.000764152045601652	0.7173408167215019	['EPI_ISL_1885919', 'EPI_ISL_1861779', 'EPI_ISL_1863312', 'EPI_ISL_1863805', 'EPI_ISL_1863936', 'EPI_ISL_1879118', 'EPI_ISL_1881745', 'EPI_ISL_1859170', 'EPI_ISL_1860186', 'EPI_ISL_1863590', 'EPI_ISL_1868428', 'EPI_ISL_1865191', 'EPI_ISL_1866960', 'EPI_ISL_1871943', 'EPI_ISL_1877410', 'EPI_ISL_1880066', 'EPI_ISL_1880775', 'EPI_ISL_1880468', 'EPI_ISL_1896313']
5271	Denmark	Alpha	2021-04-14	64	0	12	32	12.0	5.773502691896258	True	-1.3746536745953293	-7.1481563664915875	65.0	0.0008954298275148964	0.6636203479409821	['EPI_ISL_1885533', 'EPI_ISL_1866243', 'EPI_ISL_1879288', 'EPI_ISL_1883503', 'EPI_ISL_1893103', 'EPI_ISL_1895869', 'EPI_ISL_1895692', 'EPI_ISL_1870670', 'EPI_ISL_1879402', 'EPI_ISL_1879487', 'EPI_ISL_1887504', 'EPI_ISL_1892150']
5285	Denmark	Alpha	2021-05-19	69	1	25	6	24.0	-3.8	True	-1.9486832980505138	1.851316701949486	59.30285714285714	0.0011750667850450797	0.6870345898097455	['EPI_ISL_2415751', 'EPI_ISL_2668310', 'EPI_ISL_2668110', 'EPI_ISL_2665959', 'EPI_ISL_2665618', 'EPI_ISL_2667422', 'EPI_ISL_2669394', 'EPI_ISL_2669131', 'EPI_ISL_2679997', 'EPI_ISL_2679433', 'EPI_ISL_2680411', 'EPI_ISL_2679938', 'EPI_ISL_3075553', 'EPI_ISL_2665854', 'EPI_ISL_2669090', 'EPI_ISL_2669160', 'EPI_ISL_2671099', 'EPI_ISL_2680204', 'EPI_ISL_3075531', 'EPI_ISL_2680615', 'EPI_ISL_2666832',…
5383	Denmark	Alpha	2021-01-13	51	1	17	12	16.0	-1.212678125181665	True	0.2773500981126146	1.4900282232942796	68.57	0.0010155418499075437	0.08002232955510788	['EPI_ISL_926571', 'EPI_ISL_926780', 'EPI_ISL_926141', 'EPI_ISL_927552', 'EPI_ISL_928294', 'EPI_ISL_929593', 'EPI_ISL_928373', 'EPI_ISL_928324', 'EPI_ISL_929012', 'EPI_ISL_928627', 'EPI_ISL_930318', 'EPI_ISL_929650', 'EPI_ISL_926691', 'EPI_ISL_929615', 'EPI_ISL_929986', 'EPI_ISL_927403', 'EPI_ISL_927471']
5547	Denmark	Alpha	2021-05-26	70	3	20	7	9.814954576223638	-2.9068883707497264	True	-2.598076211353316	0.3088121593964104	58.26857142857143	0.0010695959572555994	0.6196017882656588	['EPI_ISL_3074475', 'EPI_ISL_3075145', 'EPI_ISL_3074576', 'EPI_ISL_3074164', 'EPI_ISL_3074506', 'EPI_ISL_3074869', 'EPI_ISL_3074920', 'EPI_ISL_3074422', 'EPI_ISL_3074494', 'EPI_ISL_3074542', 'EPI_ISL_3074578', 'EPI_ISL_3074679', 'EPI_ISL_3074763', 'EPI_ISL_3074784', 'EPI_ISL_3074844', 'EPI_ISL_3074921', 'EPI_ISL_3074984', 'EPI_ISL_3075114', 'EPI_ISL_3075171', 'EPI_ISL_3074776']
5588	Denmark	Alpha	2021-04-28	66	1	19	9	18.0	-2.2941573387056176	True	-1.5811388300841895	0.713018508621428	64.9857142857143	0.0010500990129271395	0.7712602398892097	['EPI_ISL_2416801', 'EPI_ISL_2667386', 'EPI_ISL_2684406', 'EPI_ISL_2173239', 'EPI_ISL_2177748', 'EPI_ISL_2178345', 'EPI_ISL_2685000', 'EPI_ISL_2026925', 'EPI_ISL_2026976', 'EPI_ISL_2027328', 'EPI_ISL_2665655', 'EPI_ISL_2173093', 'EPI_ISL_2178209', 'EPI_ISL_2174792', 'EPI_ISL_2175226', 'EPI_ISL_2411750', 'EPI_ISL_2416830', 'EPI_ISL_2416858', 'EPI_ISL_2418228']
5756	Denmark	Alpha	2021-05-26	70	0	11	4	11.0	-2.1105794120443453	True	-2.598076211353316	-0.4874967993089707	58.26857142857143	0.0010695959572555994	0.6196017882656588	['EPI_ISL_2669172', 'EPI_ISL_3074136', 'EPI_ISL_2666208', 'EPI_ISL_2668543', 'EPI_ISL_2668787', 'EPI_ISL_2669418', 'EPI_ISL_2669580', 'EPI_ISL_2669838', 'EPI_ISL_2670098', 'EPI_ISL_2671320', 'EPI_ISL_2671127']
5776	Denmark	Alpha	2021-05-05	67	1	12	35	11.0	6.639528095680697	True	-2.470956442378406	-9.110484538059103	63.277142857142856	0.0012611639108849148	0.6443732165891413	['EPI_ISL_2685645', 'EPI_ISL_2173599', 'EPI_ISL_2173679', 'EPI_ISL_2173762', 'EPI_ISL_2172537', 'EPI_ISL_2177796', 'EPI_ISL_2175265', 'EPI_ISL_2298003', 'EPI_ISL_2300100', 'EPI_ISL_2300327', 'EPI_ISL_2301099', 'EPI_ISL_2299284']
5787	Denmark	Alpha	2021-05-26	70	0	13	10	13.0	-0.8320502943378437	True	-2.598076211353316	-1.7660259170154724	58.26857142857143	0.0010695959572555994	0.6196017882656588	['EPI_ISL_2667353', 'EPI_ISL_2669805', 'EPI_ISL_2675779', 'EPI_ISL_2684938', 'EPI_ISL_3075189', 'EPI_ISL_3074969', 'EPI_ISL_3074138', 'EPI_ISL_3074470', 'EPI_ISL_3074577', 'EPI_ISL_3074622', 'EPI_ISL_3074996', 'EPI_ISL_3074999', 'EPI_ISL_3075202']
5923	Denmark	Alpha	2021-05-26	70	6	36	35	12.247448713915892	-0.16666666666666666	True	-2.598076211353316	-2.4314095446866495	58.26857142857143	0.0010695959572555994	0.6196017882656588	['EPI_ISL_2668395', 'EPI_ISL_2666720', 'EPI_ISL_2668536', 'EPI_ISL_2666780', 'EPI_ISL_2666519', 'EPI_ISL_2667877', 'EPI_ISL_2666679', 'EPI_ISL_2665864', 'EPI_ISL_2666479', 'EPI_ISL_2671269', 'EPI_ISL_2669834', 'EPI_ISL_2669947', 'EPI_ISL_2670924', 'EPI_ISL_2671192', 'EPI_ISL_2670555', 'EPI_ISL_2684418', 'EPI_ISL_2684615', 'EPI_ISL_2684626', 'EPI_ISL_2685673', 'EPI_ISL_2685629', 'EPI_ISL_2685700',…
5958	Denmark	Alpha	2021-05-19	69	0	53	163	53.0	15.109662034355793	True	-1.9486832980505138	-17.058345332406308	59.30285714285714	0.0011750667850450797	0.6870345898097455	['EPI_ISL_2414648', 'EPI_ISL_2666755', 'EPI_ISL_2666031', 'EPI_ISL_2666019', 'EPI_ISL_2667981', 'EPI_ISL_2665890', 'EPI_ISL_2667601', 'EPI_ISL_2668134', 'EPI_ISL_2665953', 'EPI_ISL_2668006', 'EPI_ISL_2669959', 'EPI_ISL_2670590', 'EPI_ISL_2670681', 'EPI_ISL_2670696', 'EPI_ISL_2670626', 'EPI_ISL_2670529', 'EPI_ISL_2675541', 'EPI_ISL_2680369', 'EPI_ISL_2683946', 'EPI_ISL_2683778', 'EPI_ISL_2680774',…
5959	Denmark	Alpha	2021-05-26	70	53	163	48	15.109662034355793	-9.00749517486151	True	-2.598076211353316	6.409418963508195	58.26857142857143	0.0010695959572555994	0.6196017882656588	['EPI_ISL_2667055', 'EPI_ISL_2667170', 'EPI_ISL_2667258', 'EPI_ISL_2665481', 'EPI_ISL_2666849', 'EPI_ISL_2667387', 'EPI_ISL_2666038', 'EPI_ISL_2666035', 'EPI_ISL_2666036', 'EPI_ISL_2666518', 'EPI_ISL_2666567', 'EPI_ISL_2666578', 'EPI_ISL_2667874', 'EPI_ISL_2667959', 'EPI_ISL_2667943', 'EPI_ISL_2668493', 'EPI_ISL_2666691', 'EPI_ISL_2666692', 'EPI_ISL_2668117', 'EPI_ISL_2667655', 'EPI_ISL_2667660',…
6136	Denmark	Alpha	2021-04-21	65	0	37	95	37.0	9.535141263710724	True	-1.158585559938142	-10.693726823648866	65.08285714285714	0.00086281989408057	0.7802885302099699	['EPI_ISL_1884667', 'EPI_ISL_1884653', 'EPI_ISL_2024910', 'EPI_ISL_2024725', 'EPI_ISL_2026301', 'EPI_ISL_2027395', 'EPI_ISL_2028907', 'EPI_ISL_2028206', 'EPI_ISL_2028901', 'EPI_ISL_1866944', 'EPI_ISL_1867569', 'EPI_ISL_2024302', 'EPI_ISL_2023813', 'EPI_ISL_2024219', 'EPI_ISL_2025456', 'EPI_ISL_2025468', 'EPI_ISL_2024963', 'EPI_ISL_2024955', 'EPI_ISL_2025394', 'EPI_ISL_2024860', 'EPI_ISL_2025267',…
6137	Denmark	Alpha	2021-04-28	66	37	95	138	9.535141263710724	4.411706913966163	True	-1.5811388300841895	-5.992845744050353	64.9857142857143	0.0010500990129271395	0.7712602398892097	['EPI_ISL_2414636', 'EPI_ISL_2670253', 'EPI_ISL_2023749', 'EPI_ISL_2177092', 'EPI_ISL_2024797', 'EPI_ISL_2026999', 'EPI_ISL_2026249', 'EPI_ISL_2028942', 'EPI_ISL_2028130', 'EPI_ISL_2173581', 'EPI_ISL_2172668', 'EPI_ISL_2174412', 'EPI_ISL_2174143', 'EPI_ISL_2175526', 'EPI_ISL_2175521', 'EPI_ISL_2175581', 'EPI_ISL_2175481', 'EPI_ISL_2174959', 'EPI_ISL_2174996', 'EPI_ISL_2176606', 'EPI_ISL_2175739',…
6146	Denmark	Alpha	2021-06-30	75	9	42	20	11.0	-3.394673699166022	True	-1.4204450281110756	1.9742286710549464	54.41857142857142	0.0006693786562932735	0.14486136171152927	['EPI_ISL_2838300', 'EPI_ISL_2838311', 'EPI_ISL_2838312', 'EPI_ISL_2838325', 'EPI_ISL_2838338', 'EPI_ISL_2838347', 'EPI_ISL_2838298', 'EPI_ISL_2838251', 'EPI_ISL_2838254', 'EPI_ISL_2838183', 'EPI_ISL_2854552', 'EPI_ISL_2896335', 'EPI_ISL_3076216', 'EPI_ISL_3076290', 'EPI_ISL_3076295', 'EPI_ISL_3076248', 'EPI_ISL_3076243', 'EPI_ISL_3076268', 'EPI_ISL_3076101', 'EPI_ISL_3076162', 'EPI_ISL_3076179',…
6279	Denmark	Alpha	2021-04-14	64	1	13	47	12.0	9.429903335828895	True	-1.3746536745953293	-10.804557010424224	65.0	0.0008954298275148964	0.6636203479409821	['EPI_ISL_1872303', 'EPI_ISL_2025898', 'EPI_ISL_1860059', 'EPI_ISL_1859631', 'EPI_ISL_1868161', 'EPI_ISL_1873281', 'EPI_ISL_1873755', 'EPI_ISL_1878690', 'EPI_ISL_1883573', 'EPI_ISL_1884925', 'EPI_ISL_1896545', 'EPI_ISL_2026443', 'EPI_ISL_2028732']
6280	Denmark	Alpha	2021-04-21	65	13	47	4	9.429903335828895	-6.272194634409466	True	-1.158585559938142	5.113609074471324	65.08285714285714	0.00086281989408057	0.7802885302099699	['EPI_ISL_2669815', 'EPI_ISL_1859153', 'EPI_ISL_1876911', 'EPI_ISL_1887692', 'EPI_ISL_1889522', 'EPI_ISL_1894761', 'EPI_ISL_2023832', 'EPI_ISL_2023599', 'EPI_ISL_2025909', 'EPI_ISL_2025911', 'EPI_ISL_2026639', 'EPI_ISL_2026425', 'EPI_ISL_2027790', 'EPI_ISL_1872994', 'EPI_ISL_1876854', 'EPI_ISL_1873611', 'EPI_ISL_1873941', 'EPI_ISL_1875718', 'EPI_ISL_1879201', 'EPI_ISL_1886040', 'EPI_ISL_1894882',…
6335	Denmark	Alpha	2021-03-10	59	2	16	37	9.899494936611665	5.25	True	-0.6666666666666666	-5.916666666666667	63.81	0.0008728025267645473	0.5944365998305563	['EPI_ISL_1885404', 'EPI_ISL_1860123', 'EPI_ISL_1866347', 'EPI_ISL_1870423', 'EPI_ISL_1881856', 'EPI_ISL_1885995', 'EPI_ISL_1859786', 'EPI_ISL_1864816', 'EPI_ISL_1865802', 'EPI_ISL_1867239', 'EPI_ISL_1874436', 'EPI_ISL_1879640', 'EPI_ISL_1883891', 'EPI_ISL_1892057', 'EPI_ISL_1891688', 'EPI_ISL_1888965']
6579	Denmark	Alpha	2021-05-26	70	2	16	1	9.899494936611665	-3.75	True	-2.598076211353316	1.151923788646684	58.26857142857143	0.0010695959572555994	0.6196017882656588	['EPI_ISL_2667182', 'EPI_ISL_2665878', 'EPI_ISL_2668026', 'EPI_ISL_2669363', 'EPI_ISL_2666215', 'EPI_ISL_2670352', 'EPI_ISL_2670443', 'EPI_ISL_2670451', 'EPI_ISL_2669416', 'EPI_ISL_2669515', 'EPI_ISL_2669137', 'EPI_ISL_2669255', 'EPI_ISL_2670316', 'EPI_ISL_2675707', 'EPI_ISL_2670899', 'EPI_ISL_2669997']
6607	Denmark	Alpha	2021-05-19	69	0	23	7	23.0	-3.3362306249131963	True	-1.9486832980505138	1.3875473268626826	59.30285714285714	0.0011750667850450797	0.6870345898097455	['EPI_ISL_2416148', 'EPI_ISL_2666716', 'EPI_ISL_2667661', 'EPI_ISL_2671218', 'EPI_ISL_2670351', 'EPI_ISL_2683748', 'EPI_ISL_2683516', 'EPI_ISL_2684484', 'EPI_ISL_2684090', 'EPI_ISL_2679853', 'EPI_ISL_2683880', 'EPI_ISL_2430784', 'EPI_ISL_2667994', 'EPI_ISL_2675721', 'EPI_ISL_2683609', 'EPI_ISL_2411905', 'EPI_ISL_2412766', 'EPI_ISL_2418585', 'EPI_ISL_2417271', 'EPI_ISL_2415414', 'EPI_ISL_2413902',…
6619	Denmark	Alpha	2021-05-19	69	18	105	43	20.50609665440988	-6.050580452280906	True	-1.9486832980505138	4.101897154230392	59.30285714285714	0.0011750667850450797	0.6870345898097455	['EPI_ISL_2429719', 'EPI_ISL_2415880', 'EPI_ISL_2417675', 'EPI_ISL_2417297', 'EPI_ISL_2666748', 'EPI_ISL_2668526', 'EPI_ISL_2666847', 'EPI_ISL_2669027', 'EPI_ISL_2666002', 'EPI_ISL_2667320', 'EPI_ISL_2665586', 'EPI_ISL_2667021', 'EPI_ISL_2667167', 'EPI_ISL_2668038', 'EPI_ISL_2668973', 'EPI_ISL_2667715', 'EPI_ISL_2667726', 'EPI_ISL_2668220', 'EPI_ISL_2665786', 'EPI_ISL_2667573', 'EPI_ISL_2669874',…
6774	Denmark	Alpha	2021-04-07	63	1	12	19	11.0	2.0207259421636903	True	-1.9722718241315027	-3.992997766295193	65.0	0.000830136015218955	0.7247542979304611	['EPI_ISL_1883075', 'EPI_ISL_1859902', 'EPI_ISL_1862178', 'EPI_ISL_1864202', 'EPI_ISL_1870219', 'EPI_ISL_1889415', 'EPI_ISL_1891250', 'EPI_ISL_1866883', 'EPI_ISL_1874291', 'EPI_ISL_1880844', 'EPI_ISL_1883013', 'EPI_ISL_1885999']
6808	Denmark	Alpha	2021-05-05	67	0	18	1	18.0	-4.00693842672377	True	-2.470956442378406	1.535981984345364	63.277142857142856	0.0012611639108849148	0.6443732165891413	['EPI_ISL_2296710', 'EPI_ISL_2175805', 'EPI_ISL_2176916', 'EPI_ISL_2177845', 'EPI_ISL_2173948', 'EPI_ISL_2173223', 'EPI_ISL_2177037', 'EPI_ISL_2175638', 'EPI_ISL_2176241', 'EPI_ISL_2176356', 'EPI_ISL_2175054', 'EPI_ISL_2177603', 'EPI_ISL_2176483', 'EPI_ISL_2298491', 'EPI_ISL_2300418', 'EPI_ISL_2300622', 'EPI_ISL_2301287', 'EPI_ISL_2411666']
6905	Denmark	Alpha	2021-05-19	69	1	17	16	16.0	-0.24253562503633297	True	-1.9486832980505138	-1.706147673014181	59.30285714285714	0.0011750667850450797	0.6870345898097455	['EPI_ISL_2430718', 'EPI_ISL_2431001', 'EPI_ISL_2430898', 'EPI_ISL_2670107', 'EPI_ISL_2680011', 'EPI_ISL_2680053', 'EPI_ISL_2680020', 'EPI_ISL_2679651', 'EPI_ISL_2680760', 'EPI_ISL_2680597', 'EPI_ISL_2680535', 'EPI_ISL_2429924', 'EPI_ISL_2680699', 'EPI_ISL_2679071', 'EPI_ISL_2432153', 'EPI_ISL_2432151', 'EPI_ISL_2429325']
6944	Denmark	Alpha	2021-04-21	65	2	28	52	18.384776310850235	4.535573676110727	True	-1.158585559938142	-5.694159236048868	65.08285714285714	0.00086281989408057	0.7802885302099699	['EPI_ISL_2024488', 'EPI_ISL_2024063', 'EPI_ISL_2024226', 'EPI_ISL_2024101', 'EPI_ISL_2025835', 'EPI_ISL_2025573', 'EPI_ISL_2025109', 'EPI_ISL_2026884', 'EPI_ISL_2026629', 'EPI_ISL_2026624', 'EPI_ISL_2027963', 'EPI_ISL_2174006', 'EPI_ISL_2177161', 'EPI_ISL_2026809', 'EPI_ISL_2025437', 'EPI_ISL_2023658', 'EPI_ISL_2025375', 'EPI_ISL_2025251', 'EPI_ISL_2024740', 'EPI_ISL_2025151', 'EPI_ISL_2026357',…
7018	Denmark	Alpha	2021-03-17	60	0	11	13	11.0	0.6030226891555273	True	-1.5557301351264265	-2.1587528242819536	63.81	0.00041162954524055187	1.432694610778443	['EPI_ISL_1875752', 'EPI_ISL_1885517', 'EPI_ISL_1868359', 'EPI_ISL_1867195', 'EPI_ISL_1868992', 'EPI_ISL_1876732', 'EPI_ISL_1882005', 'EPI_ISL_1885913', 'EPI_ISL_1889882', 'EPI_ISL_1890571', 'EPI_ISL_1896089']
7081	Denmark	Alpha	2021-05-12	68	1	13	11	12.0	-0.5547001962252291	True	-1.7888543819998317	-1.2341541857746026	62.84285714285714	0.0012276666323231234	0.6536631397193167	['EPI_ISL_2431953', 'EPI_ISL_2412191', 'EPI_ISL_2684138', 'EPI_ISL_2683554', 'EPI_ISL_2683647', 'EPI_ISL_2684178', 'EPI_ISL_2683932', 'EPI_ISL_2416689', 'EPI_ISL_2297359', 'EPI_ISL_2298551', 'EPI_ISL_2299848', 'EPI_ISL_2300544', 'EPI_ISL_2415711']
7086	Denmark	Alpha	2021-05-05	67	3	23	10	11.547005383792516	-2.710687382741972	True	-2.470956442378406	0.2397309403635659	63.277142857142856	0.0012611639108849148	0.6443732165891413	['EPI_ISL_2172781', 'EPI_ISL_2174644', 'EPI_ISL_2175095', 'EPI_ISL_2176162', 'EPI_ISL_2296974', 'EPI_ISL_2174169', 'EPI_ISL_2172770', 'EPI_ISL_2172712', 'EPI_ISL_2174668', 'EPI_ISL_2177990', 'EPI_ISL_2174945', 'EPI_ISL_2176203', 'EPI_ISL_2175816', 'EPI_ISL_2176546', 'EPI_ISL_2297964', 'EPI_ISL_2296741', 'EPI_ISL_2296879', 'EPI_ISL_2300207', 'EPI_ISL_2300134', 'EPI_ISL_2297117', 'EPI_ISL_2300063',…
7211	Denmark	Alpha	2021-02-10	55	3	46	46	24.826061575153908	0.0	True	-1.5115226281523415	-1.5115226281523415	66.19	0.0005191954934698793	0.5277250284846183	['EPI_ISL_1065961', 'EPI_ISL_1065661', 'EPI_ISL_1066815', 'EPI_ISL_1067081', 'EPI_ISL_1125987', 'EPI_ISL_1125174', 'EPI_ISL_1124502', 'EPI_ISL_1124581', 'EPI_ISL_1125756', 'EPI_ISL_1125747', 'EPI_ISL_1124449', 'EPI_ISL_1126202', 'EPI_ISL_1124307', 'EPI_ISL_1125642', 'EPI_ISL_1125667', 'EPI_ISL_1123936', 'EPI_ISL_1123729', 'EPI_ISL_1123784', 'EPI_ISL_1126055', 'EPI_ISL_1124107', 'EPI_ISL_1125443',…
7554	Denmark	Alpha	2021-04-14	64	0	18	85	18.0	15.792051446499563	True	-1.3746536745953293	-17.166705121094893	65.0	0.0008954298275148964	0.6636203479409821	['EPI_ISL_1859686', 'EPI_ISL_1863261', 'EPI_ISL_1863432', 'EPI_ISL_1868973', 'EPI_ISL_1880427', 'EPI_ISL_1886370', 'EPI_ISL_1888185', 'EPI_ISL_1859338', 'EPI_ISL_1865430', 'EPI_ISL_1866947', 'EPI_ISL_1877047', 'EPI_ISL_1873221', 'EPI_ISL_1881025', 'EPI_ISL_1890561', 'EPI_ISL_1895836', 'EPI_ISL_2027819', 'EPI_ISL_2027550', 'EPI_ISL_2685619']
7555	Denmark	Alpha	2021-04-21	65	18	85	62	15.792051446499563	-2.494700264914546	True	-1.158585559938142	1.3361147049764042	65.08285714285714	0.00086281989408057	0.7802885302099699	['EPI_ISL_7909400', 'EPI_ISL_1863258', 'EPI_ISL_1863566', 'EPI_ISL_1873088', 'EPI_ISL_1874582', 'EPI_ISL_1875282', 'EPI_ISL_1887939', 'EPI_ISL_2023890', 'EPI_ISL_2023727', 'EPI_ISL_2023510', 'EPI_ISL_2023624', 'EPI_ISL_2024456', 'EPI_ISL_2024099', 'EPI_ISL_2024116', 'EPI_ISL_2025840', 'EPI_ISL_2025553', 'EPI_ISL_2026968', 'EPI_ISL_2026547', 'EPI_ISL_2026860', 'EPI_ISL_2026548', 'EPI_ISL_2026133',…
7565	Denmark	Alpha	2021-02-24	57	1	37	137	36.0	16.43989873053573	True	-1.5652475842498528	-18.005146314785584	63.81	0.0006273530051175165	0.6267876787678768	['EPI_ISL_1882116', 'EPI_ISL_1886905', 'EPI_ISL_1886481', 'EPI_ISL_1891050', 'EPI_ISL_1895855', 'EPI_ISL_1894458', 'EPI_ISL_1863044', 'EPI_ISL_1863271', 'EPI_ISL_1864815', 'EPI_ISL_1870771', 'EPI_ISL_1884519', 'EPI_ISL_1888065', 'EPI_ISL_1888647', 'EPI_ISL_1893687', 'EPI_ISL_1860300', 'EPI_ISL_1858513', 'EPI_ISL_1861322', 'EPI_ISL_1859792', 'EPI_ISL_1864945', 'EPI_ISL_1866732', 'EPI_ISL_1866457',…
7566	Denmark	Alpha	2021-03-03	58	37	137	72	16.43989873053573	-5.553324775158946	True	-1.5871116947777424	3.9662130803812037	63.81	0.0009559911324643596	0.48441407760732236	['EPI_ISL_1879448', 'EPI_ISL_1883921', 'EPI_ISL_1886845', 'EPI_ISL_1887877', 'EPI_ISL_1887708', 'EPI_ISL_1887075', 'EPI_ISL_1888443', 'EPI_ISL_1890931', 'EPI_ISL_1890153', 'EPI_ISL_1891668', 'EPI_ISL_1895104', 'EPI_ISL_1885783', 'EPI_ISL_1859157', 'EPI_ISL_1858649', 'EPI_ISL_1863135', 'EPI_ISL_1861220', 'EPI_ISL_1862955', 'EPI_ISL_1862808', 'EPI_ISL_1862954', 'EPI_ISL_1864160', 'EPI_ISL_1864217',…
7665	Denmark	Alpha	2021-04-21	65	3	26	13	13.279056191361393	-2.5495097567963927	True	-1.158585559938142	1.3909241968582506	65.08285714285714	0.00086281989408057	0.7802885302099699	['EPI_ISL_2666921', 'EPI_ISL_1864563', 'EPI_ISL_2026438', 'EPI_ISL_2026037', 'EPI_ISL_2028859', 'EPI_ISL_2028122', 'EPI_ISL_1895378', 'EPI_ISL_2026948', 'EPI_ISL_2026024', 'EPI_ISL_2025534', 'EPI_ISL_2023731', 'EPI_ISL_2023636', 'EPI_ISL_2026737', 'EPI_ISL_2026730', 'EPI_ISL_2026607', 'EPI_ISL_2024817', 'EPI_ISL_2025155', 'EPI_ISL_2024663', 'EPI_ISL_2024480', 'EPI_ISL_2024395', 'EPI_ISL_2027951',…
7692	Denmark	Alpha	2021-02-10	55	22	125	106	21.959673784627874	-1.6994116628998401	True	-1.5115226281523415	0.18788903474749863	66.19	0.0005191954934698793	0.5277250284846183	['EPI_ISL_1124418', 'EPI_ISL_1125440', 'EPI_ISL_1066311', 'EPI_ISL_1065124', 'EPI_ISL_1065924', 'EPI_ISL_1065644', 'EPI_ISL_1065665', 'EPI_ISL_1066110', 'EPI_ISL_1066044', 'EPI_ISL_1066196', 'EPI_ISL_1066770', 'EPI_ISL_1067123', 'EPI_ISL_1066649', 'EPI_ISL_1067034', 'EPI_ISL_1124716', 'EPI_ISL_1125957', 'EPI_ISL_1125977', 'EPI_ISL_1125969', 'EPI_ISL_1124658', 'EPI_ISL_1124691', 'EPI_ISL_1125117',…
7799	Denmark	Alpha	2021-05-19	69	0	12	3	12.0	-2.598076211353316	True	-1.9486832980505138	0.6493929133028022	59.30285714285714	0.0011750667850450797	0.6870345898097455	['EPI_ISL_2418274', 'EPI_ISL_2667103', 'EPI_ISL_2671010', 'EPI_ISL_2675602', 'EPI_ISL_2683957', 'EPI_ISL_2683506', 'EPI_ISL_2684048', 'EPI_ISL_2666498', 'EPI_ISL_2413567', 'EPI_ISL_2684146', 'EPI_ISL_2413126', 'EPI_ISL_2416056']
8151	Denmark	Alpha	2021-03-17	60	9	52	56	14.333333333333334	0.5547001962252291	True	-1.5557301351264265	-2.1104303313516555	63.81	0.00041162954524055187	1.432694610778443	['EPI_ISL_1881624', 'EPI_ISL_1891493', 'EPI_ISL_1893731', 'EPI_ISL_1895652', 'EPI_ISL_1858253', 'EPI_ISL_1859182', 'EPI_ISL_1859115', 'EPI_ISL_1860201', 'EPI_ISL_1867567', 'EPI_ISL_1867515', 'EPI_ISL_1869324', 'EPI_ISL_1871322', 'EPI_ISL_1870644', 'EPI_ISL_1872700', 'EPI_ISL_1876173', 'EPI_ISL_1879365', 'EPI_ISL_1879856', 'EPI_ISL_1883714', 'EPI_ISL_1888011', 'EPI_ISL_1888278', 'EPI_ISL_1890845',…
8302	Denmark	Alpha	2021-04-14	64	1	17	8	16.0	-2.182820625326997	True	-1.3746536745953293	0.8081669507316676	65.0	0.0008954298275148964	0.6636203479409821	['EPI_ISL_1887613', 'EPI_ISL_1871548', 'EPI_ISL_1872943', 'EPI_ISL_1883785', 'EPI_ISL_1891576', 'EPI_ISL_1858157', 'EPI_ISL_1867114', 'EPI_ISL_1863880', 'EPI_ISL_1878623', 'EPI_ISL_1879758', 'EPI_ISL_1885466', 'EPI_ISL_1884670', 'EPI_ISL_1890037', 'EPI_ISL_1889118', 'EPI_ISL_1890625', 'EPI_ISL_1876897', 'EPI_ISL_2025504']
8420	Denmark	Alpha	2021-02-03	54	1	14	7	13.0	-1.8708286933869707	True	0.31622776601683794	2.1870564594038084	67.89	0.0005001422217051519	0.32048691538120355	['EPI_ISL_1022711', 'EPI_ISL_1022991', 'EPI_ISL_1066376', 'EPI_ISL_1065765', 'EPI_ISL_1066209', 'EPI_ISL_1067304', 'EPI_ISL_1065151', 'EPI_ISL_1022555', 'EPI_ISL_1023162', 'EPI_ISL_1022977', 'EPI_ISL_1022756', 'EPI_ISL_1022596', 'EPI_ISL_1022589', 'EPI_ISL_1892192']
8430	Denmark	Alpha	2021-03-31	62	1	11	1	10.0	-3.015113445777636	True	-0.9486832980505138	2.0664301477271225	65.0	0.000764152045601652	0.7173408167215019	['EPI_ISL_1886880', 'EPI_ISL_1859655', 'EPI_ISL_1874139', 'EPI_ISL_1888048', 'EPI_ISL_1888990', 'EPI_ISL_1860861', 'EPI_ISL_1864594', 'EPI_ISL_1868930', 'EPI_ISL_1887620', 'EPI_ISL_1884354', 'EPI_ISL_1885192']
8445	Denmark	Alpha	2021-05-19	69	0	17	5	17.0	-2.9104275004359956	True	-1.9486832980505138	0.9617442023854819	59.30285714285714	0.0011750667850450797	0.6870345898097455	['EPI_ISL_2667375', 'EPI_ISL_2665651', 'EPI_ISL_2666290', 'EPI_ISL_2667594', 'EPI_ISL_2669139', 'EPI_ISL_2670200', 'EPI_ISL_2675509', 'EPI_ISL_2680221', 'EPI_ISL_2679485', 'EPI_ISL_2680059', 'EPI_ISL_2680708', 'EPI_ISL_4303416', 'EPI_ISL_2430922', 'EPI_ISL_2670797', 'EPI_ISL_2680653', 'EPI_ISL_2418462', 'EPI_ISL_2431830']
8553	Denmark	Alpha	2021-05-19	69	5	27	4	9.838699100999074	-4.426352063787131	True	-1.9486832980505138	2.4776687657366168	59.30285714285714	0.0011750667850450797	0.6870345898097455	['EPI_ISL_2667716', 'EPI_ISL_2665679', 'EPI_ISL_2671304', 'EPI_ISL_2669290', 'EPI_ISL_2675445', 'EPI_ISL_2683650', 'EPI_ISL_2683573', 'EPI_ISL_2684155', 'EPI_ISL_2684077', 'EPI_ISL_2685058', 'EPI_ISL_2666244', 'EPI_ISL_2666689', 'EPI_ISL_2668941', 'EPI_ISL_2668920', 'EPI_ISL_2684038', 'EPI_ISL_2684120', 'EPI_ISL_2671100', 'EPI_ISL_2680446', 'EPI_ISL_2665687', 'EPI_ISL_2669258', 'EPI_ISL_2683530',…
8559	Denmark	Alpha	2021-05-05	67	4	66	80	31.0	1.7232808737106582	True	-2.470956442378406	-4.1942373160890645	63.277142857142856	0.0012611639108849148	0.6443732165891413	['EPI_ISL_2299818', 'EPI_ISL_2299257', 'EPI_ISL_2418186', 'EPI_ISL_2685108', 'EPI_ISL_2175795', 'EPI_ISL_2176760', 'EPI_ISL_2300662', 'EPI_ISL_7913284', 'EPI_ISL_2175546', 'EPI_ISL_2175224', 'EPI_ISL_2176730', 'EPI_ISL_2177694', 'EPI_ISL_2177489', 'EPI_ISL_2177818', 'EPI_ISL_2178088', 'EPI_ISL_2297889', 'EPI_ISL_2297314', 'EPI_ISL_2301232', 'EPI_ISL_2174093', 'EPI_ISL_2174286', 'EPI_ISL_2173823',…
8620	Denmark	Alpha	2021-06-30	75	0	10	6	10.0	-1.2649110640673518	True	-1.4204450281110756	-0.15553396404372388	54.41857142857142	0.0006693786562932735	0.14486136171152927	['EPI_ISL_2838336', 'EPI_ISL_3076213', 'EPI_ISL_3076252', 'EPI_ISL_3076274', 'EPI_ISL_3076174', 'EPI_ISL_3076345', 'EPI_ISL_3076357', 'EPI_ISL_3076170', 'EPI_ISL_3076376', 'EPI_ISL_3076378']
8721	Denmark	Alpha	2021-03-03	58	0	12	4	12.0	-2.3094010767585034	True	-1.5871116947777424	0.722289381980761	63.81	0.0009559911324643596	0.48441407760732236	['EPI_ISL_1885970', 'EPI_ISL_1887227', 'EPI_ISL_1868293', 'EPI_ISL_1886034', 'EPI_ISL_1892279', 'EPI_ISL_1893116', 'EPI_ISL_1895069', 'EPI_ISL_1860340', 'EPI_ISL_1866150', 'EPI_ISL_1863811', 'EPI_ISL_1878056', 'EPI_ISL_1887455']
8786	Denmark	Alpha	2021-02-24	57	3	24	54	12.124355652982143	6.123724356957946	True	-1.5652475842498528	-7.688971941207798	63.81	0.0006273530051175165	0.6267876787678768	['EPI_ISL_1875519', 'EPI_ISL_1887324', 'EPI_ISL_1859257', 'EPI_ISL_1863153', 'EPI_ISL_1861860', 'EPI_ISL_1865220', 'EPI_ISL_1871246', 'EPI_ISL_1877213', 'EPI_ISL_1883129', 'EPI_ISL_1894270', 'EPI_ISL_1896285', 'EPI_ISL_1862666', 'EPI_ISL_1861473', 'EPI_ISL_1861109', 'EPI_ISL_1864200', 'EPI_ISL_1871833', 'EPI_ISL_1872068', 'EPI_ISL_1876968', 'EPI_ISL_1881140', 'EPI_ISL_1881178', 'EPI_ISL_1879503',…
8815	Denmark	Alpha	2021-04-14	64	2	50	37	33.94112549695428	-1.8384776310850235	True	-1.3746536745953293	0.4638239564896942	65.0	0.0008954298275148964	0.6636203479409821	['EPI_ISL_1882781', 'EPI_ISL_1887648', 'EPI_ISL_1861055', 'EPI_ISL_1863765', 'EPI_ISL_1863569', 'EPI_ISL_1865101', 'EPI_ISL_1872862', 'EPI_ISL_1874880', 'EPI_ISL_1876644', 'EPI_ISL_1876117', 'EPI_ISL_1879727', 'EPI_ISL_1883782', 'EPI_ISL_1885033', 'EPI_ISL_1889899', 'EPI_ISL_1892794', 'EPI_ISL_1896130', 'EPI_ISL_1896482', 'EPI_ISL_2023564', 'EPI_ISL_2026476', 'EPI_ISL_2026511', 'EPI_ISL_1861012',…
8995	Denmark	Alpha	2021-05-19	69	0	12	3	12.0	-2.598076211353316	True	-1.9486832980505138	0.6493929133028022	59.30285714285714	0.0011750667850450797	0.6870345898097455	['EPI_ISL_2667124', 'EPI_ISL_2669832', 'EPI_ISL_2671131', 'EPI_ISL_2669709', 'EPI_ISL_2670402', 'EPI_ISL_2685634', 'EPI_ISL_2670843', 'EPI_ISL_2665758', 'EPI_ISL_2685260', 'EPI_ISL_2416777', 'EPI_ISL_2417129', 'EPI_ISL_2417183']
9479	Denmark	Alpha	2021-03-24	61	0	15	9	15.0	-1.5491933384829668	True	-2.5580782047249224	-1.0088848662419556	64.15	0.0009077540653963501	0.6202074508526121	['EPI_ISL_1888716', 'EPI_ISL_1858382', 'EPI_ISL_1870264', 'EPI_ISL_1877568', 'EPI_ISL_1880426', 'EPI_ISL_1887219', 'EPI_ISL_1889983', 'EPI_ISL_1867876', 'EPI_ISL_1865598', 'EPI_ISL_1874844', 'EPI_ISL_1872779', 'EPI_ISL_1884450', 'EPI_ISL_1883725', 'EPI_ISL_1893030', 'EPI_ISL_1896566']
9545	Denmark	Alpha	2021-07-07	76	3	20	10	9.814954576223638	-2.23606797749979	True	-1.507556722888818	0.7285112546109718	54.26714285714285	0.0011076285553577655	0.060440171796070044	['EPI_ISL_2932825', 'EPI_ISL_2896342', 'EPI_ISL_2932797', 'EPI_ISL_2933074', 'EPI_ISL_2933040', 'EPI_ISL_2964108', 'EPI_ISL_2993197', 'EPI_ISL_2993121', 'EPI_ISL_2992622', 'EPI_ISL_2992523', 'EPI_ISL_2992417', 'EPI_ISL_2992150', 'EPI_ISL_3028747', 'EPI_ISL_4257010', 'EPI_ISL_3029644', 'EPI_ISL_2993155', 'EPI_ISL_3076497', 'EPI_ISL_2973033', 'EPI_ISL_7913961', 'EPI_ISL_2992312']
9562	Denmark	Alpha	2021-07-07	76	7	34	23	10.205040771249134	-1.8864844365675972	True	-1.507556722888818	0.3789277136787792	54.26714285714285	0.0011076285553577655	0.060440171796070044	['EPI_ISL_2896428', 'EPI_ISL_2971997', 'EPI_ISL_2993223', 'EPI_ISL_3076496', 'EPI_ISL_3076391', 'EPI_ISL_3076511', 'EPI_ISL_3076557', 'EPI_ISL_2964238', 'EPI_ISL_2963893', 'EPI_ISL_2964224', 'EPI_ISL_2993280', 'EPI_ISL_3076518', 'EPI_ISL_3076334', 'EPI_ISL_3076467', 'EPI_ISL_3076471', 'EPI_ISL_3076486', 'EPI_ISL_3076480', 'EPI_ISL_3076484', 'EPI_ISL_3076561', 'EPI_ISL_3076607', 'EPI_ISL_3076616',…
9798	Denmark	Alpha	2021-06-23	74	0	11	25	11.0	4.221158824088691	True	-2.345207879911715	-6.566366704000405	55.128571428571426	0.0003734490562838085	0.3183288231799881	['EPI_ISL_2819175', 'EPI_ISL_2819589', 'EPI_ISL_2819648', 'EPI_ISL_3075758', 'EPI_ISL_3075804', 'EPI_ISL_3075990', 'EPI_ISL_3075947', 'EPI_ISL_3075952', 'EPI_ISL_3076024', 'EPI_ISL_2784414', 'EPI_ISL_3076036']
9831	Denmark	Alpha	2021-05-19	69	0	22	9	22.0	-2.7716093126229358	True	-1.9486832980505138	0.822926014572422	59.30285714285714	0.0011750667850450797	0.6870345898097455	['EPI_ISL_2429742', 'EPI_ISL_2415483', 'EPI_ISL_2415936', 'EPI_ISL_2668518', 'EPI_ISL_2668010', 'EPI_ISL_2667557', 'EPI_ISL_2669414', 'EPI_ISL_2669517', 'EPI_ISL_2675681', 'EPI_ISL_2679438', 'EPI_ISL_2680371', 'EPI_ISL_2680623', 'EPI_ISL_2668391', 'EPI_ISL_3074167', 'EPI_ISL_3075401', 'EPI_ISL_2667618', 'EPI_ISL_2679829', 'EPI_ISL_2411937', 'EPI_ISL_2415515', 'EPI_ISL_2414406', 'EPI_ISL_2414390',…
10003	Denmark	Alpha	2021-02-24	57	3	36	32	19.05255888325765	-0.6666666666666666	True	-1.5652475842498528	-0.8985809175831861	63.81	0.0006273530051175165	0.6267876787678768	['EPI_ISL_1877082', 'EPI_ISL_1858566', 'EPI_ISL_1862482', 'EPI_ISL_1863850', 'EPI_ISL_1865278', 'EPI_ISL_1867408', 'EPI_ISL_1869218', 'EPI_ISL_1868997', 'EPI_ISL_1883594', 'EPI_ISL_1886985', 'EPI_ISL_1891456', 'EPI_ISL_1896299', 'EPI_ISL_1862832', 'EPI_ISL_1860223', 'EPI_ISL_1863349', 'EPI_ISL_1865303', 'EPI_ISL_1865010', 'EPI_ISL_1864786', 'EPI_ISL_1866102', 'EPI_ISL_1863966', 'EPI_ISL_1870377',…
10018	Denmark	Alpha	2021-03-10	59	1	15	13	14.0	-0.5163977794943222	True	-0.6666666666666666	-0.15026888717234443	63.81	0.0008728025267645473	0.5944365998305563	['EPI_ISL_1886904', 'EPI_ISL_1866172', 'EPI_ISL_1869518', 'EPI_ISL_1886480', 'EPI_ISL_1890076', 'EPI_ISL_1896022', 'EPI_ISL_1859888', 'EPI_ISL_1868120', 'EPI_ISL_1869630', 'EPI_ISL_1870822', 'EPI_ISL_1873121', 'EPI_ISL_1879958', 'EPI_ISL_1877993', 'EPI_ISL_1885536', 'EPI_ISL_1896518']
10071	Denmark	Alpha	2021-03-17	60	0	14	11	14.0	-0.8017837257372732	True	-1.5557301351264265	-0.7539464093891534	63.81	0.00041162954524055187	1.432694610778443	['EPI_ISL_1884130', 'EPI_ISL_1876425', 'EPI_ISL_1878708', 'EPI_ISL_1887259', 'EPI_ISL_1891385', 'EPI_ISL_1894987', 'EPI_ISL_1864915', 'EPI_ISL_1869425', 'EPI_ISL_1870933', 'EPI_ISL_1875184', 'EPI_ISL_1884090', 'EPI_ISL_1886727', 'EPI_ISL_1892393', 'EPI_ISL_1895601']
10273	Denmark	Alpha	2021-03-31	62	0	15	33	15.0	4.6475800154489	True	-0.9486832980505138	-5.596263313499414	65.0	0.000764152045601652	0.7173408167215019	['EPI_ISL_1869640', 'EPI_ISL_1874321', 'EPI_ISL_1878041', 'EPI_ISL_1880953', 'EPI_ISL_1884349', 'EPI_ISL_1886690', 'EPI_ISL_1886439', 'EPI_ISL_1896644', 'EPI_ISL_1894686', 'EPI_ISL_1859214', 'EPI_ISL_1864629', 'EPI_ISL_1874970', 'EPI_ISL_1873677', 'EPI_ISL_1882673', 'EPI_ISL_1889943']
10279	Denmark	Alpha	2021-03-17	60	0	14	59	14.0	12.026755886059098	True	-1.5557301351264265	-13.582486021185524	63.81	0.00041162954524055187	1.432694610778443	['EPI_ISL_1864446', 'EPI_ISL_1869622', 'EPI_ISL_1876477', 'EPI_ISL_1883481', 'EPI_ISL_1894435', 'EPI_ISL_1860504', 'EPI_ISL_1860399', 'EPI_ISL_1869208', 'EPI_ISL_1872149', 'EPI_ISL_1873569', 'EPI_ISL_1878426', 'EPI_ISL_1881527', 'EPI_ISL_1887800', 'EPI_ISL_1893581']
10280	Denmark	Alpha	2021-03-24	61	14	59	46	12.026755886059098	-1.6924558427507104	True	-2.5580782047249224	-0.865622361974212	64.15	0.0009077540653963501	0.6202074508526121	['EPI_ISL_2668875', 'EPI_ISL_1885201', 'EPI_ISL_1890214', 'EPI_ISL_1878322', 'EPI_ISL_1859173', 'EPI_ISL_1859800', 'EPI_ISL_1860699', 'EPI_ISL_1860977', 'EPI_ISL_1861624', 'EPI_ISL_1864008', 'EPI_ISL_1866157', 'EPI_ISL_1865402', 'EPI_ISL_1866487', 'EPI_ISL_1869125', 'EPI_ISL_1875404', 'EPI_ISL_1876490', 'EPI_ISL_1877715', 'EPI_ISL_1879149', 'EPI_ISL_1878839', 'EPI_ISL_1883225', 'EPI_ISL_1883285',…
10372	Denmark	Alpha	2021-03-03	58	0	10	19	10.0	2.846049894151541	True	-1.5871116947777424	-4.433161588929283	63.81	0.0009559911324643596	0.48441407760732236	['EPI_ISL_1863144', 'EPI_ISL_1883613', 'EPI_ISL_1895088', 'EPI_ISL_1860345', 'EPI_ISL_1858419', 'EPI_ISL_1867981', 'EPI_ISL_1865816', 'EPI_ISL_1886041', 'EPI_ISL_1885415', 'EPI_ISL_1890107']
10560	Denmark	Alpha	2021-05-26	70	10	41	25	9.803060746521975	-2.498780190217697	True	-2.598076211353316	-0.09929602113561886	58.26857142857143	0.0010695959572555994	0.6196017882656588	['EPI_ISL_2666749', 'EPI_ISL_2666808', 'EPI_ISL_2667033', 'EPI_ISL_2668327', 'EPI_ISL_2666572', 'EPI_ISL_2666369', 'EPI_ISL_2665914', 'EPI_ISL_2666463', 'EPI_ISL_2665633', 'EPI_ISL_2666935', 'EPI_ISL_2668011', 'EPI_ISL_2667543', 'EPI_ISL_2667505', 'EPI_ISL_2670801', 'EPI_ISL_2669047', 'EPI_ISL_2670921', 'EPI_ISL_2671034', 'EPI_ISL_2669774', 'EPI_ISL_2669769', 'EPI_ISL_2669229', 'EPI_ISL_2675761',…
10633	Denmark	Alpha	2021-05-05	67	4	48	34	22.0	-2.0207259421636903	True	-2.470956442378406	-0.4502305002147158	63.277142857142856	0.0012611639108849148	0.6443732165891413	['EPI_ISL_2431336', 'EPI_ISL_2297658', 'EPI_ISL_2298531', 'EPI_ISL_2684782', 'EPI_ISL_2175911', 'EPI_ISL_2298935', 'EPI_ISL_2299996', 'EPI_ISL_2173090', 'EPI_ISL_2174622', 'EPI_ISL_2177558', 'EPI_ISL_2177016', 'EPI_ISL_2177076', 'EPI_ISL_2177363', 'EPI_ISL_2178036', 'EPI_ISL_2297198', 'EPI_ISL_2173030', 'EPI_ISL_2172628', 'EPI_ISL_2174541', 'EPI_ISL_2173326', 'EPI_ISL_2173427', 'EPI_ISL_2177063',…
10801	Denmark	Alpha	2021-03-17	60	0	13	9	13.0	-1.1094003924504583	True	-1.5557301351264265	-0.44632974267596826	63.81	0.00041162954524055187	1.432694610778443	['EPI_ISL_1865631', 'EPI_ISL_1866962', 'EPI_ISL_1883543', 'EPI_ISL_1893063', 'EPI_ISL_1895767', 'EPI_ISL_1895590', 'EPI_ISL_1858100', 'EPI_ISL_1867272', 'EPI_ISL_1872124', 'EPI_ISL_1869810', 'EPI_ISL_1881313', 'EPI_ISL_1878816', 'EPI_ISL_1896129']
10809	Denmark	Alpha	2021-05-12	68	113	212	286	9.313136596997612	5.082340866101494	True	-1.7888543819998317	-6.871195248101325	62.84285714285714	0.0012276666323231234	0.6536631397193167	['EPI_ISL_2299751', 'EPI_ISL_2416575', 'EPI_ISL_2416482', 'EPI_ISL_2412352', 'EPI_ISL_2412590', 'EPI_ISL_2414070', 'EPI_ISL_2413521', 'EPI_ISL_2413899', 'EPI_ISL_2413913', 'EPI_ISL_2414678', 'EPI_ISL_2415240', 'EPI_ISL_2414996', 'EPI_ISL_2415090', 'EPI_ISL_2416065', 'EPI_ISL_2416267', 'EPI_ISL_2416288', 'EPI_ISL_2416880', 'EPI_ISL_2417133', 'EPI_ISL_2417210', 'EPI_ISL_2417545', 'EPI_ISL_2417074',…
10815	Denmark	Alpha	2021-06-23	74	9	51	34	14.0	-2.3804761428476167	True	-2.345207879911715	0.035268262935901795	55.128571428571426	0.0003734490562838085	0.3183288231799881	['EPI_ISL_2854585', 'EPI_ISL_2748214', 'EPI_ISL_2747927', 'EPI_ISL_2747538', 'EPI_ISL_2747521', 'EPI_ISL_2748185', 'EPI_ISL_2784564', 'EPI_ISL_2784528', 'EPI_ISL_2784601', 'EPI_ISL_2784490', 'EPI_ISL_2784452', 'EPI_ISL_2784484', 'EPI_ISL_3075988', 'EPI_ISL_3075951', 'EPI_ISL_3075953', 'EPI_ISL_3075955', 'EPI_ISL_3075958', 'EPI_ISL_3075962', 'EPI_ISL_3075967', 'EPI_ISL_3075974', 'EPI_ISL_3075986',…
10838	Denmark	Alpha	2021-05-26	70	0	23	9	23.0	-2.919201796799047	True	-2.598076211353316	0.3211255854457309	58.26857142857143	0.0010695959572555994	0.6196017882656588	['EPI_ISL_2668912', 'EPI_ISL_2666453', 'EPI_ISL_2665611', 'EPI_ISL_2666955', 'EPI_ISL_2667443', 'EPI_ISL_2669249', 'EPI_ISL_2670838', 'EPI_ISL_2684661', 'EPI_ISL_2684725', 'EPI_ISL_2685168', 'EPI_ISL_2684338', 'EPI_ISL_2685236', 'EPI_ISL_2685208', 'EPI_ISL_2684643', 'EPI_ISL_2685450', 'EPI_ISL_2685667', 'EPI_ISL_2684419', 'EPI_ISL_2684237', 'EPI_ISL_2684936', 'EPI_ISL_2685135', 'EPI_ISL_2668650',…
11058	Denmark	Alpha	2021-04-21	65	0	10	0	10.0	-3.162277660168379	True	-1.158585559938142	2.003692100230237	65.08285714285714	0.00086281989408057	0.7802885302099699	['EPI_ISL_2668789', 'EPI_ISL_2675861', 'EPI_ISL_1870102', 'EPI_ISL_2024977', 'EPI_ISL_1876566', 'EPI_ISL_1877941', 'EPI_ISL_2024029', 'EPI_ISL_2024845', 'EPI_ISL_2024787', 'EPI_ISL_2026054']
11180	Denmark	Alpha	2021-03-10	59	0	11	22	11.0	3.3166247903554	True	-0.6666666666666666	-3.9832914570220663	63.81	0.0008728025267645473	0.5944365998305563	['EPI_ISL_1886894', 'EPI_ISL_1890293', 'EPI_ISL_1869084', 'EPI_ISL_1886266', 'EPI_ISL_1889141', 'EPI_ISL_1893982', 'EPI_ISL_1863858', 'EPI_ISL_1871707', 'EPI_ISL_1888970', 'EPI_ISL_1892431', 'EPI_ISL_1894602']
11321	Denmark	Alpha	2021-02-10	55	2	29	43	19.09188309203678	2.599734734478726	True	-1.5115226281523415	-4.111257362631068	66.19	0.0005191954934698793	0.5277250284846183	['EPI_ISL_1066911', 'EPI_ISL_1065591', 'EPI_ISL_1124765', 'EPI_ISL_1125805', 'EPI_ISL_1125006', 'EPI_ISL_1125733', 'EPI_ISL_1125780', 'EPI_ISL_1124452', 'EPI_ISL_1124397', 'EPI_ISL_1125567', 'EPI_ISL_1123820', 'EPI_ISL_1123630', 'EPI_ISL_1125493', 'EPI_ISL_1126592', 'EPI_ISL_1126473', 'EPI_ISL_1125850', 'EPI_ISL_1126267', 'EPI_ISL_1126972', 'EPI_ISL_1126170', 'EPI_ISL_1126867', 'EPI_ISL_1125574',…
11339	Denmark	Alpha	2021-02-03	54	0	10	19	10.0	2.846049894151541	True	0.31622776601683794	-2.529822128134703	67.89	0.0005001422217051519	0.32048691538120355	['EPI_ISL_1022685', 'EPI_ISL_1066051', 'EPI_ISL_1065503', 'EPI_ISL_1066538', 'EPI_ISL_1125196', 'EPI_ISL_1125088', 'EPI_ISL_1126926', 'EPI_ISL_1023248', 'EPI_ISL_1022531', 'EPI_ISL_1066398']
11358	Denmark	Alpha	2021-01-13	51	6	34	22	11.430952132988166	-2.057983021710106	True	0.2773500981126146	2.3353331198227205	68.57	0.0010155418499075437	0.08002232955510788	['EPI_ISL_869338', 'EPI_ISL_925980', 'EPI_ISL_925963', 'EPI_ISL_926583', 'EPI_ISL_927129', 'EPI_ISL_926840', 'EPI_ISL_927245', 'EPI_ISL_926034', 'EPI_ISL_927379', 'EPI_ISL_929499', 'EPI_ISL_928110', 'EPI_ISL_928270', 'EPI_ISL_929553', 'EPI_ISL_928207', 'EPI_ISL_929684', 'EPI_ISL_928469', 'EPI_ISL_929876', 'EPI_ISL_930148', 'EPI_ISL_928698', 'EPI_ISL_928667', 'EPI_ISL_929961', 'EPI_ISL_929973', 'E…
11494	Denmark	Alpha	2021-04-28	66	1	28	32	27.0	0.7559289460184544	True	-1.5811388300841895	-2.3370677761026437	64.9857142857143	0.0010500990129271395	0.7712602398892097	['EPI_ISL_2432503', 'EPI_ISL_2025839', 'EPI_ISL_2024530', 'EPI_ISL_2173001', 'EPI_ISL_2173035', 'EPI_ISL_2174524', 'EPI_ISL_2174422', 'EPI_ISL_2024834', 'EPI_ISL_2024741', 'EPI_ISL_2027289', 'EPI_ISL_2027119', 'EPI_ISL_2027950', 'EPI_ISL_2027076', 'EPI_ISL_2028758', 'EPI_ISL_2173533', 'EPI_ISL_2173529', 'EPI_ISL_2174058', 'EPI_ISL_2174179', 'EPI_ISL_2174120', 'EPI_ISL_2174227', 'EPI_ISL_2173279',…
11497	Denmark	Alpha	2021-05-19	69	8	54	25	16.263455967290593	-3.9464001411506757	True	-1.9486832980505138	1.997716843100162	59.30285714285714	0.0011750667850450797	0.6870345898097455	['EPI_ISL_2429872', 'EPI_ISL_2418847', 'EPI_ISL_2414771', 'EPI_ISL_2414948', 'EPI_ISL_2415215', 'EPI_ISL_2666001', 'EPI_ISL_2666011', 'EPI_ISL_2668672', 'EPI_ISL_2668337', 'EPI_ISL_2666548', 'EPI_ISL_2667679', 'EPI_ISL_2665913', 'EPI_ISL_2668824', 'EPI_ISL_2669845', 'EPI_ISL_2669616', 'EPI_ISL_2669626', 'EPI_ISL_2670115', 'EPI_ISL_2668766', 'EPI_ISL_2668821', 'EPI_ISL_2675678', 'EPI_ISL_2683715',…
11534	Denmark	Alpha	2021-04-28	66	0	11	10	11.0	-0.30151134457776363	True	-1.5811388300841895	-1.2796274855064258	64.9857142857143	0.0010500990129271395	0.7712602398892097	['EPI_ISL_2023595', 'EPI_ISL_2175522', 'EPI_ISL_2175241', 'EPI_ISL_2177291', 'EPI_ISL_2023625', 'EPI_ISL_2026164', 'EPI_ISL_2175386', 'EPI_ISL_2176921', 'EPI_ISL_2178012', 'EPI_ISL_2174741', 'EPI_ISL_2178347']
11611	Denmark	Alpha	2021-05-12	68	0	13	5	13.0	-2.2188007849009166	True	-1.7888543819998317	0.4299464029010849	62.84285714285714	0.0012276666323231234	0.6536631397193167	['EPI_ISL_2679347', 'EPI_ISL_2679345', 'EPI_ISL_2680815', 'EPI_ISL_2680621', 'EPI_ISL_3075364', 'EPI_ISL_2298934', 'EPI_ISL_2412429', 'EPI_ISL_2296707', 'EPI_ISL_2300197', 'EPI_ISL_2298576', 'EPI_ISL_2300586', 'EPI_ISL_2412135', 'EPI_ISL_2413837']
11649	Denmark	Alpha	2021-04-21	65	0	14	14	14.0	0.0	True	-1.158585559938142	-1.158585559938142	65.08285714285714	0.00086281989408057	0.7802885302099699	['EPI_ISL_2024380', 'EPI_ISL_2025494', 'EPI_ISL_2025960', 'EPI_ISL_2028131', 'EPI_ISL_2023689', 'EPI_ISL_2024510', 'EPI_ISL_2025754', 'EPI_ISL_2028642', 'EPI_ISL_2026052', 'EPI_ISL_2027361', 'EPI_ISL_2027189', 'EPI_ISL_2027127', 'EPI_ISL_2027122', 'EPI_ISL_2028159']
11708	Denmark	Alpha	2021-04-21	65	1	15	25	14.0	2.581988897471611	True	-1.158585559938142	-3.7405744574097533	65.08285714285714	0.00086281989408057	0.7802885302099699	['EPI_ISL_1893698', 'EPI_ISL_2023942', 'EPI_ISL_2023614', 'EPI_ISL_2025082', 'EPI_ISL_2026317', 'EPI_ISL_1862655', 'EPI_ISL_1873874', 'EPI_ISL_2026005', 'EPI_ISL_2023523', 'EPI_ISL_2026247', 'EPI_ISL_2023901', 'EPI_ISL_2027313', 'EPI_ISL_2027707', 'EPI_ISL_2027469', 'EPI_ISL_2173221']
11737	Denmark	Alpha	2021-03-24	61	0	22	13	22.0	-1.9188064472004938	True	-2.5580782047249224	-0.6392717575244287	64.15	0.0009077540653963501	0.6202074508526121	['EPI_ISL_1879188', 'EPI_ISL_1888639', 'EPI_ISL_1862665', 'EPI_ISL_1874381', 'EPI_ISL_1884735', 'EPI_ISL_1885663', 'EPI_ISL_1890963', 'EPI_ISL_1890715', 'EPI_ISL_1865740', 'EPI_ISL_1870587', 'EPI_ISL_1870994', 'EPI_ISL_1877470', 'EPI_ISL_1873997', 'EPI_ISL_1881236', 'EPI_ISL_1882330', 'EPI_ISL_1885544', 'EPI_ISL_1886909', 'EPI_ISL_1885344', 'EPI_ISL_1887764', 'EPI_ISL_1889459', 'EPI_ISL_1890501',…
11846	Denmark	Alpha	2021-04-21	65	0	36	45	36.0	1.5	True	-1.158585559938142	-2.658585559938142	65.08285714285714	0.00086281989408057	0.7802885302099699	['EPI_ISL_2667488', 'EPI_ISL_2667786', 'EPI_ISL_2670368', 'EPI_ISL_1876333', 'EPI_ISL_2023877', 'EPI_ISL_2023699', 'EPI_ISL_2025921', 'EPI_ISL_2025769', 'EPI_ISL_2026706', 'EPI_ISL_2025481', 'EPI_ISL_2025461', 'EPI_ISL_2023615', 'EPI_ISL_2025313', 'EPI_ISL_2024039', 'EPI_ISL_2026698', 'EPI_ISL_2024883', 'EPI_ISL_2024804', 'EPI_ISL_2026569', 'EPI_ISL_2024784', 'EPI_ISL_2024649', 'EPI_ISL_2024439',…
11908	Denmark	Alpha	2021-03-10	59	2	19	13	12.020815280171307	-1.3764944032233704	True	-0.6666666666666666	0.7098277365567037	63.81	0.0008728025267645473	0.5944365998305563	['EPI_ISL_1888317', 'EPI_ISL_1891811', 'EPI_ISL_1866402', 'EPI_ISL_1869430', 'EPI_ISL_1869606', 'EPI_ISL_1875927', 'EPI_ISL_1879736', 'EPI_ISL_1886390', 'EPI_ISL_1889049', 'EPI_ISL_1866637', 'EPI_ISL_1867128', 'EPI_ISL_1864313', 'EPI_ISL_1871935', 'EPI_ISL_1869311', 'EPI_ISL_1870071', 'EPI_ISL_1877948', 'EPI_ISL_1874973', 'EPI_ISL_1885259', 'EPI_ISL_1891118']
11925	Denmark	Alpha	2021-05-19	69	1	17	12	16.0	-1.212678125181665	True	-1.9486832980505138	-0.7360051728688488	59.30285714285714	0.0011750667850450797	0.6870345898097455	['EPI_ISL_2432438', 'EPI_ISL_2432569', 'EPI_ISL_2669939', 'EPI_ISL_2679349', 'EPI_ISL_2680162', 'EPI_ISL_2680619', 'EPI_ISL_2680518', 'EPI_ISL_2679069', 'EPI_ISL_7918967', 'EPI_ISL_2430425', 'EPI_ISL_2431352', 'EPI_ISL_2680317', 'EPI_ISL_2680588', 'EPI_ISL_2430103', 'EPI_ISL_2431450', 'EPI_ISL_2429166', 'EPI_ISL_2432169']
11945	Denmark	Alpha	2021-05-05	67	0	20	18	20.0	-0.4472135954999579	True	-2.470956442378406	-2.023742846878448	63.277142857142856	0.0012611639108849148	0.6443732165891413	['EPI_ISL_2175302', 'EPI_ISL_2175449', 'EPI_ISL_2174386', 'EPI_ISL_2173829', 'EPI_ISL_2178375', 'EPI_ISL_2178119', 'EPI_ISL_2178356', 'EPI_ISL_2178364', 'EPI_ISL_2173517', 'EPI_ISL_2174435', 'EPI_ISL_2173220', 'EPI_ISL_2174628', 'EPI_ISL_2175473', 'EPI_ISL_2176909', 'EPI_ISL_2177531', 'EPI_ISL_2178073', 'EPI_ISL_2175873', 'EPI_ISL_2175906', 'EPI_ISL_2298938', 'EPI_ISL_2298942']
11947	Denmark	Alpha	2021-05-19	69	18	74	36	13.199326582148888	-4.4174102722651325	True	-1.9486832980505138	2.4687269742146185	59.30285714285714	0.0011750667850450797	0.6870345898097455	['EPI_ISL_2431296', 'EPI_ISL_2413464', 'EPI_ISL_2415244', 'EPI_ISL_2415358', 'EPI_ISL_2668584', 'EPI_ISL_2666840', 'EPI_ISL_2669006', 'EPI_ISL_2667000', 'EPI_ISL_2667113', 'EPI_ISL_2666640', 'EPI_ISL_2668923', 'EPI_ISL_2665813', 'EPI_ISL_2668123', 'EPI_ISL_2667699', 'EPI_ISL_2666334', 'EPI_ISL_2667450', 'EPI_ISL_2668779', 'EPI_ISL_2665739', 'EPI_ISL_2667533', 'EPI_ISL_2670879', 'EPI_ISL_2670874',…
12043	Denmark	Alpha	2021-05-26	70	12	45	34	9.526279441628825	-1.6397831834998458	True	-2.598076211353316	-0.9582930278534703	58.26857142857143	0.0010695959572555994	0.6196017882656588	['EPI_ISL_2666710', 'EPI_ISL_2668504', 'EPI_ISL_2667805', 'EPI_ISL_2667017', 'EPI_ISL_2666592', 'EPI_ISL_2667946', 'EPI_ISL_2666682', 'EPI_ISL_2668934', 'EPI_ISL_2668938', 'EPI_ISL_2666340', 'EPI_ISL_2666407', 'EPI_ISL_2666414', 'EPI_ISL_2667478', 'EPI_ISL_2665767', 'EPI_ISL_2669277', 'EPI_ISL_2666260', 'EPI_ISL_2669878', 'EPI_ISL_2671074', 'EPI_ISL_2669696', 'EPI_ISL_2670458', 'EPI_ISL_2670546',…
12092	Denmark	Alpha	2021-05-05	67	1	13	4	12.0	-2.4961508830135313	True	-2.470956442378406	0.025194440635125215	63.277142857142856	0.0012611639108849148	0.6443732165891413	['EPI_ISL_3074728', 'EPI_ISL_2175558', 'EPI_ISL_2175845', 'EPI_ISL_2176845', 'EPI_ISL_2679961', 'EPI_ISL_2172883', 'EPI_ISL_2173493', 'EPI_ISL_2174935', 'EPI_ISL_2177349', 'EPI_ISL_2177670', 'EPI_ISL_2178163', 'EPI_ISL_2299564', 'EPI_ISL_2300033']
12102	Denmark	Alpha	2021-04-28	66	2	27	120	17.677669529663685	17.897858344878397	True	-1.5811388300841895	-19.478997174962586	64.9857142857143	0.0010500990129271395	0.7712602398892097	['EPI_ISL_2666623', 'EPI_ISL_2684517', 'EPI_ISL_2176816', 'EPI_ISL_2025602', 'EPI_ISL_2026988', 'EPI_ISL_2026372', 'EPI_ISL_2027788', 'EPI_ISL_2172640', 'EPI_ISL_2173225', 'EPI_ISL_2174176', 'EPI_ISL_2174036', 'EPI_ISL_2175139', 'EPI_ISL_2177540', 'EPI_ISL_2024214', 'EPI_ISL_2025064', 'EPI_ISL_2026269', 'EPI_ISL_2024343', 'EPI_ISL_2028499', 'EPI_ISL_2174044', 'EPI_ISL_2174270', 'EPI_ISL_2173857',…
12103	Denmark	Alpha	2021-05-05	67	27	120	111	17.897858344878397	-0.8215838362577491	True	-2.470956442378406	-1.6493726061206568	63.277142857142856	0.0012611639108849148	0.6443732165891413	['EPI_ISL_2417377', 'EPI_ISL_2418009', 'EPI_ISL_2177111', 'EPI_ISL_2176755', 'EPI_ISL_2679726', 'EPI_ISL_2300452', 'EPI_ISL_2301249', 'EPI_ISL_2301222', 'EPI_ISL_3074591', 'EPI_ISL_2174577', 'EPI_ISL_2174483', 'EPI_ISL_2173692', 'EPI_ISL_2173701', 'EPI_ISL_2175625', 'EPI_ISL_2175547', 'EPI_ISL_2175661', 'EPI_ISL_2175591', 'EPI_ISL_2175299', 'EPI_ISL_2175444', 'EPI_ISL_2175197', 'EPI_ISL_2175072',…
12578	Denmark	Alpha	2021-03-31	62	1	11	7	10.0	-1.2060453783110545	True	-0.9486832980505138	0.25736208026054075	65.0	0.000764152045601652	0.7173408167215019	['EPI_ISL_2675590', 'EPI_ISL_1859263', 'EPI_ISL_1864402', 'EPI_ISL_1878869', 'EPI_ISL_1893108', 'EPI_ISL_1867422', 'EPI_ISL_1863769', 'EPI_ISL_1875859', 'EPI_ISL_1881760', 'EPI_ISL_1879704', 'EPI_ISL_1893521']
12601	Denmark	Alpha	2021-04-07	63	1	18	12	17.0	-1.4142135623730951	True	-1.9722718241315027	-0.5580582617584076	65.0	0.000830136015218955	0.7247542979304611	['EPI_ISL_1876672', 'EPI_ISL_1891125', 'EPI_ISL_1859580', 'EPI_ISL_1863394', 'EPI_ISL_1864853', 'EPI_ISL_1869298', 'EPI_ISL_1869814', 'EPI_ISL_1877022', 'EPI_ISL_1884466', 'EPI_ISL_1894751', 'EPI_ISL_1861913', 'EPI_ISL_1871837', 'EPI_ISL_1870944', 'EPI_ISL_1877377', 'EPI_ISL_1877920', 'EPI_ISL_1876215', 'EPI_ISL_1894601', 'EPI_ISL_1893978']
12649	Denmark	Alpha	2021-03-03	58	6	34	81	11.430952132988166	8.060433501697915	True	-1.5871116947777424	-9.647545196475658	63.81	0.0009559911324643596	0.48441407760732236	['EPI_ISL_1886120', 'EPI_ISL_1864045', 'EPI_ISL_1864086', 'EPI_ISL_1863444', 'EPI_ISL_1867666', 'EPI_ISL_1868558', 'EPI_ISL_1872329', 'EPI_ISL_1871631', 'EPI_ISL_1875813', 'EPI_ISL_1876919', 'EPI_ISL_1877358', 'EPI_ISL_1879676', 'EPI_ISL_1887932', 'EPI_ISL_1889573', 'EPI_ISL_1890608', 'EPI_ISL_1858098', 'EPI_ISL_1862074', 'EPI_ISL_1863031', 'EPI_ISL_1859953', 'EPI_ISL_1860748', 'EPI_ISL_1866540',…
12843	Denmark	Alpha	2021-04-28	66	2	26	44	16.97056274847714	3.530090432487313	True	-1.5811388300841895	-5.111229262571502	64.9857142857143	0.0010500990129271395	0.7712602398892097	['EPI_ISL_2414607', 'EPI_ISL_2025742', 'EPI_ISL_2026542', 'EPI_ISL_2173020', 'EPI_ISL_2174077', 'EPI_ISL_2175535', 'EPI_ISL_2175595', 'EPI_ISL_2175479', 'EPI_ISL_2177059', 'EPI_ISL_2176957', 'EPI_ISL_2177369', 'EPI_ISL_2177348', 'EPI_ISL_2024253', 'EPI_ISL_2028845', 'EPI_ISL_2172708', 'EPI_ISL_2177123', 'EPI_ISL_2175319', 'EPI_ISL_2176144', 'EPI_ISL_2177526', 'EPI_ISL_2176401', 'EPI_ISL_2176421',…
12988	Denmark	Alpha	2021-05-05	67	1	15	6	14.0	-2.32379000772445	True	-2.470956442378406	-0.14716643465395585	63.277142857142856	0.0012611639108849148	0.6443732165891413	['EPI_ISL_2669103', 'EPI_ISL_2176700', 'EPI_ISL_2178124', 'EPI_ISL_2173920', 'EPI_ISL_2176121', 'EPI_ISL_2177595', 'EPI_ISL_2177724', 'EPI_ISL_2177713', 'EPI_ISL_2299563', 'EPI_ISL_2300454', 'EPI_ISL_2300616', 'EPI_ISL_2301133', 'EPI_ISL_2301177', 'EPI_ISL_2300073', 'EPI_ISL_2300752']
13033	Denmark	Alpha	2021-04-21	65	22	66	72	9.38083151964686	0.7385489458759964	True	-1.158585559938142	-1.8971345058141384	65.08285714285714	0.00086281989408057	0.7802885302099699	['EPI_ISL_2668096', 'EPI_ISL_2028949', 'EPI_ISL_2028852', 'EPI_ISL_1875672', 'EPI_ISL_1877404', 'EPI_ISL_1892747', 'EPI_ISL_1894294', 'EPI_ISL_2024563', 'EPI_ISL_2024453', 'EPI_ISL_2024574', 'EPI_ISL_2024173', 'EPI_ISL_2025794', 'EPI_ISL_2025796', 'EPI_ISL_2025210', 'EPI_ISL_2025350', 'EPI_ISL_2028377', 'EPI_ISL_1867399', 'EPI_ISL_1876605', 'EPI_ISL_1880829', 'EPI_ISL_1880993', 'EPI_ISL_1879661',…
13040	Denmark	Alpha	2021-03-24	61	0	10	3	10.0	-2.2135943621178655	True	-2.5580782047249224	-0.3444838426070569	64.15	0.0009077540653963501	0.6202074508526121	['EPI_ISL_1872459', 'EPI_ISL_1874927', 'EPI_ISL_1889338', 'EPI_ISL_1892258', 'EPI_ISL_1868694', 'EPI_ISL_1879847', 'EPI_ISL_1879383', 'EPI_ISL_1885126', 'EPI_ISL_1896410', 'EPI_ISL_1875898']
13051	Denmark	Alpha	2021-05-05	67	1	15	4	14.0	-2.840187787218772	True	-2.470956442378406	0.3692313448403661	63.277142857142856	0.0012611639108849148	0.6443732165891413	['EPI_ISL_2301319', 'EPI_ISL_2175814', 'EPI_ISL_2177465', 'EPI_ISL_2173792', 'EPI_ISL_2177630', 'EPI_ISL_2297187', 'EPI_ISL_2296826', 'EPI_ISL_2296877', 'EPI_ISL_2300222', 'EPI_ISL_2298312', 'EPI_ISL_2298403', 'EPI_ISL_2301136', 'EPI_ISL_2297529', 'EPI_ISL_2298888', 'EPI_ISL_2415287']
13062	Denmark	Alpha	2021-03-03	58	0	10	1	10.0	-2.846049894151541	True	-1.5871116947777424	1.2589381993737987	63.81	0.0009559911324643596	0.48441407760732236	['EPI_ISL_1882863', 'EPI_ISL_1889472', 'EPI_ISL_1859937', 'EPI_ISL_1870693', 'EPI_ISL_1875842', 'EPI_ISL_1864590', 'EPI_ISL_1870687', 'EPI_ISL_1870416', 'EPI_ISL_1873514', 'EPI_ISL_1882868']
13108	Denmark	Alpha	2021-04-21	65	0	28	17	28.0	-2.0788046015507495	True	-1.158585559938142	0.9202190416126075	65.08285714285714	0.00086281989408057	0.7802885302099699	['EPI_ISL_1894130', 'EPI_ISL_1865238', 'EPI_ISL_1887671', 'EPI_ISL_2024234', 'EPI_ISL_2025729', 'EPI_ISL_2177302', 'EPI_ISL_1889489', 'EPI_ISL_2023772', 'EPI_ISL_2023708', 'EPI_ISL_2025410', 'EPI_ISL_2023596', 'EPI_ISL_2025344', 'EPI_ISL_2025222', 'EPI_ISL_2025841', 'EPI_ISL_2024537', 'EPI_ISL_2026291', 'EPI_ISL_2026147', 'EPI_ISL_2028692', 'EPI_ISL_2027283', 'EPI_ISL_2028564', 'EPI_ISL_2028428',…
13128	Denmark	Alpha	2021-03-24	61	4	26	7	11.0	-3.7262065676254967	True	-2.5580782047249224	1.1681283629005743	64.15	0.0009077540653963501	0.6202074508526121	['EPI_ISL_1862168', 'EPI_ISL_1873511', 'EPI_ISL_1874842', 'EPI_ISL_1875824', 'EPI_ISL_1877642', 'EPI_ISL_1881107', 'EPI_ISL_1890893', 'EPI_ISL_1891600', 'EPI_ISL_1891527', 'EPI_ISL_1867087', 'EPI_ISL_1866645', 'EPI_ISL_1868099', 'EPI_ISL_1869470', 'EPI_ISL_1873341', 'EPI_ISL_1872600', 'EPI_ISL_1876007', 'EPI_ISL_1879048', 'EPI_ISL_1881933', 'EPI_ISL_1882432', 'EPI_ISL_1886977', 'EPI_ISL_1885679',…
13217	Denmark	Alpha	2021-05-12	68	1	11	1	10.0	-3.015113445777636	True	-1.7888543819998317	1.2262590637778044	62.84285714285714	0.0012276666323231234	0.6536631397193167	['EPI_ISL_2683598', 'EPI_ISL_2684229', 'EPI_ISL_2683787', 'EPI_ISL_2298479', 'EPI_ISL_2297185', 'EPI_ISL_2299082', 'EPI_ISL_2297537', 'EPI_ISL_2298922', 'EPI_ISL_2299378', 'EPI_ISL_2412317', 'EPI_ISL_2414753']
13279	Denmark	Alpha	2021-02-03	54	4	65	215	30.5	18.60521018838127	True	0.31622776601683794	-18.288982422364434	67.89	0.0005001422217051519	0.32048691538120355	['EPI_ISL_1022775', 'EPI_ISL_1023155', 'EPI_ISL_1023130', 'EPI_ISL_1022841', 'EPI_ISL_1023243', 'EPI_ISL_1022442', 'EPI_ISL_1023090', 'EPI_ISL_1022613', 'EPI_ISL_1022604', 'EPI_ISL_1022666', 'EPI_ISL_1023084', 'EPI_ISL_1023063', 'EPI_ISL_1022431', 'EPI_ISL_1022420', 'EPI_ISL_1022428', 'EPI_ISL_1022424', 'EPI_ISL_1022932', 'EPI_ISL_1022923', 'EPI_ISL_1023312', 'EPI_ISL_1023308', 'EPI_ISL_1023304',…
13280	Denmark	Alpha	2021-02-10	55	65	215	113	18.60521018838127	-6.95634226259883	True	-1.5115226281523415	5.444819634446489	66.19	0.0005191954934698793	0.5277250284846183	['EPI_ISL_1124216', 'EPI_ISL_1065842', 'EPI_ISL_1066326', 'EPI_ISL_1067577', 'EPI_ISL_1066264', 'EPI_ISL_1066262', 'EPI_ISL_1065800', 'EPI_ISL_1065967', 'EPI_ISL_1065966', 'EPI_ISL_1065983', 'EPI_ISL_1065146', 'EPI_ISL_1065136', 'EPI_ISL_1065130', 'EPI_ISL_1066408', 'EPI_ISL_1066379', 'EPI_ISL_1066395', 'EPI_ISL_1066385', 'EPI_ISL_1065914', 'EPI_ISL_1065928', 'EPI_ISL_1066984', 'EPI_ISL_1066922',…
13436	Denmark	Alpha	2021-03-24	61	1	23	12	22.0	-2.2936585546278225	True	-2.5580782047249224	-0.2644196500970999	64.15	0.0009077540653963501	0.6202074508526121	['EPI_ISL_1887432', 'EPI_ISL_1880400', 'EPI_ISL_1859898', 'EPI_ISL_1861829', 'EPI_ISL_1879626', 'EPI_ISL_1888253', 'EPI_ISL_1859855', 'EPI_ISL_1866588', 'EPI_ISL_1863507', 'EPI_ISL_1868248', 'EPI_ISL_1864765', 'EPI_ISL_1867321', 'EPI_ISL_1871337', 'EPI_ISL_1868651', 'EPI_ISL_1871422', 'EPI_ISL_1869178', 'EPI_ISL_1875646', 'EPI_ISL_1876596', 'EPI_ISL_1875070', 'EPI_ISL_1876246', 'EPI_ISL_1886807',…
13453	Denmark	Alpha	2021-01-13	51	4	34	34	15.0	0.0	True	0.2773500981126146	0.2773500981126146	68.57	0.0010155418499075437	0.08002232955510788	['EPI_ISL_869348', 'EPI_ISL_869369', 'EPI_ISL_869368', 'EPI_ISL_925951', 'EPI_ISL_927071', 'EPI_ISL_927188', 'EPI_ISL_927124', 'EPI_ISL_926837', 'EPI_ISL_926816', 'EPI_ISL_927260', 'EPI_ISL_926058', 'EPI_ISL_926267', 'EPI_ISL_928174', 'EPI_ISL_928933', 'EPI_ISL_927750', 'EPI_ISL_927995', 'EPI_ISL_927994', 'EPI_ISL_929084', 'EPI_ISL_928576', 'EPI_ISL_928575', 'EPI_ISL_929974', 'EPI_ISL_972139', 'E…
13624	Denmark	Alpha	2021-02-10	55	0	11	15	11.0	1.2060453783110545	True	-1.5115226281523415	-2.717568006463396	66.19	0.0005191954934698793	0.5277250284846183	['EPI_ISL_1125229', 'EPI_ISL_1125919', 'EPI_ISL_1123975', 'EPI_ISL_1126125', 'EPI_ISL_1123765', 'EPI_ISL_1124907', 'EPI_ISL_1126523', 'EPI_ISL_1125679', 'EPI_ISL_1126870', 'EPI_ISL_1124015', 'EPI_ISL_1126114']
13868	Denmark	Alpha	2021-05-12	68	0	11	4	11.0	-2.1105794120443453	True	-1.7888543819998317	0.3217250300445136	62.84285714285714	0.0012276666323231234	0.6536631397193167	['EPI_ISL_2668880', 'EPI_ISL_2300009', 'EPI_ISL_2300782', 'EPI_ISL_2411677', 'EPI_ISL_2679702', 'EPI_ISL_2296769', 'EPI_ISL_2296902', 'EPI_ISL_2298332', 'EPI_ISL_2298394', 'EPI_ISL_2418485', 'EPI_ISL_2416433']
13943	Denmark	Alpha	2021-03-03	58	2	21	11	13.435028842544401	-2.182178902359924	True	-1.5871116947777424	0.5950672075821817	63.81	0.0009559911324643596	0.48441407760732236	['EPI_ISL_1863772', 'EPI_ISL_1863593', 'EPI_ISL_1866191', 'EPI_ISL_1870266', 'EPI_ISL_1872361', 'EPI_ISL_1877919', 'EPI_ISL_1881229', 'EPI_ISL_1886526', 'EPI_ISL_1889695', 'EPI_ISL_1895741', 'EPI_ISL_1864902', 'EPI_ISL_1864692', 'EPI_ISL_1868206', 'EPI_ISL_1865582', 'EPI_ISL_1869344', 'EPI_ISL_1878522', 'EPI_ISL_1876901', 'EPI_ISL_1875400', 'EPI_ISL_1890809', 'EPI_ISL_1896007', 'EPI_ISL_1868597']
14072	Denmark	Alpha	2021-04-21	65	0	14	22	14.0	2.138089935299395	True	-1.158585559938142	-3.2966754952375372	65.08285714285714	0.00086281989408057	0.7802885302099699	['EPI_ISL_1886708', 'EPI_ISL_1864075', 'EPI_ISL_2025920', 'EPI_ISL_1881497', 'EPI_ISL_1878812', 'EPI_ISL_2024259', 'EPI_ISL_2024846', 'EPI_ISL_2024813', 'EPI_ISL_2025256', 'EPI_ISL_2026520', 'EPI_ISL_2024701', 'EPI_ISL_2024548', 'EPI_ISL_2023926', 'EPI_ISL_2027446']
14101	Denmark	Alpha	2021-05-12	68	46	120	63	10.910704755462389	-5.203364296299078	True	-1.7888543819998317	3.4145099142992468	62.84285714285714	0.0012276666323231234	0.6536631397193167	['EPI_ISL_2300112', 'EPI_ISL_2301065', 'EPI_ISL_2417459', 'EPI_ISL_2679141', 'EPI_ISL_2680244', 'EPI_ISL_2680233', 'EPI_ISL_2679352', 'EPI_ISL_2680846', 'EPI_ISL_2680836', 'EPI_ISL_2680054', 'EPI_ISL_2680123', 'EPI_ISL_2680642', 'EPI_ISL_2679646', 'EPI_ISL_2679612', 'EPI_ISL_2679794', 'EPI_ISL_2679793', 'EPI_ISL_2680784', 'EPI_ISL_2680705', 'EPI_ISL_2680433', 'EPI_ISL_2679416', 'EPI_ISL_2680051',…
14140	Denmark	Alpha	2021-05-19	69	0	10	10	10.0	0.0	True	-1.9486832980505138	-1.9486832980505138	59.30285714285714	0.0011750667850450797	0.6870345898097455	['EPI_ISL_2666020', 'EPI_ISL_2667145', 'EPI_ISL_2668473', 'EPI_ISL_2669449', 'EPI_ISL_2680249', 'EPI_ISL_2680001', 'EPI_ISL_2680606', 'EPI_ISL_3075354', 'EPI_ISL_2413089', 'EPI_ISL_2432298']
14195	Denmark	Alpha	2021-06-09	72	0	10	3	10.0	-2.2135943621178655	True	-2.621712114667288	-0.4081177525494226	59.047142857142866	0.00034170181950118385	0.4731299141599942	['EPI_ISL_2668393', 'EPI_ISL_2666857', 'EPI_ISL_2666135', 'EPI_ISL_2675664', 'EPI_ISL_2665770', 'EPI_ISL_2667729', 'EPI_ISL_3074324', 'EPI_ISL_2670700', 'EPI_ISL_3074986', 'EPI_ISL_2669444']
14376	Denmark	Alpha	2021-03-17	60	1	14	13	13.0	-0.2672612419124244	True	-1.5557301351264265	-1.2884688932140023	63.81	0.00041162954524055187	1.432694610778443	['EPI_ISL_1885563', 'EPI_ISL_1866236', 'EPI_ISL_1870487', 'EPI_ISL_1859936', 'EPI_ISL_1867331', 'EPI_ISL_1871008', 'EPI_ISL_1870085', 'EPI_ISL_1878528', 'EPI_ISL_1874374', 'EPI_ISL_1877186', 'EPI_ISL_1878256', 'EPI_ISL_1873915', 'EPI_ISL_1889580', 'EPI_ISL_1894236']
14572	Denmark	Alpha	2021-04-07	63	1	14	4	13.0	-2.6726124191242437	True	-1.9722718241315027	0.700340594992741	65.0	0.000830136015218955	0.7247542979304611	['EPI_ISL_1882971', 'EPI_ISL_1867487', 'EPI_ISL_1872311', 'EPI_ISL_1873741', 'EPI_ISL_1882685', 'EPI_ISL_1869741', 'EPI_ISL_1873606', 'EPI_ISL_1877420', 'EPI_ISL_1874570', 'EPI_ISL_1880131', 'EPI_ISL_1882423', 'EPI_ISL_1887467', 'EPI_ISL_1883743', 'EPI_ISL_1885413']
14612	Denmark	Alpha	2021-05-12	68	0	10	16	10.0	1.8973665961010275	True	-1.7888543819998317	-3.6862209781008595	62.84285714285714	0.0012276666323231234	0.6536631397193167	['EPI_ISL_2432373', 'EPI_ISL_2430989', 'EPI_ISL_2301149', 'EPI_ISL_2680384', 'EPI_ISL_2297232', 'EPI_ISL_2298538', 'EPI_ISL_2299016', 'EPI_ISL_2299125', 'EPI_ISL_2297558', 'EPI_ISL_2301243']
14643	Denmark	Alpha	2021-05-19	69	0	10	24	10.0	4.427188724235731	True	-1.9486832980505138	-6.375872022286245	59.30285714285714	0.0011750667850450797	0.6870345898097455	['EPI_ISL_2415960', 'EPI_ISL_2666718', 'EPI_ISL_2667696', 'EPI_ISL_2666489', 'EPI_ISL_2680342', 'EPI_ISL_2667187', 'EPI_ISL_3074871', 'EPI_ISL_2670069', 'EPI_ISL_2670675', 'EPI_ISL_2416791']
14662	Denmark	Alpha	2021-05-12	68	9	117	95	36.0	-2.0339007194925065	True	-1.7888543819998317	0.2450463374926748	62.84285714285714	0.0012276666323231234	0.6536631397193167	['EPI_ISL_2297704', 'EPI_ISL_2298057', 'EPI_ISL_2301221', 'EPI_ISL_2414290', 'EPI_ISL_2417378', 'EPI_ISL_2417630', 'EPI_ISL_2666630', 'EPI_ISL_2679212', 'EPI_ISL_2679280', 'EPI_ISL_2680344', 'EPI_ISL_2679321', 'EPI_ISL_2679874', 'EPI_ISL_2680097', 'EPI_ISL_2680028', 'EPI_ISL_2679126', 'EPI_ISL_2680677', 'EPI_ISL_2680797', 'EPI_ISL_2679786', 'EPI_ISL_2680775', 'EPI_ISL_2679769', 'EPI_ISL_2680707',…
14668	Denmark	Alpha	2021-06-23	74	2	36	34	24.041630560342615	-0.3333333333333333	True	-2.345207879911715	-2.0118745465783814	55.128571428571426	0.0003734490562838085	0.3183288231799881	['EPI_ISL_2748281', 'EPI_ISL_2747966', 'EPI_ISL_2748159', 'EPI_ISL_2747676', 'EPI_ISL_2784669', 'EPI_ISL_2784617', 'EPI_ISL_2784644', 'EPI_ISL_2819283', 'EPI_ISL_3075751', 'EPI_ISL_3075773', 'EPI_ISL_3075798', 'EPI_ISL_3075989', 'EPI_ISL_3075998', 'EPI_ISL_3075957', 'EPI_ISL_3075968', 'EPI_ISL_3075978', 'EPI_ISL_3075871', 'EPI_ISL_3075882', 'EPI_ISL_3075897', 'EPI_ISL_3075857', 'EPI_ISL_3075863',…
14848	Denmark	Alpha	2021-02-17	56	2	20	8	12.727922061357855	-2.6832815729997477	True	0.6219546608483835	3.305236233848131	64.83	0.000623507842898503	0.560365275142315	['EPI_ISL_1124375', 'EPI_ISL_1125390', 'EPI_ISL_1884050', 'EPI_ISL_1869295', 'EPI_ISL_1869668', 'EPI_ISL_1878712', 'EPI_ISL_1896194', 'EPI_ISL_1866526', 'EPI_ISL_1866527', 'EPI_ISL_1864360', 'EPI_ISL_1864465', 'EPI_ISL_1872341', 'EPI_ISL_1875956', 'EPI_ISL_1883258', 'EPI_ISL_1884038', 'EPI_ISL_1860688', 'EPI_ISL_1886578', 'EPI_ISL_1888926', 'EPI_ISL_1888755', 'EPI_ISL_1896456']
14852	Denmark	Alpha	2021-03-17	60	26	73	58	9.21745835149465	-1.7556172079419585	True	-1.5557301351264265	0.19988707281553197	63.81	0.00041162954524055187	1.432694610778443	['EPI_ISL_1872461', 'EPI_ISL_2670651', 'EPI_ISL_1884470', 'EPI_ISL_1886133', 'EPI_ISL_1888925', 'EPI_ISL_1877206', 'EPI_ISL_1895446', 'EPI_ISL_1861211', 'EPI_ISL_1864761', 'EPI_ISL_1866241', 'EPI_ISL_1868246', 'EPI_ISL_1867575', 'EPI_ISL_1869157', 'EPI_ISL_1868858', 'EPI_ISL_1870265', 'EPI_ISL_1869593', 'EPI_ISL_1871712', 'EPI_ISL_1877540', 'EPI_ISL_1876750', 'EPI_ISL_1879091', 'EPI_ISL_1880693',…
14948	Denmark	Alpha	2021-04-07	63	3	33	8	17.320508075688775	-4.351941398892446	True	-1.9722718241315027	2.3796695747609435	65.0	0.000830136015218955	0.7247542979304611	['EPI_ISL_1869405', 'EPI_ISL_1881963', 'EPI_ISL_1888231', 'EPI_ISL_1873228', 'EPI_ISL_1875776', 'EPI_ISL_1859246', 'EPI_ISL_1861073', 'EPI_ISL_1860754', 'EPI_ISL_1860528', 'EPI_ISL_1864511', 'EPI_ISL_1865504', 'EPI_ISL_1873229', 'EPI_ISL_1874641', 'EPI_ISL_1884074', 'EPI_ISL_1891361', 'EPI_ISL_1893743', 'EPI_ISL_1894642', 'EPI_ISL_2026582', 'EPI_ISL_1860737', 'EPI_ISL_1865173', 'EPI_ISL_1872662',…
15024	Denmark	Alpha	2021-03-17	60	0	12	17	12.0	1.4433756729740645	True	-1.5557301351264265	-2.999105808100491	63.81	0.00041162954524055187	1.432694610778443	['EPI_ISL_1859834', 'EPI_ISL_1859933', 'EPI_ISL_1868920', 'EPI_ISL_1877892', 'EPI_ISL_1894811', 'EPI_ISL_1859027', 'EPI_ISL_1869240', 'EPI_ISL_1875621', 'EPI_ISL_1874890', 'EPI_ISL_1883266', 'EPI_ISL_1884584', 'EPI_ISL_1885034']
15102	Denmark	Alpha	2021-02-03	54	0	20	115	20.0	21.242645786248	True	0.31622776601683794	-20.926418020231164	67.89	0.0005001422217051519	0.32048691538120355	['EPI_ISL_1022814', 'EPI_ISL_1022476', 'EPI_ISL_1023568', 'EPI_ISL_1066182', 'EPI_ISL_1067209', 'EPI_ISL_1065453', 'EPI_ISL_1067311', 'EPI_ISL_1065247', 'EPI_ISL_1065230', 'EPI_ISL_1066637', 'EPI_ISL_1126121', 'EPI_ISL_1125539', 'EPI_ISL_1124067', 'EPI_ISL_1125354', 'EPI_ISL_1022713', 'EPI_ISL_1022860', 'EPI_ISL_1022523', 'EPI_ISL_1023530', 'EPI_ISL_1065235', 'EPI_ISL_1873659']
15103	Denmark	Alpha	2021-02-10	55	20	115	206	21.242645786248	8.485793754986856	True	-1.5115226281523415	-9.997316383139198	66.19	0.0005191954934698793	0.5277250284846183	['EPI_ISL_1066691', 'EPI_ISL_1065876', 'EPI_ISL_1066287', 'EPI_ISL_1065122', 'EPI_ISL_1067412', 'EPI_ISL_1067400', 'EPI_ISL_1066014', 'EPI_ISL_1067545', 'EPI_ISL_1065249', 'EPI_ISL_1066588', 'EPI_ISL_1067005', 'EPI_ISL_1124723', 'EPI_ISL_1124767', 'EPI_ISL_1124787', 'EPI_ISL_1125935', 'EPI_ISL_1124635', 'EPI_ISL_1125960', 'EPI_ISL_1124687', 'EPI_ISL_1125144', 'EPI_ISL_1124540', 'EPI_ISL_1125898',…
15410	Denmark	Alpha	2021-05-12	68	0	11	6	11.0	-1.507556722888818	True	-1.7888543819998317	-0.2812976591110137	62.84285714285714	0.0012276666323231234	0.6536631397193167	['EPI_ISL_2679777', 'EPI_ISL_2679870', 'EPI_ISL_2297798', 'EPI_ISL_2300218', 'EPI_ISL_2300333', 'EPI_ISL_2297319', 'EPI_ISL_2299214', 'EPI_ISL_2299161', 'EPI_ISL_2300756', 'EPI_ISL_2298130', 'EPI_ISL_2298936']
15421	Denmark	Alpha	2021-05-12	68	0	10	1	10.0	-2.846049894151541	True	-1.7888543819998317	1.0571955121517094	62.84285714285714	0.0012276666323231234	0.6536631397193167	['EPI_ISL_2680079', 'EPI_ISL_2296884', 'EPI_ISL_2300998', 'EPI_ISL_2300954', 'EPI_ISL_2298313', 'EPI_ISL_2300977', 'EPI_ISL_2297129', 'EPI_ISL_2299024', 'EPI_ISL_2301326', 'EPI_ISL_2417136']
15424	Denmark	Alpha	2021-05-05	67	0	21	19	21.0	-0.4364357804719848	True	-2.470956442378406	-2.0345206619064213	63.277142857142856	0.0012611639108849148	0.6443732165891413	['EPI_ISL_2300101', 'EPI_ISL_2679522', 'EPI_ISL_2175570', 'EPI_ISL_2416443', 'EPI_ISL_2174362', 'EPI_ISL_2172635', 'EPI_ISL_2173224', 'EPI_ISL_2177773', 'EPI_ISL_2176534', 'EPI_ISL_2297719', 'EPI_ISL_2297484', 'EPI_ISL_2296935', 'EPI_ISL_2298203', 'EPI_ISL_2300944', 'EPI_ISL_2297130', 'EPI_ISL_2300445', 'EPI_ISL_2297309', 'EPI_ISL_2301052', 'EPI_ISL_2299126', 'EPI_ISL_2300061', 'EPI_ISL_2297669']
15465	Denmark	Alpha	2021-04-21	65	1	25	51	24.0	5.2	True	-1.158585559938142	-6.358585559938142	65.08285714285714	0.00086281989408057	0.7802885302099699	['EPI_ISL_1890936', 'EPI_ISL_2023724', 'EPI_ISL_2025556', 'EPI_ISL_2026011', 'EPI_ISL_2028808', 'EPI_ISL_1866278', 'EPI_ISL_1869188', 'EPI_ISL_1880547', 'EPI_ISL_1895012', 'EPI_ISL_2023887', 'EPI_ISL_2024305', 'EPI_ISL_2026945', 'EPI_ISL_2024285', 'EPI_ISL_2025409', 'EPI_ISL_2026526', 'EPI_ISL_2026550', 'EPI_ISL_2026495', 'EPI_ISL_2024632', 'EPI_ISL_2025942', 'EPI_ISL_2024544', 'EPI_ISL_2027288',…
15627	Denmark	Alpha	2021-03-10	59	0	18	10	18.0	-1.885618083164127	True	-0.6666666666666666	1.2189514164974602	63.81	0.0008728025267645473	0.5944365998305563	['EPI_ISL_1860137', 'EPI_ISL_1869501', 'EPI_ISL_1875384', 'EPI_ISL_1874892', 'EPI_ISL_1889131', 'EPI_ISL_1892357', 'EPI_ISL_1865692', 'EPI_ISL_1866053', 'EPI_ISL_1871882', 'EPI_ISL_1878669', 'EPI_ISL_1876988', 'EPI_ISL_1875385', 'EPI_ISL_1874997', 'EPI_ISL_1882412', 'EPI_ISL_1888659', 'EPI_ISL_1894256', 'EPI_ISL_1872133', 'EPI_ISL_1868878']
15630	Denmark	Alpha	2021-04-07	63	1	22	16	21.0	-1.2792042981336627	True	-1.9722718241315027	-0.69306752599784	65.0	0.000830136015218955	0.7247542979304611	['EPI_ISL_1882322', 'EPI_ISL_1886226', 'EPI_ISL_1861630', 'EPI_ISL_1868886', 'EPI_ISL_1869745', 'EPI_ISL_1878667', 'EPI_ISL_1893434', 'EPI_ISL_1893912', 'EPI_ISL_1895879', 'EPI_ISL_1868353', 'EPI_ISL_1867634', 'EPI_ISL_1867600', 'EPI_ISL_1871920', 'EPI_ISL_1868952', 'EPI_ISL_1872055', 'EPI_ISL_1868645', 'EPI_ISL_1878608', 'EPI_ISL_1876057', 'EPI_ISL_1881182', 'EPI_ISL_1882147', 'EPI_ISL_1887061',…
15709	Denmark	Alpha	2021-04-21	65	0	17	12	17.0	-1.212678125181665	True	-1.158585559938142	0.054092565243522905	65.08285714285714	0.00086281989408057	0.7802885302099699	['EPI_ISL_2301049', 'EPI_ISL_2023500', 'EPI_ISL_2027871', 'EPI_ISL_2028652', 'EPI_ISL_2028179', 'EPI_ISL_2176195', 'EPI_ISL_1874540', 'EPI_ISL_1882556', 'EPI_ISL_2026784', 'EPI_ISL_2024996', 'EPI_ISL_2024965', 'EPI_ISL_2026580', 'EPI_ISL_2025262', 'EPI_ISL_2025204', 'EPI_ISL_2025147', 'EPI_ISL_2025957', 'EPI_ISL_2025710']
15714	Denmark	Alpha	2021-04-28	66	1	11	12	10.0	0.30151134457776363	True	-1.5811388300841895	-1.8826501746619533	64.9857142857143	0.0010500990129271395	0.7712602398892097	['EPI_ISL_2028144', 'EPI_ISL_2173865', 'EPI_ISL_2175860', 'EPI_ISL_2026764', 'EPI_ISL_2026731', 'EPI_ISL_2026483', 'EPI_ISL_2028409', 'EPI_ISL_2175281', 'EPI_ISL_2177140', 'EPI_ISL_2176415', 'EPI_ISL_2297149']
15790	Denmark	Alpha	2021-04-28	66	1	11	15	10.0	1.2060453783110545	True	-1.5811388300841895	-2.787184208395244	64.9857142857143	0.0010500990129271395	0.7712602398892097	['EPI_ISL_2026806', 'EPI_ISL_2026676', 'EPI_ISL_2026179', 'EPI_ISL_2026985', 'EPI_ISL_2028545', 'EPI_ISL_2027239', 'EPI_ISL_2027199', 'EPI_ISL_2175876', 'EPI_ISL_2178033', 'EPI_ISL_2298410', 'EPI_ISL_2418345']
16240	Denmark	Alpha	2021-04-21	65	2	24	29	15.556349186104045	1.0206207261596576	True	-1.158585559938142	-2.1792062860977994	65.08285714285714	0.00086281989408057	0.7802885302099699	['EPI_ISL_1889690', 'EPI_ISL_2024482', 'EPI_ISL_2024225', 'EPI_ISL_2025334', 'EPI_ISL_2025114', 'EPI_ISL_2026669', 'EPI_ISL_2028360', 'EPI_ISL_1879916', 'EPI_ISL_2026946', 'EPI_ISL_2026004', 'EPI_ISL_2025571', 'EPI_ISL_2026847', 'EPI_ISL_2025454', 'EPI_ISL_2023684', 'EPI_ISL_2023944', 'EPI_ISL_2026941', 'EPI_ISL_2026070', 'EPI_ISL_2028679', 'EPI_ISL_2027180', 'EPI_ISL_2027129', 'EPI_ISL_2027120',…
16467	Denmark	Alpha	2021-04-21	65	0	22	38	22.0	3.4112114616897666	True	-1.158585559938142	-4.569797021627909	65.08285714285714	0.00086281989408057	0.7802885302099699	['EPI_ISL_2665494', 'EPI_ISL_2024474', 'EPI_ISL_2024923', 'EPI_ISL_2025066', 'EPI_ISL_1861474', 'EPI_ISL_1873729', 'EPI_ISL_1879351', 'EPI_ISL_1885283', 'EPI_ISL_2026906', 'EPI_ISL_2026895', 'EPI_ISL_2026405', 'EPI_ISL_2024614', 'EPI_ISL_2025033', 'EPI_ISL_2024528', 'EPI_ISL_2026294', 'EPI_ISL_2023943', 'EPI_ISL_2027312', 'EPI_ISL_2027295', 'EPI_ISL_2027251', 'EPI_ISL_2027908', 'EPI_ISL_2028119',…
16507	Denmark	Alpha	2021-04-07	63	0	13	8	13.0	-1.386750490563073	True	-1.9722718241315027	-0.5855213335684297	65.0	0.000830136015218955	0.7247542979304611	['EPI_ISL_1864495', 'EPI_ISL_1869853', 'EPI_ISL_1883580', 'EPI_ISL_1890976', 'EPI_ISL_1868389', 'EPI_ISL_1872558', 'EPI_ISL_1872613', 'EPI_ISL_1868663', 'EPI_ISL_1878666', 'EPI_ISL_1878485', 'EPI_ISL_1881087', 'EPI_ISL_1886175', 'EPI_ISL_1896362']
16607	Denmark	Alpha	2021-04-14	64	2	16	48	9.899494936611665	8.0	True	-1.3746536745953293	-9.37465367459533	65.0	0.0008954298275148964	0.6636203479409821	['EPI_ISL_1870397', 'EPI_ISL_1874758', 'EPI_ISL_1876950', 'EPI_ISL_1892683', 'EPI_ISL_1870251', 'EPI_ISL_1880020', 'EPI_ISL_1881440', 'EPI_ISL_1880647', 'EPI_ISL_1877955', 'EPI_ISL_1879349', 'EPI_ISL_1881686', 'EPI_ISL_1884277', 'EPI_ISL_1888624', 'EPI_ISL_1895427', 'EPI_ISL_1884438', 'EPI_ISL_2174566']
16681	Denmark	Alpha	2021-03-10	59	0	14	17	14.0	0.8017837257372732	True	-0.6666666666666666	-1.4684503924039398	63.81	0.0008728025267645473	0.5944365998305563	['EPI_ISL_1863490', 'EPI_ISL_1866295', 'EPI_ISL_1872077', 'EPI_ISL_1875875', 'EPI_ISL_1888532', 'EPI_ISL_1859640', 'EPI_ISL_1864728', 'EPI_ISL_1870059', 'EPI_ISL_1875971', 'EPI_ISL_1880459', 'EPI_ISL_1877771', 'EPI_ISL_1883610', 'EPI_ISL_1889339', 'EPI_ISL_1884455']
16753	Denmark	Alpha	2021-04-21	65	1	14	4	13.0	-2.6726124191242437	True	-1.158585559938142	1.5140268591861017	65.08285714285714	0.00086281989408057	0.7802885302099699	['EPI_ISL_1877514', 'EPI_ISL_2023783', 'EPI_ISL_2024334', 'EPI_ISL_2025185', 'EPI_ISL_1864507', 'EPI_ISL_1865537', 'EPI_ISL_1887977', 'EPI_ISL_2025570', 'EPI_ISL_2023757', 'EPI_ISL_2024504', 'EPI_ISL_2023992', 'EPI_ISL_2023961', 'EPI_ISL_2028452', 'EPI_ISL_2027645']
16789	Denmark	Alpha	2021-01-27	53	1	14	12	13.0	-0.5345224838248488	True	-0.9884900294918318	-0.45396754566698305	68.57	0.0005390375164590197	0.20773697928574697	['EPI_ISL_972530', 'EPI_ISL_971467', 'EPI_ISL_971513', 'EPI_ISL_1023775', 'EPI_ISL_1023921', 'EPI_ISL_1023919', 'EPI_ISL_1023648', 'EPI_ISL_1024454', 'EPI_ISL_1024511', 'EPI_ISL_1024702', 'EPI_ISL_1066152', 'EPI_ISL_971673', 'EPI_ISL_972776', 'EPI_ISL_1024052']
17027	Denmark	Alpha	2021-04-21	65	0	11	1	11.0	-3.015113445777636	True	-1.158585559938142	1.856527885839494	65.08285714285714	0.00086281989408057	0.7802885302099699	['EPI_ISL_2025953', 'EPI_ISL_2023764', 'EPI_ISL_2025891', 'EPI_ISL_2027014', 'EPI_ISL_2028485', 'EPI_ISL_2024968', 'EPI_ISL_2026127', 'EPI_ISL_2027304', 'EPI_ISL_2027155', 'EPI_ISL_2027845', 'EPI_ISL_2028737']
17097	Denmark	Alpha	2021-04-14	64	0	13	6	13.0	-1.9414506867883021	True	-1.3746536745953293	0.5667970121929728	65.0	0.0008954298275148964	0.6636203479409821	['EPI_ISL_1859184', 'EPI_ISL_1862510', 'EPI_ISL_1874178', 'EPI_ISL_1871635', 'EPI_ISL_1876138', 'EPI_ISL_1894918', 'EPI_ISL_2026866', 'EPI_ISL_2024728', 'EPI_ISL_2026453', 'EPI_ISL_2027279', 'EPI_ISL_2026623', 'EPI_ISL_2027034', 'EPI_ISL_2027861']
17351	Denmark	Alpha	2021-01-27	53	2	15	23	9.192388155425117	2.065591117977289	True	-0.9884900294918318	-3.0540811474691205	68.57	0.0005390375164590197	0.20773697928574697	['EPI_ISL_1023915', 'EPI_ISL_1024080', 'EPI_ISL_1024045', 'EPI_ISL_1023660', 'EPI_ISL_1023654', 'EPI_ISL_1024666', 'EPI_ISL_1125385', 'EPI_ISL_1023840', 'EPI_ISL_1023789', 'EPI_ISL_1024028', 'EPI_ISL_1023819', 'EPI_ISL_1023956', 'EPI_ISL_1023981', 'EPI_ISL_1023647', 'EPI_ISL_1023705']
17358	Denmark	Alpha	2021-03-17	60	6	32	20	10.61445555206044	-2.1213203435596424	True	-1.5557301351264265	0.5655902084332158	63.81	0.00041162954524055187	1.432694610778443	['EPI_ISL_1881787', 'EPI_ISL_2666751', 'EPI_ISL_3075085', 'EPI_ISL_1876417', 'EPI_ISL_1860079', 'EPI_ISL_1860894', 'EPI_ISL_1866363', 'EPI_ISL_1867856', 'EPI_ISL_1873297', 'EPI_ISL_1875243', 'EPI_ISL_1877530', 'EPI_ISL_1877803', 'EPI_ISL_1880627', 'EPI_ISL_1884042', 'EPI_ISL_1884847', 'EPI_ISL_1883941', 'EPI_ISL_1887908', 'EPI_ISL_1887180', 'EPI_ISL_1889043', 'EPI_ISL_1894100', 'EPI_ISL_7907327',…
17386	Denmark	Alpha	2021-03-10	59	1	18	3	17.0	-3.5355339059327378	True	-0.6666666666666666	2.8688672392660712	63.81	0.0008728025267645473	0.5944365998305563	['EPI_ISL_1869718', 'EPI_ISL_1879200', 'EPI_ISL_1883094', 'EPI_ISL_1893807', 'EPI_ISL_1896272', 'EPI_ISL_1860454', 'EPI_ISL_1862767', 'EPI_ISL_1865901', 'EPI_ISL_1866970', 'EPI_ISL_1870876', 'EPI_ISL_1877253', 'EPI_ISL_1875959', 'EPI_ISL_1882604', 'EPI_ISL_1880006', 'EPI_ISL_1880178', 'EPI_ISL_1881811', 'EPI_ISL_1889268', 'EPI_ISL_1891812']
17582	Denmark	Alpha	2021-03-03	58	1	13	3	12.0	-2.773500981126146	True	-1.5871116947777424	1.1863892863484036	63.81	0.0009559911324643596	0.48441407760732236	['EPI_ISL_1882225', 'EPI_ISL_1884544', 'EPI_ISL_1860403', 'EPI_ISL_1864021', 'EPI_ISL_1864599', 'EPI_ISL_1866346', 'EPI_ISL_1862677', 'EPI_ISL_1873073', 'EPI_ISL_1869078', 'EPI_ISL_1882299', 'EPI_ISL_1881585', 'EPI_ISL_1890735', 'EPI_ISL_1893089']
17616	Denmark	Alpha	2021-05-26	70	5	28	24	10.285912696499032	-0.7559289460184544	True	-2.598076211353316	-1.8421472653348616	58.26857142857143	0.0010695959572555994	0.6196017882656588	['EPI_ISL_2666895', 'EPI_ISL_2668364', 'EPI_ISL_2667882', 'EPI_ISL_2668964', 'EPI_ISL_2666319', 'EPI_ISL_2665603', 'EPI_ISL_2668769', 'EPI_ISL_2668729', 'EPI_ISL_2668719', 'EPI_ISL_2669989', 'EPI_ISL_2670559', 'EPI_ISL_2669264', 'EPI_ISL_2675523', 'EPI_ISL_2675816', 'EPI_ISL_2665459', 'EPI_ISL_2668262', 'EPI_ISL_2668621', 'EPI_ISL_2669161', 'EPI_ISL_2669382', 'EPI_ISL_2669894', 'EPI_ISL_2670274',…
17717	Denmark	Alpha	2021-04-21	65	1	11	10	10.0	-0.30151134457776363	True	-1.158585559938142	-0.8570742153603784	65.08285714285714	0.00086281989408057	0.7802885302099699	['EPI_ISL_2024076', 'EPI_ISL_2175125', 'EPI_ISL_1889068', 'EPI_ISL_2024249', 'EPI_ISL_2026831', 'EPI_ISL_2023654', 'EPI_ISL_2023505', 'EPI_ISL_2027376', 'EPI_ISL_2028197', 'EPI_ISL_2028779', 'EPI_ISL_2174727']
17754	Denmark	Alpha	2021-04-14	64	0	14	5	14.0	-2.4053511772118195	True	-1.3746536745953293	1.0306975026164902	65.0	0.0008954298275148964	0.6636203479409821	['EPI_ISL_1887155', 'EPI_ISL_1890613', 'EPI_ISL_1875721', 'EPI_ISL_1858678', 'EPI_ISL_1864423', 'EPI_ISL_1865538', 'EPI_ISL_1872231', 'EPI_ISL_1878293', 'EPI_ISL_1872995', 'EPI_ISL_1879317', 'EPI_ISL_1886978', 'EPI_ISL_1885090', 'EPI_ISL_1894784', 'EPI_ISL_1894113']
17881	Denmark	Alpha	2021-01-13	51	1	14	12	13.0	-0.5345224838248488	True	0.2773500981126146	0.8118725819374634	68.57	0.0010155418499075437	0.08002232955510788	['EPI_ISL_925927', 'EPI_ISL_927656', 'EPI_ISL_926457', 'EPI_ISL_926864', 'EPI_ISL_930487', 'EPI_ISL_928169', 'EPI_ISL_929091', 'EPI_ISL_928773', 'EPI_ISL_928052', 'EPI_ISL_930389', 'EPI_ISL_928015', 'EPI_ISL_928857', 'EPI_ISL_1066685', 'EPI_ISL_928840']
18185	Denmark	Alpha	2020-12-30	49	1	22	33	21.0	2.345207879911715	True	-0.48666426339228763	-2.8318721433040026	59.15285714285715	0.0021721222781304426	0.012391629975942989	['EPI_ISL_818278', 'EPI_ISL_843226', 'EPI_ISL_844744', 'EPI_ISL_844743', 'EPI_ISL_847201', 'EPI_ISL_847202', 'EPI_ISL_856461', 'EPI_ISL_856302', 'EPI_ISL_856334', 'EPI_ISL_856373', 'EPI_ISL_856382', 'EPI_ISL_856428', 'EPI_ISL_856467', 'EPI_ISL_871137', 'EPI_ISL_871148', 'EPI_ISL_871453', 'EPI_ISL_930173', 'EPI_ISL_844721', 'EPI_ISL_818279', 'EPI_ISL_856494', 'EPI_ISL_927668', 'EPI_ISL_844698']
18287	Denmark	Alpha	2021-05-26	70	1	14	3	13.0	-2.9398736610366685	True	-2.598076211353316	0.34179744968335246	58.26857142857143	0.0010695959572555994	0.6196017882656588	['EPI_ISL_2667179', 'EPI_ISL_2666896', 'EPI_ISL_2668953', 'EPI_ISL_2670496', 'EPI_ISL_2670323', 'EPI_ISL_2675615', 'EPI_ISL_2668831', 'EPI_ISL_2669096', 'EPI_ISL_2667395', 'EPI_ISL_2667919', 'EPI_ISL_2668679', 'EPI_ISL_2669283', 'EPI_ISL_2669531', 'EPI_ISL_2675420']
18400	Denmark	Alpha	2021-04-07	63	16	55	43	9.75	-1.618079669911781	True	-1.9722718241315027	-0.3541921542197217	65.0	0.000830136015218955	0.7247542979304611	['EPI_ISL_1882652', 'EPI_ISL_1884191', 'EPI_ISL_1859094', 'EPI_ISL_1858424', 'EPI_ISL_1863949', 'EPI_ISL_1866122', 'EPI_ISL_1870954', 'EPI_ISL_1872013', 'EPI_ISL_1874768', 'EPI_ISL_1876176', 'EPI_ISL_1876288', 'EPI_ISL_1877473', 'EPI_ISL_1887406', 'EPI_ISL_1888996', 'EPI_ISL_1890309', 'EPI_ISL_1890945', 'EPI_ISL_1891077', 'EPI_ISL_1896407', 'EPI_ISL_7903787', 'EPI_ISL_1860555', 'EPI_ISL_1859824',…
18458	Denmark	Alpha	2021-01-20	52	0	14	12	14.0	-0.5345224838248488	True	0.2651650429449553	0.799687526769804	68.57	0.000730975197224779	0.11589560291340704	['EPI_ISL_972295', 'EPI_ISL_973734', 'EPI_ISL_973803', 'EPI_ISL_973822', 'EPI_ISL_971517', 'EPI_ISL_973109', 'EPI_ISL_973473', 'EPI_ISL_972870', 'EPI_ISL_972889', 'EPI_ISL_927081', 'EPI_ISL_973112', 'EPI_ISL_973043', 'EPI_ISL_973279', 'EPI_ISL_973221']
18771	Denmark	Alpha	2021-02-17	56	3	24	3	12.124355652982143	-4.286607049870562	True	0.6219546608483835	4.908561710718946	64.83	0.000623507842898503	0.560365275142315	['EPI_ISL_1125175', 'EPI_ISL_1125161', 'EPI_ISL_1125575', 'EPI_ISL_1125954', 'EPI_ISL_1126284', 'EPI_ISL_1126818', 'EPI_ISL_1870904', 'EPI_ISL_1880028', 'EPI_ISL_1880980', 'EPI_ISL_1882082', 'EPI_ISL_1892190', 'EPI_ISL_1894077', 'EPI_ISL_1895126', 'EPI_ISL_1896558', 'EPI_ISL_1860219', 'EPI_ISL_1858330', 'EPI_ISL_1866894', 'EPI_ISL_1875552', 'EPI_ISL_1878645', 'EPI_ISL_1879223', 'EPI_ISL_1879260',…
19251	Denmark	Alpha	2021-04-14	64	0	13	9	13.0	-1.1094003924504583	True	-1.3746536745953293	-0.265253282144871	65.0	0.0008954298275148964	0.6636203479409821	['EPI_ISL_2684768', 'EPI_ISL_1870776', 'EPI_ISL_1882099', 'EPI_ISL_1892447', 'EPI_ISL_2023605', 'EPI_ISL_1860096', 'EPI_ISL_1870468', 'EPI_ISL_1882577', 'EPI_ISL_1881744', 'EPI_ISL_1895018', 'EPI_ISL_1896055', 'EPI_ISL_2024924', 'EPI_ISL_2027937']
19577	Denmark	Alpha	2021-05-12	68	0	10	1	10.0	-2.846049894151541	True	-1.7888543819998317	1.0571955121517094	62.84285714285714	0.0012276666323231234	0.6536631397193167	['EPI_ISL_2415884', 'EPI_ISL_2683943', 'EPI_ISL_2683999', 'EPI_ISL_2297378', 'EPI_ISL_2300979', 'EPI_ISL_2301155', 'EPI_ISL_2297618', 'EPI_ISL_2415638', 'EPI_ISL_2417356', 'EPI_ISL_2416423']
19597	Denmark	Alpha	2021-05-19	69	1	14	7	13.0	-1.8708286933869707	True	-1.9486832980505138	-0.0778546046635431	59.30285714285714	0.0011750667850450797	0.6870345898097455	['EPI_ISL_2416665', 'EPI_ISL_2668238', 'EPI_ISL_2669502', 'EPI_ISL_2679879', 'EPI_ISL_2684280', 'EPI_ISL_2684240', 'EPI_ISL_2416952', 'EPI_ISL_2668269', 'EPI_ISL_2685262', 'EPI_ISL_2683856', 'EPI_ISL_2685084', 'EPI_ISL_2413066', 'EPI_ISL_2417226', 'EPI_ISL_2415791']
19721	Denmark	Alpha	2021-05-12	68	6	57	89	20.820662813657016	4.23850354260814	True	-1.7888543819998317	-6.027357924607972	62.84285714285714	0.0012276666323231234	0.6536631397193167	['EPI_ISL_2415487', 'EPI_ISL_2666232', 'EPI_ISL_2680222', 'EPI_ISL_2680268', 'EPI_ISL_2680361', 'EPI_ISL_2680866', 'EPI_ISL_2680739', 'EPI_ISL_2680454', 'EPI_ISL_2680591', 'EPI_ISL_2680587', 'EPI_ISL_3075426', 'EPI_ISL_3075460', 'EPI_ISL_2679893', 'EPI_ISL_2683776', 'EPI_ISL_2415525', 'EPI_ISL_2297545', 'EPI_ISL_2298773', 'EPI_ISL_2413273', 'EPI_ISL_2416966', 'EPI_ISL_2418834', 'EPI_ISL_2413657',…
19758	Denmark	Alpha	2021-05-19	69	2	17	35	10.606601717798211	4.365641250653994	True	-1.9486832980505138	-6.314324548704508	59.30285714285714	0.0011750667850450797	0.6870345898097455	['EPI_ISL_2431916', 'EPI_ISL_2432370', 'EPI_ISL_2429843', 'EPI_ISL_2670571', 'EPI_ISL_2675673', 'EPI_ISL_2679505', 'EPI_ISL_2680171', 'EPI_ISL_2680071', 'EPI_ISL_2680046', 'EPI_ISL_2680032', 'EPI_ISL_2679996', 'EPI_ISL_2679969', 'EPI_ISL_2680610', 'EPI_ISL_2680396', 'EPI_ISL_2679252', 'EPI_ISL_2429478', 'EPI_ISL_2432140']
20075	Denmark	Alpha	2021-05-05	67	2	18	12	11.31370849898476	-1.4142135623730951	True	-2.470956442378406	-1.056742880005311	63.277142857142856	0.0012611639108849148	0.6443732165891413	['EPI_ISL_2301285', 'EPI_ISL_2172639', 'EPI_ISL_2172612', 'EPI_ISL_2173291', 'EPI_ISL_2174115', 'EPI_ISL_2173781', 'EPI_ISL_2173089', 'EPI_ISL_2173992', 'EPI_ISL_2172764', 'EPI_ISL_2176608', 'EPI_ISL_2177147', 'EPI_ISL_2176021', 'EPI_ISL_2176387', 'EPI_ISL_2300986', 'EPI_ISL_2298294', 'EPI_ISL_2297111', 'EPI_ISL_2298505', 'EPI_ISL_2298666']
44	Denmark	Delta	2021-08-11	81	1	21	6	20.0	-3.2732683535398857	True	-2.0	1.2732683535398857	56.377142857142864	0.0011692497447650333	0.8701857200075891	['EPI_ISL_3530672', 'EPI_ISL_3632108', 'EPI_ISL_3632166', 'EPI_ISL_3463570', 'EPI_ISL_3530400', 'EPI_ISL_3530714', 'EPI_ISL_3567463', 'EPI_ISL_3532113', 'EPI_ISL_3531211', 'EPI_ISL_3530724', 'EPI_ISL_3532397', 'EPI_ISL_3530441', 'EPI_ISL_3567591', 'EPI_ISL_3567334', 'EPI_ISL_3567368', 'EPI_ISL_3632975', 'EPI_ISL_3632002', 'EPI_ISL_3633827', 'EPI_ISL_3631967', 'EPI_ISL_3708116', 'EPI_ISL_3708470']
162	Denmark	Delta	2021-10-27	92	0	22	43	22.0	4.477215043467819	True	-0.282842712474619	-4.760057755942438	42.52	0.00244517809263193	0.6173565049091752	['EPI_ISL_6015484', 'EPI_ISL_6015407', 'EPI_ISL_6098524', 'EPI_ISL_6099460', 'EPI_ISL_6100003', 'EPI_ISL_6099886', 'EPI_ISL_6248081', 'EPI_ISL_6247060', 'EPI_ISL_6247789', 'EPI_ISL_6247750', 'EPI_ISL_6247597', 'EPI_ISL_5944426', 'EPI_ISL_6099323', 'EPI_ISL_6099410', 'EPI_ISL_6099968', 'EPI_ISL_6100739', 'EPI_ISL_6125925', 'EPI_ISL_6126858', 'EPI_ISL_6130135', 'EPI_ISL_6248349', 'EPI_ISL_6722923',…
184	Denmark	Delta	2021-10-27	92	0	16	6	16.0	-2.5	True	-0.282842712474619	2.217157287525381	42.52	0.00244517809263193	0.6173565049091752	['EPI_ISL_6014564', 'EPI_ISL_6015264', 'EPI_ISL_6014738', 'EPI_ISL_6014931', 'EPI_ISL_6127737', 'EPI_ISL_6131496', 'EPI_ISL_6126967', 'EPI_ISL_6722957', 'EPI_ISL_6098016', 'EPI_ISL_6098359', 'EPI_ISL_6100646', 'EPI_ISL_6100728', 'EPI_ISL_6126003', 'EPI_ISL_6129477', 'EPI_ISL_6247940', 'EPI_ISL_6247643']
364	Denmark	Delta	2021-09-22	87	0	10	1	10.0	-2.846049894151541	True	-1.2397954428741078	1.6062544512774333	44.385714285714286	0.000507857194618942	0.8228499320520287	['EPI_ISL_4644392', 'EPI_ISL_4643241', 'EPI_ISL_4644748', 'EPI_ISL_4775085', 'EPI_ISL_4773469', 'EPI_ISL_4773485', 'EPI_ISL_4644894', 'EPI_ISL_4643720', 'EPI_ISL_4645725', 'EPI_ISL_4644053']
443	Denmark	Delta	2021-06-30	75	0	11	8	11.0	-0.9045340337332909	True	-1.5385527381433808	-0.6340187044100899	54.41857142857142	0.0006693786562932735	0.4505652318002725	['EPI_ISL_2863194', 'EPI_ISL_2896867', 'EPI_ISL_2896521', 'EPI_ISL_2896518', 'EPI_ISL_4256932', 'EPI_ISL_4256971', 'EPI_ISL_2896392', 'EPI_ISL_2896456', 'EPI_ISL_2896685', 'EPI_ISL_2896911', 'EPI_ISL_3340335']
646	Denmark	Delta	2021-08-18	82	0	13	2	13.0	-3.05085107923876	True	-1.5	1.5508510792387602	56.144285714285715	0.001138858174149369	0.810687386373474	['EPI_ISL_3664969', 'EPI_ISL_3708585', 'EPI_ISL_3724885', 'EPI_ISL_3665319', 'EPI_ISL_3708611', 'EPI_ISL_3708387', 'EPI_ISL_3708048', 'EPI_ISL_3725013', 'EPI_ISL_3725080', 'EPI_ISL_3724942', 'EPI_ISL_3770276', 'EPI_ISL_3770306', 'EPI_ISL_3770487']
660	Denmark	Delta	2021-07-14	77	0	11	3	11.0	-2.412090756622109	True	-2.3333333333333335	0.07875742328877555	53.96999999999999	0.0009664174377120693	0.9464139971434402	['EPI_ISL_3040999', 'EPI_ISL_3040445', 'EPI_ISL_3041027', 'EPI_ISL_3041071', 'EPI_ISL_3040956', 'EPI_ISL_3053656', 'EPI_ISL_3053358', 'EPI_ISL_3073784', 'EPI_ISL_3073729', 'EPI_ISL_3029260', 'EPI_ISL_3073384']
895	Denmark	Delta	2021-07-21	78	1	11	1	10.0	-3.015113445777636	True	-1.5443477764865037	1.4707656692911324	53.65428571428571	0.0010296161295681634	0.8301733218423826	['EPI_ISL_3103440', 'EPI_ISL_3103555', 'EPI_ISL_3103019', 'EPI_ISL_3103274', 'EPI_ISL_3104557', 'EPI_ISL_3103350', 'EPI_ISL_3102957', 'EPI_ISL_3103606', 'EPI_ISL_3127108', 'EPI_ISL_3141573', 'EPI_ISL_3142436']
905	Denmark	Delta	2021-06-23	74	6	71	281	26.5361388801511	24.92241482207092	True	0.31622776601683794	-24.606187056054083	55.128571428571426	0.0003734490562838085	0.28275361362286316	['EPI_ISL_2744040', 'EPI_ISL_2747826', 'EPI_ISL_2748307', 'EPI_ISL_2747628', 'EPI_ISL_2748022', 'EPI_ISL_2747706', 'EPI_ISL_2748198', 'EPI_ISL_2748196', 'EPI_ISL_2748178', 'EPI_ISL_2784573', 'EPI_ISL_2784571', 'EPI_ISL_2784576', 'EPI_ISL_2784599', 'EPI_ISL_2784537', 'EPI_ISL_2784561', 'EPI_ISL_2784509', 'EPI_ISL_2784678', 'EPI_ISL_2784621', 'EPI_ISL_2784615', 'EPI_ISL_2784647', 'EPI_ISL_2784636',…
906	Denmark	Delta	2021-06-30	75	71	281	341	24.92241482207092	3.5792999176313613	True	-1.5385527381433808	-5.117852655774742	54.41857142857142	0.0006693786562932735	0.4505652318002725	['EPI_ISL_2838313', 'EPI_ISL_2854291', 'EPI_ISL_2854294', 'EPI_ISL_2854396', 'EPI_ISL_2854406', 'EPI_ISL_2854457', 'EPI_ISL_2854467', 'EPI_ISL_2854502', 'EPI_ISL_2854506', 'EPI_ISL_2854631', 'EPI_ISL_2862770', 'EPI_ISL_2838306', 'EPI_ISL_2838310', 'EPI_ISL_2838350', 'EPI_ISL_2838209', 'EPI_ISL_2838246', 'EPI_ISL_2838249', 'EPI_ISL_2838171', 'EPI_ISL_2838186', 'EPI_ISL_2838198', 'EPI_ISL_2838111',…
984	Denmark	Delta	2021-07-14	77	1	12	2	11.0	-2.886751345948129	True	-2.3333333333333335	0.5534180126147956	53.96999999999999	0.0009664174377120693	0.9464139971434402	['EPI_ISL_3028622', 'EPI_ISL_3028921', 'EPI_ISL_3041121', 'EPI_ISL_3041008', 'EPI_ISL_3040807', 'EPI_ISL_3073426', 'EPI_ISL_3073699', 'EPI_ISL_3053084', 'EPI_ISL_3072777', 'EPI_ISL_3073685', 'EPI_ISL_3053251', 'EPI_ISL_3029242']
1000	Denmark	Delta	2021-07-07	76	0	10	28	10.0	5.692099788303082	True	-0.31622776601683794	-6.00832755431992	54.26714285714285	0.0011076285553577655	0.5983265460533636	['EPI_ISL_2973119', 'EPI_ISL_2993321', 'EPI_ISL_2992535', 'EPI_ISL_2992989', 'EPI_ISL_2992981', 'EPI_ISL_2993033', 'EPI_ISL_2971743', 'EPI_ISL_2973062', 'EPI_ISL_3029154', 'EPI_ISL_2992536']
1209	Denmark	Delta	2021-06-30	75	2	18	7	11.31370849898476	-2.5927248643506746	True	-1.5385527381433808	1.0541721262072938	54.41857142857142	0.0006693786562932735	0.4505652318002725	['EPI_ISL_2838162', 'EPI_ISL_2838107', 'EPI_ISL_2838128', 'EPI_ISL_2854458', 'EPI_ISL_2854302', 'EPI_ISL_2854577', 'EPI_ISL_2854598', 'EPI_ISL_2862799', 'EPI_ISL_2863066', 'EPI_ISL_2863516', 'EPI_ISL_2862940', 'EPI_ISL_2896924', 'EPI_ISL_3072386', 'EPI_ISL_6015388', 'EPI_ISL_2838275', 'EPI_ISL_2854364', 'EPI_ISL_2862896', 'EPI_ISL_2896695']
1297	Denmark	Delta	2021-07-07	76	1	26	72	25.0	9.021342216356466	True	-0.31622776601683794	-9.337569982373303	54.26714285714285	0.0011076285553577655	0.5983265460533636	['EPI_ISL_2971679', 'EPI_ISL_2971485', 'EPI_ISL_2972650', 'EPI_ISL_2973157', 'EPI_ISL_2972548', 'EPI_ISL_2992891', 'EPI_ISL_2993253', 'EPI_ISL_2993014', 'EPI_ISL_2992580', 'EPI_ISL_2992225', 'EPI_ISL_3072645', 'EPI_ISL_4257029', 'EPI_ISL_2971538', 'EPI_ISL_3029534', 'EPI_ISL_2963703', 'EPI_ISL_2964313', 'EPI_ISL_2972275', 'EPI_ISL_2972285', 'EPI_ISL_2972669', 'EPI_ISL_2972894', 'EPI_ISL_2972937',…
1298	Denmark	Delta	2021-07-14	77	26	72	43	9.021342216356466	-3.41768277573498	True	-2.3333333333333335	1.0843494424016464	53.96999999999999	0.0009664174377120693	0.9464139971434402	['EPI_ISL_2992598', 'EPI_ISL_3028474', 'EPI_ISL_3028690', 'EPI_ISL_3029332', 'EPI_ISL_3028971', 'EPI_ISL_3040267', 'EPI_ISL_3040982', 'EPI_ISL_3040992', 'EPI_ISL_3040158', 'EPI_ISL_3040456', 'EPI_ISL_3040345', 'EPI_ISL_3040388', 'EPI_ISL_3040628', 'EPI_ISL_3041100', 'EPI_ISL_3041109', 'EPI_ISL_3041163', 'EPI_ISL_3040727', 'EPI_ISL_3040534', 'EPI_ISL_3040589', 'EPI_ISL_3041091', 'EPI_ISL_3040861',…
1341	Denmark	Delta	2021-07-21	78	2	18	41	11.31370849898476	5.421151989096865	True	-1.5443477764865037	-6.965499765583369	53.65428571428571	0.0010296161295681634	0.8301733218423826	['EPI_ISL_3103380', 'EPI_ISL_3102905', 'EPI_ISL_3103282', 'EPI_ISL_3103151', 'EPI_ISL_4257109', 'EPI_ISL_3103879', 'EPI_ISL_3103791', 'EPI_ISL_3103096', 'EPI_ISL_3103365', 'EPI_ISL_3103610', 'EPI_ISL_3127103', 'EPI_ISL_3162948', 'EPI_ISL_3163823', 'EPI_ISL_3127032', 'EPI_ISL_3163491', 'EPI_ISL_3127047', 'EPI_ISL_3163134', 'EPI_ISL_3103893']
1481	Denmark	Delta	2021-07-07	76	2	111	119	77.07463914933368	0.7593263966019992	True	-0.31622776601683794	-1.0755541626188372	54.26714285714285	0.0011076285553577655	0.5983265460533636	['EPI_ISL_2963936', 'EPI_ISL_2964141', 'EPI_ISL_2971524', 'EPI_ISL_2972311', 'EPI_ISL_2972116', 'EPI_ISL_2972809', 'EPI_ISL_2972579', 'EPI_ISL_2992826', 'EPI_ISL_2992875', 'EPI_ISL_2992738', 'EPI_ISL_2992917', 'EPI_ISL_2993337', 'EPI_ISL_2992823', 'EPI_ISL_2992880', 'EPI_ISL_2993265', 'EPI_ISL_2992710', 'EPI_ISL_2993125', 'EPI_ISL_2992666', 'EPI_ISL_2992682', 'EPI_ISL_2992603', 'EPI_ISL_2992609',…
1548	Denmark	Delta	2021-07-14	77	0	12	111	12.0	28.578838324886476	True	-2.3333333333333335	-30.91217165821981	53.96999999999999	0.0009664174377120693	0.9464139971434402	['EPI_ISL_3040633', 'EPI_ISL_3040810', 'EPI_ISL_3103517', 'EPI_ISL_3104133', 'EPI_ISL_3104129', 'EPI_ISL_3104120', 'EPI_ISL_3104105', 'EPI_ISL_3104307', 'EPI_ISL_3104236', 'EPI_ISL_3103773', 'EPI_ISL_3073417', 'EPI_ISL_3104108']
1549	Denmark	Delta	2021-07-21	78	12	111	120	28.578838324886476	0.8542421961772492	True	-1.5443477764865037	-2.398589972663753	53.65428571428571	0.0010296161295681634	0.8301733218423826	['EPI_ISL_3162688', 'EPI_ISL_3103507', 'EPI_ISL_3104385', 'EPI_ISL_3103829', 'EPI_ISL_3104457', 'EPI_ISL_3163381', 'EPI_ISL_3251329', 'EPI_ISL_3103325', 'EPI_ISL_3127007', 'EPI_ISL_3142059', 'EPI_ISL_3142077', 'EPI_ISL_3142216', 'EPI_ISL_3162465', 'EPI_ISL_3162471', 'EPI_ISL_3162647', 'EPI_ISL_3162801', 'EPI_ISL_3162837', 'EPI_ISL_3162856', 'EPI_ISL_3163016', 'EPI_ISL_3163022', 'EPI_ISL_3163138',…
1639	Denmark	Delta	2021-07-21	78	0	15	4	15.0	-2.840187787218772	True	-1.5443477764865037	1.2958400107322685	53.65428571428571	0.0010296161295681634	0.8301733218423826	['EPI_ISL_3252695', 'EPI_ISL_3103206', 'EPI_ISL_3141704', 'EPI_ISL_3142187', 'EPI_ISL_3163451', 'EPI_ISL_3163875', 'EPI_ISL_3240629', 'EPI_ISL_3141690', 'EPI_ISL_3163928', 'EPI_ISL_3241120', 'EPI_ISL_3239972', 'EPI_ISL_3240371', 'EPI_ISL_3252684', 'EPI_ISL_3251795', 'EPI_ISL_3709875']
1879	Denmark	Delta	2021-12-01	97	1	16	3	15.0	-3.25	True	-2.9398736610366685	0.3101263389633315	50.26571428571429	0.007349238830419966	0.46595139555007004	['EPI_ISL_7601176', 'EPI_ISL_7643516', 'EPI_ISL_7644985', 'EPI_ISL_7646184', 'EPI_ISL_7903037', 'EPI_ISL_7903815', 'EPI_ISL_7902231', 'EPI_ISL_7906328', 'EPI_ISL_7915794', 'EPI_ISL_7909167', 'EPI_ISL_7359535', 'EPI_ISL_7640959', 'EPI_ISL_7641138', 'EPI_ISL_7646744', 'EPI_ISL_7646759', 'EPI_ISL_7729410']
1954	Denmark	Delta	2021-06-23	74	1	19	129	18.0	25.23573072576179	True	0.31622776601683794	-24.919502959744953	55.128571428571426	0.0003734490562838085	0.28275361362286316	['EPI_ISL_2747559', 'EPI_ISL_2747740', 'EPI_ISL_2784583', 'EPI_ISL_2784507', 'EPI_ISL_2784383', 'EPI_ISL_2784372', 'EPI_ISL_2784465', 'EPI_ISL_2784450', 'EPI_ISL_2819188', 'EPI_ISL_2819060', 'EPI_ISL_2819047', 'EPI_ISL_2819272', 'EPI_ISL_2854276', 'EPI_ISL_2854307', 'EPI_ISL_2854625', 'EPI_ISL_2863597', 'EPI_ISL_2863562', 'EPI_ISL_2838084', 'EPI_ISL_2784626']
1955	Denmark	Delta	2021-06-30	75	19	129	211	25.23573072576179	7.219697431870116	True	-1.5385527381433808	-8.758250170013497	54.41857142857142	0.0006693786562932735	0.4505652318002725	['EPI_ISL_2932886', 'EPI_ISL_2932928', 'EPI_ISL_2933009', 'EPI_ISL_2854293', 'EPI_ISL_2854472', 'EPI_ISL_2854570', 'EPI_ISL_2838301', 'EPI_ISL_2838318', 'EPI_ISL_2838316', 'EPI_ISL_2838332', 'EPI_ISL_2838337', 'EPI_ISL_2838205', 'EPI_ISL_2838221', 'EPI_ISL_2838226', 'EPI_ISL_2838240', 'EPI_ISL_2838253', 'EPI_ISL_2838164', 'EPI_ISL_2838112', 'EPI_ISL_2838118', 'EPI_ISL_2838124', 'EPI_ISL_2838125',…
2035	Denmark	Delta	2021-12-01	97	0	10	6	10.0	-1.2649110640673518	True	-2.9398736610366685	-1.6749625969693167	50.26571428571429	0.007349238830419966	0.46595139555007004	['EPI_ISL_7601132', 'EPI_ISL_7645127', 'EPI_ISL_7904050', 'EPI_ISL_7913516', 'EPI_ISL_7964442', 'EPI_ISL_7601207', 'EPI_ISL_7645084', 'EPI_ISL_7645815', 'EPI_ISL_7460895', 'EPI_ISL_7462148']
2399	Denmark	Delta	2021-12-01	97	1	22	6	21.0	-3.4112114616897666	True	-2.9398736610366685	0.47133780065309816	50.26571428571429	0.007349238830419966	0.46595139555007004	['EPI_ISL_7359790', 'EPI_ISL_7359662', 'EPI_ISL_7359510', 'EPI_ISL_7516303', 'EPI_ISL_7515101', 'EPI_ISL_7516977', 'EPI_ISL_7530607', 'EPI_ISL_7532098', 'EPI_ISL_7594903', 'EPI_ISL_7641459', 'EPI_ISL_7641877', 'EPI_ISL_7647768', 'EPI_ISL_7647680', 'EPI_ISL_7645147', 'EPI_ISL_7643583', 'EPI_ISL_7732171', 'EPI_ISL_7911112', 'EPI_ISL_7918332', 'EPI_ISL_7645088', 'EPI_ISL_7647508', 'EPI_ISL_7729990',…
2581	Denmark	Delta	2021-07-07	76	1	12	4	11.0	-2.3094010767585034	True	-0.31622776601683794	1.9931733107416654	54.26714285714285	0.0011076285553577655	0.5983265460533636	['EPI_ISL_2932885', 'EPI_ISL_2963824', 'EPI_ISL_2971439', 'EPI_ISL_3053734', 'EPI_ISL_2963607', 'EPI_ISL_2963735', 'EPI_ISL_3053315', 'EPI_ISL_2993137', 'EPI_ISL_2992655', 'EPI_ISL_2992751', 'EPI_ISL_3141839', 'EPI_ISL_2963768']
2733	Denmark	Delta	2021-07-21	78	0	10	5	10.0	-1.5811388300841895	True	-1.5443477764865037	0.03679105359768586	53.65428571428571	0.0010296161295681634	0.8301733218423826	['EPI_ISL_3163220', 'EPI_ISL_3163924', 'EPI_ISL_3163257', 'EPI_ISL_3163462', 'EPI_ISL_3162421', 'EPI_ISL_3163310', 'EPI_ISL_3163596', 'EPI_ISL_3163442', 'EPI_ISL_3162973', 'EPI_ISL_3163175']
2785	Denmark	Delta	2021-07-07	76	0	38	12	38.0	-4.217756949399826	True	-0.31622776601683794	3.901529183382988	54.26714285714285	0.0011076285553577655	0.5983265460533636	['EPI_ISL_2964315', 'EPI_ISL_2963789', 'EPI_ISL_2964148', 'EPI_ISL_2964032', 'EPI_ISL_2964013', 'EPI_ISL_2964003', 'EPI_ISL_2972290', 'EPI_ISL_2972997', 'EPI_ISL_2972887', 'EPI_ISL_2971548', 'EPI_ISL_2972764', 'EPI_ISL_2973084', 'EPI_ISL_3073400', 'EPI_ISL_2993268', 'EPI_ISL_2992728', 'EPI_ISL_2992748', 'EPI_ISL_2992758', 'EPI_ISL_2993139', 'EPI_ISL_2992466', 'EPI_ISL_3073179', 'EPI_ISL_3073518',…
2903	Denmark	Delta	2021-06-30	75	1	17	45	16.0	6.790997501017324	True	-1.5385527381433808	-8.329550239160705	54.41857142857142	0.0006693786562932735	0.4505652318002725	['EPI_ISL_2933060', 'EPI_ISL_2932953', 'EPI_ISL_2932972', 'EPI_ISL_2932980', 'EPI_ISL_2838346', 'EPI_ISL_2838206', 'EPI_ISL_2854433', 'EPI_ISL_2854301', 'EPI_ISL_2862688', 'EPI_ISL_2863539', 'EPI_ISL_2863536', 'EPI_ISL_2933048', 'EPI_ISL_2896704', 'EPI_ISL_2932949', 'EPI_ISL_2896755', 'EPI_ISL_2896760', 'EPI_ISL_2896889']
2970	Denmark	Delta	2021-07-07	76	2	108	25	74.95331880577403	-7.986678723789823	True	-0.31622776601683794	7.670450957772985	54.26714285714285	0.0011076285553577655	0.5983265460533636	['EPI_ISL_2992221', 'EPI_ISL_2963835', 'EPI_ISL_2963561', 'EPI_ISL_2963545', 'EPI_ISL_2963842', 'EPI_ISL_2963819', 'EPI_ISL_2963729', 'EPI_ISL_2963667', 'EPI_ISL_2964046', 'EPI_ISL_2964073', 'EPI_ISL_2971504', 'EPI_ISL_2972415', 'EPI_ISL_2972312', 'EPI_ISL_2972922', 'EPI_ISL_2972905', 'EPI_ISL_2972041', 'EPI_ISL_2971555', 'EPI_ISL_2973139', 'EPI_ISL_2973089', 'EPI_ISL_2992899', 'EPI_ISL_2992914',…
3260	Denmark	Delta	2021-12-01	97	1	18	3	17.0	-3.5355339059327378	True	-2.9398736610366685	0.5956602448960693	50.26571428571429	0.007349238830419966	0.46595139555007004	['EPI_ISL_7359909', 'EPI_ISL_7915824', 'EPI_ISL_7515544', 'EPI_ISL_7639939', 'EPI_ISL_7638429', 'EPI_ISL_7646009', 'EPI_ISL_7903541', 'EPI_ISL_7908793', 'EPI_ISL_7908465', 'EPI_ISL_7912402', 'EPI_ISL_7916168', 'EPI_ISL_7643180', 'EPI_ISL_7645869', 'EPI_ISL_7646282', 'EPI_ISL_7689420', 'EPI_ISL_7730350', 'EPI_ISL_7647980', 'EPI_ISL_7689252']
3496	Denmark	Delta	2021-06-23	74	0	16	10	16.0	-1.5	True	0.31622776601683794	1.816227766016838	55.128571428571426	0.0003734490562838085	0.28275361362286316	['EPI_ISL_2784392', 'EPI_ISL_2819094', 'EPI_ISL_2819490', 'EPI_ISL_2819326', 'EPI_ISL_2838328', 'EPI_ISL_2838352', 'EPI_ISL_2838204', 'EPI_ISL_2838236', 'EPI_ISL_2838264', 'EPI_ISL_2838163', 'EPI_ISL_2838104', 'EPI_ISL_2838132', 'EPI_ISL_2838139', 'EPI_ISL_2838087', 'EPI_ISL_7913152', 'EPI_ISL_2819287']
3758	Denmark	Delta	2021-10-13	90	1	11	7	10.0	-1.2060453783110545	True	-0.11785113019775793	1.0881942481132967	42.86000000000001	0.001231856873202818	0.6493386958000681	['EPI_ISL_5539144', 'EPI_ISL_5365039', 'EPI_ISL_5362245', 'EPI_ISL_5363093', 'EPI_ISL_5404698', 'EPI_ISL_5446915', 'EPI_ISL_5463329', 'EPI_ISL_5538090', 'EPI_ISL_5539672', 'EPI_ISL_5638064', 'EPI_ISL_5638918']
3766	Denmark	Delta	2021-10-27	92	0	17	17	17.0	0.0	True	-0.282842712474619	-0.282842712474619	42.52	0.00244517809263193	0.6173565049091752	['EPI_ISL_5944495', 'EPI_ISL_6015013', 'EPI_ISL_6015113', 'EPI_ISL_6014951', 'EPI_ISL_6014919', 'EPI_ISL_6130034', 'EPI_ISL_6126038', 'EPI_ISL_6125869', 'EPI_ISL_6243372', 'EPI_ISL_6245054', 'EPI_ISL_6722919', 'EPI_ISL_6014849', 'EPI_ISL_6015062', 'EPI_ISL_6097988', 'EPI_ISL_6099522', 'EPI_ISL_6099469', 'EPI_ISL_6242330']
3859	Denmark	Delta	2021-12-01	97	1	11	1	10.0	-3.015113445777636	True	-2.9398736610366685	0.0752397847409676	50.26571428571429	0.007349238830419966	0.46595139555007004	['EPI_ISL_7526439', 'EPI_ISL_7517695', 'EPI_ISL_7522467', 'EPI_ISL_7514858', 'EPI_ISL_7516874', 'EPI_ISL_7522772', 'EPI_ISL_7531738', 'EPI_ISL_7460886', 'EPI_ISL_7639227', 'EPI_ISL_7730673', 'EPI_ISL_7518234']
3988	Denmark	Delta	2021-11-03	93	0	15	9	15.0	-1.5491933384829668	True	-1.9548744279799937	-0.40568108949702686	39.15	0.003436810921049453	0.6186053516742809	['EPI_ISL_6234311', 'EPI_ISL_6319712', 'EPI_ISL_6370106', 'EPI_ISL_6370107', 'EPI_ISL_6369219', 'EPI_ISL_6505532', 'EPI_ISL_6608828', 'EPI_ISL_6727129', 'EPI_ISL_6725081', 'EPI_ISL_6370115', 'EPI_ISL_6713997', 'EPI_ISL_6725141', 'EPI_ISL_6725050', 'EPI_ISL_6729176', 'EPI_ISL_6847475']
4007	Denmark	Delta	2021-12-01	97	0	27	7	27.0	-3.849001794597505	True	-2.9398736610366685	0.9091281335608365	50.26571428571429	0.007349238830419966	0.46595139555007004	['EPI_ISL_7908803', 'EPI_ISL_7643196', 'EPI_ISL_7639324', 'EPI_ISL_7644093', 'EPI_ISL_7643707', 'EPI_ISL_7643969', 'EPI_ISL_7732336', 'EPI_ISL_7904423', 'EPI_ISL_7902646', 'EPI_ISL_7905135', 'EPI_ISL_7906925', 'EPI_ISL_7905714', 'EPI_ISL_7914413', 'EPI_ISL_7912640', 'EPI_ISL_7914750', 'EPI_ISL_7902355', 'EPI_ISL_7643980', 'EPI_ISL_7639121', 'EPI_ISL_7644015', 'EPI_ISL_7644050', 'EPI_ISL_7644064',…
4215	Denmark	Delta	2021-12-01	97	3	25	6	12.701705922171767	-3.8	True	-2.9398736610366685	0.8601263389633313	50.26571428571429	0.007349238830419966	0.46595139555007004	['EPI_ISL_7527468', 'EPI_ISL_7514224', 'EPI_ISL_7524167', 'EPI_ISL_7522833', 'EPI_ISL_7530194', 'EPI_ISL_7532998', 'EPI_ISL_7641898', 'EPI_ISL_7639641', 'EPI_ISL_7642410', 'EPI_ISL_7689865', 'EPI_ISL_7902712', 'EPI_ISL_7909935', 'EPI_ISL_7904480', 'EPI_ISL_7525730', 'EPI_ISL_7916487', 'EPI_ISL_7917062', 'EPI_ISL_7729234', 'EPI_ISL_7729500', 'EPI_ISL_7729819', 'EPI_ISL_7731876', 'EPI_ISL_7732154',…
4302	Denmark	Delta	2021-10-27	92	1	14	9	13.0	-1.3363062095621219	True	-0.282842712474619	1.053463497087503	42.52	0.00244517809263193	0.6173565049091752	['EPI_ISL_5916409', 'EPI_ISL_5915781', 'EPI_ISL_6014696', 'EPI_ISL_6099569', 'EPI_ISL_6100857', 'EPI_ISL_6099646', 'EPI_ISL_6247398', 'EPI_ISL_6247897', 'EPI_ISL_5945099', 'EPI_ISL_6099662', 'EPI_ISL_6099705', 'EPI_ISL_6100856', 'EPI_ISL_6234344', 'EPI_ISL_6247842']
4834	Denmark	Delta	2021-11-17	95	0	12	5	12.0	-2.0207259421636903	True	-1.7693034738587656	0.25142246830492465	46.19285714285714	0.00491231797716861	0.4308637948769412	['EPI_ISL_7275175', 'EPI_ISL_7359521', 'EPI_ISL_7271303', 'EPI_ISL_7272261', 'EPI_ISL_6829695', 'EPI_ISL_7279435', 'EPI_ISL_7272548', 'EPI_ISL_7272715', 'EPI_ISL_7277073', 'EPI_ISL_7282397', 'EPI_ISL_7277803', 'EPI_ISL_7278791']
4836	Denmark	Delta	2021-12-01	97	5	42	10	16.54690303349844	-4.937707198786941	True	-2.9398736610366685	1.9978335377502727	50.26571428571429	0.007349238830419966	0.46595139555007004	['EPI_ISL_7359733', 'EPI_ISL_7359395', 'EPI_ISL_7460690', 'EPI_ISL_7461797', 'EPI_ISL_7460963', 'EPI_ISL_7461181', 'EPI_ISL_7460426', 'EPI_ISL_7909925', 'EPI_ISL_7515384', 'EPI_ISL_7639944', 'EPI_ISL_7642819', 'EPI_ISL_7640568', 'EPI_ISL_7640016', 'EPI_ISL_7646870', 'EPI_ISL_7646888', 'EPI_ISL_7689741', 'EPI_ISL_7689832', 'EPI_ISL_7689826', 'EPI_ISL_7689152', 'EPI_ISL_7731848', 'EPI_ISL_7905716',…
4896	Denmark	Delta	2021-12-01	97	3	25	4	12.701705922171767	-4.2	True	-2.9398736610366685	1.2601263389633317	50.26571428571429	0.007349238830419966	0.46595139555007004	['EPI_ISL_7513218', 'EPI_ISL_7513810', 'EPI_ISL_7521847', 'EPI_ISL_7516910', 'EPI_ISL_7530282', 'EPI_ISL_7638690', 'EPI_ISL_7639108', 'EPI_ISL_7639448', 'EPI_ISL_7641125', 'EPI_ISL_7641374', 'EPI_ISL_7646313', 'EPI_ISL_7689810', 'EPI_ISL_7690068', 'EPI_ISL_7731855', 'EPI_ISL_7906408', 'EPI_ISL_8135057', 'EPI_ISL_7460601', 'EPI_ISL_7461140', 'EPI_ISL_7600746', 'EPI_ISL_7643117', 'EPI_ISL_7639298',…
4903	Denmark	Delta	2021-12-01	97	1	15	2	14.0	-3.3565855667130946	True	-2.9398736610366685	0.41671190567642613	50.26571428571429	0.007349238830419966	0.46595139555007004	['EPI_ISL_7460855', 'EPI_ISL_7533400', 'EPI_ISL_7902449', 'EPI_ISL_7902429', 'EPI_ISL_7902286', 'EPI_ISL_7912857', 'EPI_ISL_7917544', 'EPI_ISL_7918628', 'EPI_ISL_7967052', 'EPI_ISL_8002250', 'EPI_ISL_8004203', 'EPI_ISL_7964562', 'EPI_ISL_7969282', 'EPI_ISL_7905916', 'EPI_ISL_7690141']
4955	Denmark	Delta	2021-12-01	97	0	12	2	12.0	-2.886751345948129	True	-2.9398736610366685	-0.053122315088539374	50.26571428571429	0.007349238830419966	0.46595139555007004	['EPI_ISL_7517589', 'EPI_ISL_7729961', 'EPI_ISL_7730259', 'EPI_ISL_7731098', 'EPI_ISL_7905793', 'EPI_ISL_7911780', 'EPI_ISL_7534645', 'EPI_ISL_7730027', 'EPI_ISL_7904590', 'EPI_ISL_7915248', 'EPI_ISL_7527676', 'EPI_ISL_7643896']
5672	Denmark	Delta	2021-11-24	96	1	15	23	14.0	2.065591117977289	True	-0.3174223389555485	-2.3830134569328374	47.76857142857143	0.005451281548200341	0.3657606901759352	['EPI_ISL_7460658', 'EPI_ISL_7461091', 'EPI_ISL_7460472', 'EPI_ISL_7596742', 'EPI_ISL_7643653', 'EPI_ISL_7461054', 'EPI_ISL_7461826', 'EPI_ISL_7601880', 'EPI_ISL_7063995', 'EPI_ISL_7193131', 'EPI_ISL_7280683', 'EPI_ISL_7288823', 'EPI_ISL_7288770', 'EPI_ISL_7289107', 'EPI_ISL_7291406']
5721	Denmark	Delta	2021-10-27	92	7	80	47	27.591406529673588	-3.689512162874653	True	-0.282842712474619	3.406669450400034	42.52	0.00244517809263193	0.6173565049091752	['EPI_ISL_6247827', 'EPI_ISL_5916573', 'EPI_ISL_5916568', 'EPI_ISL_5916383', 'EPI_ISL_5916301', 'EPI_ISL_5916257', 'EPI_ISL_5917402', 'EPI_ISL_5917273', 'EPI_ISL_5916758', 'EPI_ISL_5916861', 'EPI_ISL_5944575', 'EPI_ISL_5944044', 'EPI_ISL_6015006', 'EPI_ISL_6098832', 'EPI_ISL_6098389', 'EPI_ISL_6099165', 'EPI_ISL_6099194', 'EPI_ISL_6099187', 'EPI_ISL_6099806', 'EPI_ISL_6099989', 'EPI_ISL_6126574',…
5933	Denmark	Delta	2021-12-01	97	1	27	20	26.0	-1.3471506281091268	True	-2.9398736610366685	-1.5927230329275417	50.26571428571429	0.007349238830419966	0.46595139555007004	['EPI_ISL_7526193', 'EPI_ISL_7532678', 'EPI_ISL_7530131', 'EPI_ISL_7732542', 'EPI_ISL_7903304', 'EPI_ISL_7904008', 'EPI_ISL_7905022', 'EPI_ISL_7906352', 'EPI_ISL_7908340', 'EPI_ISL_7910759', 'EPI_ISL_7917613', 'EPI_ISL_7917637', 'EPI_ISL_7915977', 'EPI_ISL_7911463', 'EPI_ISL_7644131', 'EPI_ISL_7729766', 'EPI_ISL_7729311', 'EPI_ISL_7730005', 'EPI_ISL_7730139', 'EPI_ISL_7731361', 'EPI_ISL_7730973',…
6017	Denmark	Delta	2021-12-01	97	0	10	0	10.0	-3.162277660168379	True	-2.9398736610366685	0.2224039991317106	50.26571428571429	0.007349238830419966	0.46595139555007004	['EPI_ISL_7524915', 'EPI_ISL_7527380', 'EPI_ISL_7912143', 'EPI_ISL_7918700', 'EPI_ISL_7527784', 'EPI_ISL_7912154', 'EPI_ISL_7907681', 'EPI_ISL_7731070', 'EPI_ISL_7731095', 'EPI_ISL_7912144']
6072	Denmark	Delta	2021-11-03	93	0	31	48	31.0	3.0532901344551737	True	-1.9548744279799937	-5.008164562435168	39.15	0.003436810921049453	0.6186053516742809	['EPI_ISL_6320028', 'EPI_ISL_6502637', 'EPI_ISL_6502326', 'EPI_ISL_6505565', 'EPI_ISL_6505500', 'EPI_ISL_6504828', 'EPI_ISL_6502808', 'EPI_ISL_6505849', 'EPI_ISL_6505188', 'EPI_ISL_6505177', 'EPI_ISL_6610253', 'EPI_ISL_6609284', 'EPI_ISL_6609081', 'EPI_ISL_6608638', 'EPI_ISL_6715539', 'EPI_ISL_6724992', 'EPI_ISL_6727990', 'EPI_ISL_6726639', 'EPI_ISL_6731011', 'EPI_ISL_6727872', 'EPI_ISL_6731078',…
6087	Denmark	Delta	2021-11-24	96	0	17	48	17.0	7.518604376126322	True	-0.3174223389555485	-7.8360267150818705	47.76857142857143	0.005451281548200341	0.3657606901759352	['EPI_ISL_7359778', 'EPI_ISL_7358824', 'EPI_ISL_7358672', 'EPI_ISL_7461152', 'EPI_ISL_7460874', 'EPI_ISL_7461218', 'EPI_ISL_7461496', 'EPI_ISL_7595379', 'EPI_ISL_7595323', 'EPI_ISL_7731647', 'EPI_ISL_7194508', 'EPI_ISL_7192830', 'EPI_ISL_7193719', 'EPI_ISL_7280465', 'EPI_ISL_7283195', 'EPI_ISL_7288831', 'EPI_ISL_7288200']
6213	Denmark	Delta	2021-11-03	93	1	31	35	30.0	0.7184212081070996	True	-1.9548744279799937	-2.673295636087093	39.15	0.003436810921049453	0.6186053516742809	['EPI_ISL_6506757', 'EPI_ISL_6183847', 'EPI_ISL_6184071', 'EPI_ISL_6239219', 'EPI_ISL_6239693', 'EPI_ISL_6234954', 'EPI_ISL_6320639', 'EPI_ISL_6438260', 'EPI_ISL_6506849', 'EPI_ISL_6507114', 'EPI_ISL_6609536', 'EPI_ISL_6609405', 'EPI_ISL_6608827', 'EPI_ISL_6608661', 'EPI_ISL_6609738', 'EPI_ISL_6609599', 'EPI_ISL_6609668', 'EPI_ISL_6727192', 'EPI_ISL_6726650', 'EPI_ISL_6239364', 'EPI_ISL_6127041',…
6371	Denmark	Delta	2021-10-20	91	1	19	53	18.0	7.800134951599099	True	-2.2135943621178655	-10.013729313716965	42.86000000000001	0.001893397314203487	0.7230915434284524	['EPI_ISL_5734931', 'EPI_ISL_5736125', 'EPI_ISL_5882369', 'EPI_ISL_5857561', 'EPI_ISL_5858076', 'EPI_ISL_5856894', 'EPI_ISL_5881905', 'EPI_ISL_5881981', 'EPI_ISL_5882816', 'EPI_ISL_5882880', 'EPI_ISL_5884159', 'EPI_ISL_5883516', 'EPI_ISL_5917638', 'EPI_ISL_5915472', 'EPI_ISL_6232313', 'EPI_ISL_5734214', 'EPI_ISL_5881974', 'EPI_ISL_5804268', 'EPI_ISL_5735254']
6956	Denmark	Delta	2021-10-06	89	1	34	35	33.0	0.17149858514250882	True	-1.5811388300841895	-1.7526374152266984	42.86000000000001	0.0008131285669425488	0.8008123920094578	['EPI_ISL_5139867', 'EPI_ISL_7905329', 'EPI_ISL_7952301', 'EPI_ISL_7916586', 'EPI_ISL_5098615', 'EPI_ISL_5098731', 'EPI_ISL_7952285', 'EPI_ISL_7952279', 'EPI_ISL_5172888', 'EPI_ISL_5172895', 'EPI_ISL_5262085', 'EPI_ISL_5262101', 'EPI_ISL_5262412', 'EPI_ISL_5262519', 'EPI_ISL_5262522', 'EPI_ISL_5324344', 'EPI_ISL_5098765', 'EPI_ISL_5098660', 'EPI_ISL_5098659', 'EPI_ISL_5098564', 'EPI_ISL_5137814',…
7187	Denmark	Delta	2021-12-01	97	0	12	3	12.0	-2.598076211353316	True	-2.9398736610366685	-0.34179744968335246	50.26571428571429	0.007349238830419966	0.46595139555007004	['EPI_ISL_7359333', 'EPI_ISL_7520635', 'EPI_ISL_7643388', 'EPI_ISL_7908290', 'EPI_ISL_7907726', 'EPI_ISL_7906398', 'EPI_ISL_7908348', 'EPI_ISL_7912959', 'EPI_ISL_7910489', 'EPI_ISL_7912550', 'EPI_ISL_7917331', 'EPI_ISL_7516217']
7621	Denmark	Delta	2021-08-11	81	0	14	7	14.0	-1.8708286933869707	True	-2.0	-0.12917130661302934	56.377142857142864	0.0011692497447650333	0.8701857200075891	['EPI_ISL_3567078', 'EPI_ISL_3631764', 'EPI_ISL_3632101', 'EPI_ISL_3566999', 'EPI_ISL_3567860', 'EPI_ISL_3633640', 'EPI_ISL_3632323', 'EPI_ISL_3632241', 'EPI_ISL_3632181', 'EPI_ISL_3632606', 'EPI_ISL_3633006', 'EPI_ISL_3633844', 'EPI_ISL_3633750', 'EPI_ISL_3708422']
7835	Denmark	Delta	2021-10-20	91	0	13	22	13.0	2.4961508830135313	True	-2.2135943621178655	-4.709745245131397	42.86000000000001	0.001893397314203487	0.7230915434284524	['EPI_ISL_5733673', 'EPI_ISL_5857499', 'EPI_ISL_5856954', 'EPI_ISL_5857196', 'EPI_ISL_5857170', 'EPI_ISL_5883274', 'EPI_ISL_5882895', 'EPI_ISL_5883362', 'EPI_ISL_5883033', 'EPI_ISL_5883371', 'EPI_ISL_5916338', 'EPI_ISL_5856907', 'EPI_ISL_5637977']
7837	Denmark	Delta	2021-11-03	93	22	99	67	16.416455159382004	-3.2161210088294787	True	-1.9548744279799937	1.261246580849485	39.15	0.003436810921049453	0.6186053516742809	['EPI_ISL_6503803', 'EPI_ISL_6126725', 'EPI_ISL_6182851', 'EPI_ISL_6182250', 'EPI_ISL_6183964', 'EPI_ISL_6183838', 'EPI_ISL_6184036', 'EPI_ISL_6184013', 'EPI_ISL_6234590', 'EPI_ISL_6230399', 'EPI_ISL_6239170', 'EPI_ISL_6239298', 'EPI_ISL_6239556', 'EPI_ISL_6239478', 'EPI_ISL_6238590', 'EPI_ISL_6238402', 'EPI_ISL_6237929', 'EPI_ISL_6305418', 'EPI_ISL_6306495', 'EPI_ISL_6306582', 'EPI_ISL_6306524',…
7885	Denmark	Delta	2021-11-17	95	0	10	3	10.0	-2.2135943621178655	True	-1.7693034738587656	0.4442908882590999	46.19285714285714	0.00491231797716861	0.4308637948769412	['EPI_ISL_7282008', 'EPI_ISL_6830289', 'EPI_ISL_6830407', 'EPI_ISL_6830556', 'EPI_ISL_6878338', 'EPI_ISL_6964011', 'EPI_ISL_7272052', 'EPI_ISL_7273246', 'EPI_ISL_7278939', 'EPI_ISL_7288234']
8201	Denmark	Delta	2021-08-25	83	1	11	6	10.0	-1.507556722888818	True	-2.5298221281347035	-1.0222654052458855	55.998571428571424	0.0008805421481541002	0.9078210726682344	['EPI_ISL_3903839', 'EPI_ISL_3916907', 'EPI_ISL_3949541', 'EPI_ISL_3990265', 'EPI_ISL_3989483', 'EPI_ISL_3917559', 'EPI_ISL_3989983', 'EPI_ISL_4049742', 'EPI_ISL_3805918', 'EPI_ISL_3839466', 'EPI_ISL_3839371']
8324	Denmark	Delta	2021-07-14	77	0	10	25	10.0	4.743416490252569	True	-2.3333333333333335	-7.076749823585903	53.96999999999999	0.0009664174377120693	0.9464139971434402	['EPI_ISL_3040380', 'EPI_ISL_3040652', 'EPI_ISL_3040674', 'EPI_ISL_3040743', 'EPI_ISL_3072798', 'EPI_ISL_3052946', 'EPI_ISL_3053258', 'EPI_ISL_3052995', 'EPI_ISL_3073133', 'EPI_ISL_3073249']
8505	Denmark	Delta	2021-07-14	77	0	13	19	13.0	1.6641005886756874	True	-2.3333333333333335	-3.997433922009021	53.96999999999999	0.0009664174377120693	0.9464139971434402	['EPI_ISL_3072729', 'EPI_ISL_3072414', 'EPI_ISL_3073212', 'EPI_ISL_3073200', 'EPI_ISL_3073579', 'EPI_ISL_3073566', 'EPI_ISL_3073757', 'EPI_ISL_3072652', 'EPI_ISL_3072700', 'EPI_ISL_3073084', 'EPI_ISL_3073750', 'EPI_ISL_3073427', 'EPI_ISL_3072472']
8594	Denmark	Delta	2021-07-07	76	6	77	75	28.985628622934275	-0.2279211529192759	True	-0.31622776601683794	-0.08830661309756205	54.26714285714285	0.0011076285553577655	0.5983265460533636	['EPI_ISL_2932867', 'EPI_ISL_2963968', 'EPI_ISL_2964376', 'EPI_ISL_2963647', 'EPI_ISL_2964064', 'EPI_ISL_2964027', 'EPI_ISL_2972333', 'EPI_ISL_2972317', 'EPI_ISL_2971605', 'EPI_ISL_2971542', 'EPI_ISL_2971541', 'EPI_ISL_2972704', 'EPI_ISL_2972652', 'EPI_ISL_2973087', 'EPI_ISL_2992883', 'EPI_ISL_2992794', 'EPI_ISL_2992742', 'EPI_ISL_2992619', 'EPI_ISL_2992567', 'EPI_ISL_2992573', 'EPI_ISL_2992371',…
8720	Denmark	Delta	2021-07-21	78	0	10	1	10.0	-2.846049894151541	True	-1.5443477764865037	1.3017021176650374	53.65428571428571	0.0010296161295681634	0.8301733218423826	['EPI_ISL_3141687', 'EPI_ISL_4257134', 'EPI_ISL_3141824', 'EPI_ISL_3163931', 'EPI_ISL_3141741', 'EPI_ISL_3142190', 'EPI_ISL_3141870', 'EPI_ISL_3163876', 'EPI_ISL_3162882', 'EPI_ISL_3162764']
8722	Denmark	Delta	2021-07-07	76	0	15	9	15.0	-1.5491933384829668	True	-0.31622776601683794	1.2329655724661288	54.26714285714285	0.0011076285553577655	0.5983265460533636	['EPI_ISL_2896928', 'EPI_ISL_2964169', 'EPI_ISL_2972462', 'EPI_ISL_2971772', 'EPI_ISL_2971601', 'EPI_ISL_2973133', 'EPI_ISL_2993303', 'EPI_ISL_2992516', 'EPI_ISL_3073723', 'EPI_ISL_4257016', 'EPI_ISL_2896792', 'EPI_ISL_2964282', 'EPI_ISL_3073851', 'EPI_ISL_2992630', 'EPI_ISL_2993229']
9043	Denmark	Delta	2021-07-07	76	0	16	38	16.0	5.5	True	-0.31622776601683794	-5.816227766016838	54.26714285714285	0.0011076285553577655	0.5983265460533636	['EPI_ISL_2992820', 'EPI_ISL_2992495', 'EPI_ISL_2992443', 'EPI_ISL_2992250', 'EPI_ISL_3028787', 'EPI_ISL_3028635', 'EPI_ISL_3028696', 'EPI_ISL_3028888', 'EPI_ISL_3028908', 'EPI_ISL_3028356', 'EPI_ISL_3028707', 'EPI_ISL_7916169', 'EPI_ISL_2992889', 'EPI_ISL_2993182', 'EPI_ISL_3028446', 'EPI_ISL_3028961']
9068	Denmark	Delta	2021-10-27	92	0	18	2	18.0	-3.771236166328254	True	-0.282842712474619	3.488393453853635	42.52	0.00244517809263193	0.6173565049091752	['EPI_ISL_5917560', 'EPI_ISL_5882741', 'EPI_ISL_5916711', 'EPI_ISL_5916982', 'EPI_ISL_5944345', 'EPI_ISL_5944890', 'EPI_ISL_6015020', 'EPI_ISL_6097955', 'EPI_ISL_6098511', 'EPI_ISL_6100844', 'EPI_ISL_6182313', 'EPI_ISL_6183890', 'EPI_ISL_6241526', 'EPI_ISL_6244022', 'EPI_ISL_6242247', 'EPI_ISL_5916457', 'EPI_ISL_6015259', 'EPI_ISL_6244590']
9153	Denmark	Delta	2021-08-04	80	0	13	6	13.0	-1.9414506867883021	True	-1.5491933384829668	0.3922573483053353	56.70285714285715	0.001191482669903176	0.8174558844825089	['EPI_ISL_3383545', 'EPI_ISL_3384709', 'EPI_ISL_3450715', 'EPI_ISL_3418340', 'EPI_ISL_3383979', 'EPI_ISL_3383708', 'EPI_ISL_3383596', 'EPI_ISL_3418548', 'EPI_ISL_3417821', 'EPI_ISL_3450733', 'EPI_ISL_3531363', 'EPI_ISL_3418571', 'EPI_ISL_15631873']
9192	Denmark	Delta	2021-07-14	77	0	13	8	13.0	-1.386750490563073	True	-2.3333333333333335	-0.9465828427702605	53.96999999999999	0.0009664174377120693	0.9464139971434402	['EPI_ISL_7908800', 'EPI_ISL_3040896', 'EPI_ISL_3103459', 'EPI_ISL_3103454', 'EPI_ISL_3103356', 'EPI_ISL_3104109', 'EPI_ISL_3103556', 'EPI_ISL_3103263', 'EPI_ISL_3104506', 'EPI_ISL_3103765', 'EPI_ISL_3102914', 'EPI_ISL_3708981', 'EPI_ISL_3104367']
9298	Denmark	Delta	2021-07-07	76	10	39	59	9.1706052144883	3.2025630761017427	True	-0.31622776601683794	-3.5187908421185807	54.26714285714285	0.0011076285553577655	0.5983265460533636	['EPI_ISL_2896499', 'EPI_ISL_2932959', 'EPI_ISL_2963941', 'EPI_ISL_2971887', 'EPI_ISL_2971413', 'EPI_ISL_2972432', 'EPI_ISL_2972801', 'EPI_ISL_2993191', 'EPI_ISL_2993161', 'EPI_ISL_2992698', 'EPI_ISL_2992289', 'EPI_ISL_2992143', 'EPI_ISL_2992153', 'EPI_ISL_3029277', 'EPI_ISL_3028854', 'EPI_ISL_3029166', 'EPI_ISL_3029420', 'EPI_ISL_3029707', 'EPI_ISL_3040611', 'EPI_ISL_3708872', 'EPI_ISL_2963525',…
9350	Denmark	Delta	2021-11-10	94	1	16	26	15.0	2.5	True	-0.9486832980505138	-3.448683298050514	44.201428571428565	0.004525583392448594	0.4058440674273576	['EPI_ISL_6506856', 'EPI_ISL_6507069', 'EPI_ISL_6504755', 'EPI_ISL_6505985', 'EPI_ISL_6608934', 'EPI_ISL_6610262', 'EPI_ISL_6608708', 'EPI_ISL_6679336', 'EPI_ISL_6701737', 'EPI_ISL_6702492', 'EPI_ISL_6681401', 'EPI_ISL_6610851', 'EPI_ISL_6850181', 'EPI_ISL_6850337', 'EPI_ISL_6851151', 'EPI_ISL_6851166']
9363	Denmark	Delta	2021-12-08	98	1	12	1	11.0	-3.1754264805429417	True	-3.0811388300841895	0.0942876504587522	50.205714285714286	0.010524036454109714	0.12089515534060169	['EPI_ISL_8135065', 'EPI_ISL_7905609', 'EPI_ISL_7906826', 'EPI_ISL_7907587', 'EPI_ISL_7906256', 'EPI_ISL_7917204', 'EPI_ISL_7918335', 'EPI_ISL_7918986', 'EPI_ISL_7919354', 'EPI_ISL_8138459', 'EPI_ISL_8003816', 'EPI_ISL_8346417']
9372	Denmark	Delta	2021-08-11	81	0	11	3	11.0	-2.412090756622109	True	-2.0	0.41209075662210903	56.377142857142864	0.0011692497447650333	0.8701857200075891	['EPI_ISL_3632081', 'EPI_ISL_3632346', 'EPI_ISL_3567547', 'EPI_ISL_3567331', 'EPI_ISL_3632251', 'EPI_ISL_3633515', 'EPI_ISL_3632205', 'EPI_ISL_3632122', 'EPI_ISL_3633251', 'EPI_ISL_3633137', 'EPI_ISL_3632624']
9469	Denmark	Delta	2021-07-07	76	0	16	4	16.0	-3.0	True	-0.31622776601683794	2.683772233983162	54.26714285714285	0.0011076285553577655	0.5983265460533636	['EPI_ISL_2964164', 'EPI_ISL_2971638', 'EPI_ISL_2972525', 'EPI_ISL_2993257', 'EPI_ISL_2992747', 'EPI_ISL_2993131', 'EPI_ISL_2992476', 'EPI_ISL_2992402', 'EPI_ISL_2992166', 'EPI_ISL_2972047', 'EPI_ISL_2972472', 'EPI_ISL_2992809', 'EPI_ISL_2993152', 'EPI_ISL_2993336', 'EPI_ISL_2992873', 'EPI_ISL_2992314']
9676	Denmark	Delta	2021-07-07	76	0	12	28	12.0	4.618802153517007	True	-0.31622776601683794	-4.935029919533845	54.26714285714285	0.0011076285553577655	0.5983265460533636	['EPI_ISL_2992864', 'EPI_ISL_2992342', 'EPI_ISL_2973045', 'EPI_ISL_3029256', 'EPI_ISL_3029555', 'EPI_ISL_3041011', 'EPI_ISL_3040954', 'EPI_ISL_2971928', 'EPI_ISL_2963838', 'EPI_ISL_2964007', 'EPI_ISL_3028717', 'EPI_ISL_3708905']
9925	Denmark	Delta	2021-08-11	81	0	10	5	10.0	-1.5811388300841895	True	-2.0	-0.41886116991581046	56.377142857142864	0.0011692497447650333	0.8701857200075891	['EPI_ISL_3632835', 'EPI_ISL_3449941', 'EPI_ISL_7913597', 'EPI_ISL_3531520', 'EPI_ISL_3530200', 'EPI_ISL_3531597', 'EPI_ISL_3532354', 'EPI_ISL_3530415', 'EPI_ISL_3566994', 'EPI_ISL_3567918']
10710	Denmark	Delta	2021-12-08	98	1	12	4	11.0	-2.3094010767585034	True	-3.0811388300841895	-0.7717377533256862	50.205714285714286	0.010524036454109714	0.12089515534060169	['EPI_ISL_7903921', 'EPI_ISL_7907363', 'EPI_ISL_7905740', 'EPI_ISL_7911036', 'EPI_ISL_7917705', 'EPI_ISL_7919090', 'EPI_ISL_7905994', 'EPI_ISL_7909681', 'EPI_ISL_7908866', 'EPI_ISL_8134626', 'EPI_ISL_8137227', 'EPI_ISL_16646832']
10758	Denmark	Delta	2021-11-03	93	0	15	6	15.0	-2.32379000772445	True	-1.9548744279799937	0.36891557974445655	39.15	0.003436810921049453	0.6186053516742809	['EPI_ISL_6239354', 'EPI_ISL_6306561', 'EPI_ISL_6318321', 'EPI_ISL_6369417', 'EPI_ISL_6440415', 'EPI_ISL_6502613', 'EPI_ISL_6507226', 'EPI_ISL_6507003', 'EPI_ISL_6507005', 'EPI_ISL_6505014', 'EPI_ISL_6505154', 'EPI_ISL_6713739', 'EPI_ISL_6715343', 'EPI_ISL_6737223', 'EPI_ISL_6507007']
10900	Denmark	Delta	2021-12-01	97	0	11	2	11.0	-2.7136021011998728	True	-2.9398736610366685	-0.2262715598367957	50.26571428571429	0.007349238830419966	0.46595139555007004	['EPI_ISL_7533485', 'EPI_ISL_7903387', 'EPI_ISL_7967065', 'EPI_ISL_7964256', 'EPI_ISL_7967968', 'EPI_ISL_7968952', 'EPI_ISL_7914179', 'EPI_ISL_7688978', 'EPI_ISL_7904083', 'EPI_ISL_7906965', 'EPI_ISL_7915762']
11073	Denmark	Delta	2021-12-08	98	5	27	7	9.838699100999074	-3.849001794597505	True	-3.0811388300841895	0.7678629645133155	50.205714285714286	0.010524036454109714	0.12089515534060169	['EPI_ISL_7909600', 'EPI_ISL_7904023', 'EPI_ISL_7902223', 'EPI_ISL_7908877', 'EPI_ISL_7907723', 'EPI_ISL_7905122', 'EPI_ISL_7909479', 'EPI_ISL_7905926', 'EPI_ISL_7909801', 'EPI_ISL_7905308', 'EPI_ISL_7911362', 'EPI_ISL_7915146', 'EPI_ISL_7913573', 'EPI_ISL_7917606', 'EPI_ISL_8001971', 'EPI_ISL_8002964', 'EPI_ISL_8004300', 'EPI_ISL_7905498', 'EPI_ISL_7918983', 'EPI_ISL_7903780', 'EPI_ISL_7906205',…
11138	Denmark	Delta	2021-11-03	93	1	11	3	10.0	-2.412090756622109	True	-1.9548744279799937	0.45721632864211537	39.15	0.003436810921049453	0.6186053516742809	['EPI_ISL_6182189', 'EPI_ISL_6305853', 'EPI_ISL_6370070', 'EPI_ISL_6437923', 'EPI_ISL_6505676', 'EPI_ISL_6506068', 'EPI_ISL_6306679', 'EPI_ISL_6323110', 'EPI_ISL_6714198', 'EPI_ISL_6847829', 'EPI_ISL_6847693']
11169	Denmark	Delta	2021-10-20	91	0	25	34	25.0	1.8	True	-2.2135943621178655	-4.013594362117866	42.86000000000001	0.001893397314203487	0.7230915434284524	['EPI_ISL_5733407', 'EPI_ISL_5736236', 'EPI_ISL_5857548', 'EPI_ISL_5857521', 'EPI_ISL_5858064', 'EPI_ISL_5856820', 'EPI_ISL_5857480', 'EPI_ISL_5856695', 'EPI_ISL_5857939', 'EPI_ISL_5857289', 'EPI_ISL_5857226', 'EPI_ISL_5856716', 'EPI_ISL_5883008', 'EPI_ISL_5882320', 'EPI_ISL_5883256', 'EPI_ISL_5883193', 'EPI_ISL_5883919', 'EPI_ISL_5883836', 'EPI_ISL_5884142', 'EPI_ISL_5884191', 'EPI_ISL_5883713',…
11175	Denmark	Delta	2021-12-01	97	28	80	36	9.827076298239907	-4.919349550499537	True	-2.9398736610366685	1.9794758894628686	50.26571428571429	0.007349238830419966	0.46595139555007004	['EPI_ISL_7359636', 'EPI_ISL_7359036', 'EPI_ISL_7460731', 'EPI_ISL_7461127', 'EPI_ISL_7460475', 'EPI_ISL_7460416', 'EPI_ISL_7513825', 'EPI_ISL_7516246', 'EPI_ISL_7518040', 'EPI_ISL_7526580', 'EPI_ISL_7528341', 'EPI_ISL_7525763', 'EPI_ISL_7514381', 'EPI_ISL_7516183', 'EPI_ISL_7531947', 'EPI_ISL_7534376', 'EPI_ISL_7533963', 'EPI_ISL_7533122', 'EPI_ISL_7530991', 'EPI_ISL_7533522', 'EPI_ISL_7642354',…
11490	Denmark	Delta	2021-11-17	95	0	13	6	13.0	-1.9414506867883021	True	-1.7693034738587656	0.1721472129295365	46.19285714285714	0.00491231797716861	0.4308637948769412	['EPI_ISL_7282122', 'EPI_ISL_6701818', 'EPI_ISL_7282044', 'EPI_ISL_6830604', 'EPI_ISL_6830073', 'EPI_ISL_6851219', 'EPI_ISL_6880136', 'EPI_ISL_6964736', 'EPI_ISL_6967099', 'EPI_ISL_7062957', 'EPI_ISL_7281247', 'EPI_ISL_7282024', 'EPI_ISL_7282192']
11559	Denmark	Delta	2021-10-27	92	0	11	7	11.0	-1.2060453783110545	True	-0.282842712474619	0.9232026658364355	42.52	0.00244517809263193	0.6173565049091752	['EPI_ISL_5916587', 'EPI_ISL_6014940', 'EPI_ISL_6244791', 'EPI_ISL_5944422', 'EPI_ISL_6098584', 'EPI_ISL_6099752', 'EPI_ISL_6098723', 'EPI_ISL_6099348', 'EPI_ISL_6100553', 'EPI_ISL_6128557', 'EPI_ISL_6131578']
11807	Denmark	Delta	2021-10-20	91	1	13	4	12.0	-2.4961508830135313	True	-2.2135943621178655	0.28255652089566574	42.86000000000001	0.001893397314203487	0.7230915434284524	['EPI_ISL_5733577', 'EPI_ISL_5733461', 'EPI_ISL_5734227', 'EPI_ISL_5804180', 'EPI_ISL_5803451', 'EPI_ISL_5882839', 'EPI_ISL_5916403', 'EPI_ISL_5734780', 'EPI_ISL_5734367', 'EPI_ISL_6233492', 'EPI_ISL_5593186', 'EPI_ISL_5638927', 'EPI_ISL_5638972']
11972	Denmark	Delta	2021-10-20	91	1	27	18	26.0	-1.7320508075688772	True	-2.2135943621178655	-0.48154355454898834	42.86000000000001	0.001893397314203487	0.7230915434284524	['EPI_ISL_5734106', 'EPI_ISL_5733810', 'EPI_ISL_5804405', 'EPI_ISL_5803137', 'EPI_ISL_5804204', 'EPI_ISL_5804069', 'EPI_ISL_5803354', 'EPI_ISL_5803251', 'EPI_ISL_5857531', 'EPI_ISL_5882000', 'EPI_ISL_5882219', 'EPI_ISL_5883212', 'EPI_ISL_5884021', 'EPI_ISL_5883605', 'EPI_ISL_5916417', 'EPI_ISL_5733424', 'EPI_ISL_5736127', 'EPI_ISL_5804353', 'EPI_ISL_6232573', 'EPI_ISL_5804371', 'EPI_ISL_5595317',…
11982	Denmark	Delta	2021-10-20	91	0	11	3	11.0	-2.412090756622109	True	-2.2135943621178655	0.1984963945042435	42.86000000000001	0.001893397314203487	0.7230915434284524	['EPI_ISL_5734704', 'EPI_ISL_5804410', 'EPI_ISL_5803084', 'EPI_ISL_5803163', 'EPI_ISL_5803552', 'EPI_ISL_5803638', 'EPI_ISL_5857564', 'EPI_ISL_6015133', 'EPI_ISL_6015256', 'EPI_ISL_6014945', 'EPI_ISL_5734923']
12525	Denmark	Delta	2021-08-18	82	0	41	43	41.0	0.31234752377721214	True	-1.5	-1.8123475237772122	56.144285714285715	0.001138858174149369	0.810687386373474	['EPI_ISL_4007034', 'EPI_ISL_4007188', 'EPI_ISL_3769818', 'EPI_ISL_3769850', 'EPI_ISL_3806116', 'EPI_ISL_7904240', 'EPI_ISL_7901849', 'EPI_ISL_7916821', 'EPI_ISL_4257584', 'EPI_ISL_4257445', 'EPI_ISL_3724793', 'EPI_ISL_3769934', 'EPI_ISL_3708390', 'EPI_ISL_3707937', 'EPI_ISL_3725728', 'EPI_ISL_3724673', 'EPI_ISL_3725236', 'EPI_ISL_3725283', 'EPI_ISL_3724822', 'EPI_ISL_3724853', 'EPI_ISL_3725375',…
12937	Denmark	Delta	2021-11-24	96	0	10	0	10.0	-3.162277660168379	True	-0.3174223389555485	2.8448553212128305	47.76857142857143	0.005451281548200341	0.3657606901759352	['EPI_ISL_7918523', 'EPI_ISL_7598797', 'EPI_ISL_7601720', 'EPI_ISL_7060971', 'EPI_ISL_7064246', 'EPI_ISL_7194333', 'EPI_ISL_7194322', 'EPI_ISL_7288508', 'EPI_ISL_7286583', 'EPI_ISL_7291325']
13209	Denmark	Delta	2021-08-18	82	1	15	5	14.0	-2.581988897471611	True	-1.5	1.0819888974716112	56.144285714285715	0.001138858174149369	0.810687386373474	['EPI_ISL_3769779', 'EPI_ISL_3633133', 'EPI_ISL_3665014', 'EPI_ISL_3770418', 'EPI_ISL_3725659', 'EPI_ISL_3725745', 'EPI_ISL_3724903', 'EPI_ISL_3770100', 'EPI_ISL_3770266', 'EPI_ISL_3770301', 'EPI_ISL_3770379', 'EPI_ISL_3769658', 'EPI_ISL_3769749', 'EPI_ISL_3769803', 'EPI_ISL_3769861']
13430	Denmark	Delta	2021-10-13	90	2	17	15	10.606601717798211	-0.48507125007266594	True	-0.11785113019775793	0.367220119874908	42.86000000000001	0.001231856873202818	0.6493386958000681	['EPI_ISL_5446287', 'EPI_ISL_5362512', 'EPI_ISL_5403760', 'EPI_ISL_5404335', 'EPI_ISL_5404306', 'EPI_ISL_5404528', 'EPI_ISL_5404550', 'EPI_ISL_5446892', 'EPI_ISL_5463695', 'EPI_ISL_5463377', 'EPI_ISL_5462781', 'EPI_ISL_5463234', 'EPI_ISL_5539145', 'EPI_ISL_5538624', 'EPI_ISL_5539024', 'EPI_ISL_5591197', 'EPI_ISL_5638895']
13558	Denmark	Delta	2021-12-01	97	1	11	4	10.0	-2.1105794120443453	True	-2.9398736610366685	-0.8292942489923232	50.26571428571429	0.007349238830419966	0.46595139555007004	['EPI_ISL_7359024', 'EPI_ISL_7646916', 'EPI_ISL_7729092', 'EPI_ISL_7907352', 'EPI_ISL_7908140', 'EPI_ISL_7905697', 'EPI_ISL_7461904', 'EPI_ISL_7601459', 'EPI_ISL_7643037', 'EPI_ISL_7641387', 'EPI_ISL_7731674']
13661	Denmark	Delta	2021-10-27	92	0	22	45	22.0	4.90361647617904	True	-0.282842712474619	-5.186459188653659	42.52	0.00244517809263193	0.6173565049091752	['EPI_ISL_5917651', 'EPI_ISL_6014928', 'EPI_ISL_6100559', 'EPI_ISL_6130513', 'EPI_ISL_6130507', 'EPI_ISL_6130937', 'EPI_ISL_6128058', 'EPI_ISL_6247340', 'EPI_ISL_6722908', 'EPI_ISL_6098398', 'EPI_ISL_6099547', 'EPI_ISL_6100562', 'EPI_ISL_6127597', 'EPI_ISL_6128143', 'EPI_ISL_6128669', 'EPI_ISL_6129185', 'EPI_ISL_6131052', 'EPI_ISL_6131079', 'EPI_ISL_6129986', 'EPI_ISL_6131879', 'EPI_ISL_6722958',…
13942	Denmark	Delta	2021-11-03	93	0	20	7	20.0	-2.9068883707497264	True	-1.9548744279799937	0.9520139427697327	39.15	0.003436810921049453	0.6186053516742809	['EPI_ISL_6724409', 'EPI_ISL_6724410', 'EPI_ISL_6724418', 'EPI_ISL_6724154', 'EPI_ISL_6724153', 'EPI_ISL_6724148', 'EPI_ISL_6725287', 'EPI_ISL_6725286', 'EPI_ISL_6725259', 'EPI_ISL_6725239', 'EPI_ISL_6724750', 'EPI_ISL_6726504', 'EPI_ISL_6728978', 'EPI_ISL_6725277', 'EPI_ISL_6725267', 'EPI_ISL_6724399', 'EPI_ISL_6725317', 'EPI_ISL_6727512', 'EPI_ISL_6725295', 'EPI_ISL_6731153']
13971	Denmark	Delta	2021-12-01	97	0	13	2	13.0	-3.05085107923876	True	-2.9398736610366685	0.11097741820209173	50.26571428571429	0.007349238830419966	0.46595139555007004	['EPI_ISL_7527227', 'EPI_ISL_7523053', 'EPI_ISL_7523216', 'EPI_ISL_7532672', 'EPI_ISL_7645592', 'EPI_ISL_7729303', 'EPI_ISL_7730417', 'EPI_ISL_7915035', 'EPI_ISL_7914720', 'EPI_ISL_7908677', 'EPI_ISL_7729936', 'EPI_ISL_7914755', 'EPI_ISL_7642999']
14148	Denmark	Delta	2021-07-21	78	1	12	3	11.0	-2.598076211353316	True	-1.5443477764865037	1.0537284348668123	53.65428571428571	0.0010296161295681634	0.8301733218423826	['EPI_ISL_7916458', 'EPI_ISL_3708945', 'EPI_ISL_3709376', 'EPI_ISL_3240985', 'EPI_ISL_3252579', 'EPI_ISL_3709418', 'EPI_ISL_3709415', 'EPI_ISL_3709447', 'EPI_ISL_3709373', 'EPI_ISL_3709374', 'EPI_ISL_3709382', 'EPI_ISL_3709383']
14177	Denmark	Delta	2021-10-13	90	1	13	31	12.0	4.9923017660270625	True	-0.11785113019775793	-5.110152896224821	42.86000000000001	0.001231856873202818	0.6493386958000681	['EPI_ISL_6231991', 'EPI_ISL_5446800', 'EPI_ISL_5446274', 'EPI_ISL_5361465', 'EPI_ISL_5362927', 'EPI_ISL_5364420', 'EPI_ISL_5364423', 'EPI_ISL_5463621', 'EPI_ISL_5462848', 'EPI_ISL_5462756', 'EPI_ISL_5463434', 'EPI_ISL_5593171', 'EPI_ISL_5592648']
14335	Denmark	Delta	2021-07-28	79	0	20	38	20.0	4.024922359499621	True	-2.4410993019958878	-6.466021661495509	55.4357142857143	0.0010628176264207998	0.8558640042672603	['EPI_ISL_7903259', 'EPI_ISL_3340183', 'EPI_ISL_3340488', 'EPI_ISL_3280690', 'EPI_ISL_3279988', 'EPI_ISL_3279928', 'EPI_ISL_3279897', 'EPI_ISL_3279898', 'EPI_ISL_3280253', 'EPI_ISL_3279518', 'EPI_ISL_3279480', 'EPI_ISL_3279447', 'EPI_ISL_3340188', 'EPI_ISL_3340260', 'EPI_ISL_3340219', 'EPI_ISL_3339705', 'EPI_ISL_3340511', 'EPI_ISL_3340610', 'EPI_ISL_3339624', 'EPI_ISL_3340451']
14501	Denmark	Delta	2021-12-01	97	0	15	2	15.0	-3.3565855667130946	True	-2.9398736610366685	0.41671190567642613	50.26571428571429	0.007349238830419966	0.46595139555007004	['EPI_ISL_7359499', 'EPI_ISL_7524273', 'EPI_ISL_7523322', 'EPI_ISL_7533617', 'EPI_ISL_7968334', 'EPI_ISL_7640304', 'EPI_ISL_7730123', 'EPI_ISL_7906258', 'EPI_ISL_7915182', 'EPI_ISL_7601347', 'EPI_ISL_7645247', 'EPI_ISL_7689001', 'EPI_ISL_7730206', 'EPI_ISL_7968379', 'EPI_ISL_8136879']
14514	Denmark	Delta	2021-12-01	97	2	46	14	31.11269837220809	-4.718142596956708	True	-2.9398736610366685	1.7782689359200399	50.26571428571429	0.007349238830419966	0.46595139555007004	['EPI_ISL_7358958', 'EPI_ISL_7359823', 'EPI_ISL_7460803', 'EPI_ISL_7461093', 'EPI_ISL_7515961', 'EPI_ISL_7516607', 'EPI_ISL_7528231', 'EPI_ISL_7532439', 'EPI_ISL_7640159', 'EPI_ISL_7641559', 'EPI_ISL_7642900', 'EPI_ISL_7639479', 'EPI_ISL_7640035', 'EPI_ISL_7642607', 'EPI_ISL_7647719', 'EPI_ISL_7644814', 'EPI_ISL_7646869', 'EPI_ISL_7645635', 'EPI_ISL_7643979', 'EPI_ISL_7729554', 'EPI_ISL_7730058',…
14922	Denmark	Delta	2021-11-17	95	0	38	23	38.0	-2.4333213169614383	True	-1.7693034738587656	0.6640178431026726	46.19285714285714	0.00491231797716861	0.4308637948769412	['EPI_ISL_6934071', 'EPI_ISL_6932356', 'EPI_ISL_7194491', 'EPI_ISL_6932286', 'EPI_ISL_6933945', 'EPI_ISL_6936201', 'EPI_ISL_6936246', 'EPI_ISL_6964635', 'EPI_ISL_6968785', 'EPI_ISL_7193860', 'EPI_ISL_6936910', 'EPI_ISL_6934652', 'EPI_ISL_6935325', 'EPI_ISL_6933635', 'EPI_ISL_6932367', 'EPI_ISL_6933774', 'EPI_ISL_6935755', 'EPI_ISL_6935877', 'EPI_ISL_6935950', 'EPI_ISL_6936781', 'EPI_ISL_6936886',…
15017	Denmark	Delta	2021-11-03	93	0	39	16	39.0	-3.682947537517004	True	-1.9548744279799937	1.7280731095370105	39.15	0.003436810921049453	0.6186053516742809	['EPI_ISL_6233021', 'EPI_ISL_6232985', 'EPI_ISL_6230439', 'EPI_ISL_6234765', 'EPI_ISL_6234980', 'EPI_ISL_6305978', 'EPI_ISL_6305609', 'EPI_ISL_6305718', 'EPI_ISL_6305668', 'EPI_ISL_6323761', 'EPI_ISL_6320720', 'EPI_ISL_6320234', 'EPI_ISL_6370109', 'EPI_ISL_6370245', 'EPI_ISL_6437820', 'EPI_ISL_6505656', 'EPI_ISL_6502168', 'EPI_ISL_6504835', 'EPI_ISL_6505862', 'EPI_ISL_6505841', 'EPI_ISL_6736485',…
15048	Denmark	Delta	2021-10-06	89	5	27	6	9.838699100999074	-4.041451884327381	True	-1.5811388300841895	2.460313054243191	42.86000000000001	0.0008131285669425488	0.8008123920094578	['EPI_ISL_5171678', 'EPI_ISL_5173680', 'EPI_ISL_5174004', 'EPI_ISL_5139479', 'EPI_ISL_5171768', 'EPI_ISL_5171718', 'EPI_ISL_5172283', 'EPI_ISL_5172640', 'EPI_ISL_5139054', 'EPI_ISL_5141206', 'EPI_ISL_5137956', 'EPI_ISL_5139523', 'EPI_ISL_5142034', 'EPI_ISL_5173254', 'EPI_ISL_5173522', 'EPI_ISL_5172392', 'EPI_ISL_5174107', 'EPI_ISL_5262562', 'EPI_ISL_5261857', 'EPI_ISL_5262311', 'EPI_ISL_5262483',…
15216	Denmark	Delta	2021-11-03	93	41	120	170	12.33772718919988	4.564354645876384	True	-1.9548744279799937	-6.519229073856378	39.15	0.003436810921049453	0.6186053516742809	['EPI_ISL_6505156', 'EPI_ISL_6127937', 'EPI_ISL_6183114', 'EPI_ISL_6183154', 'EPI_ISL_6183854', 'EPI_ISL_6183373', 'EPI_ISL_6182321', 'EPI_ISL_6183801', 'EPI_ISL_6183849', 'EPI_ISL_6183816', 'EPI_ISL_6184017', 'EPI_ISL_6184011', 'EPI_ISL_6183755', 'EPI_ISL_6232795', 'EPI_ISL_6234552', 'EPI_ISL_6232709', 'EPI_ISL_6232944', 'EPI_ISL_6230297', 'EPI_ISL_6231002', 'EPI_ISL_6239190', 'EPI_ISL_6234244',…
15220	Denmark	Delta	2021-12-01	97	102	196	49	9.307386903980738	-10.5	True	-2.9398736610366685	7.5601263389633315	50.26571428571429	0.007349238830419966	0.46595139555007004	['EPI_ISL_7359732', 'EPI_ISL_7359674', 'EPI_ISL_7359696', 'EPI_ISL_7359685', 'EPI_ISL_7359113', 'EPI_ISL_7358947', 'EPI_ISL_7513244', 'EPI_ISL_7521464', 'EPI_ISL_7530684', 'EPI_ISL_7460964', 'EPI_ISL_7461276', 'EPI_ISL_7461176', 'EPI_ISL_7460675', 'EPI_ISL_7460542', 'EPI_ISL_7461763', 'EPI_ISL_7461698', 'EPI_ISL_7906004', 'EPI_ISL_7518816', 'EPI_ISL_7526474', 'EPI_ISL_7516281', 'EPI_ISL_7527854',…
15398	Denmark	Delta	2021-12-01	97	0	11	0	11.0	-3.3166247903554	True	-2.9398736610366685	0.37675112931873134	50.26571428571429	0.007349238830419966	0.46595139555007004	['EPI_ISL_7513473', 'EPI_ISL_7600604', 'EPI_ISL_7601329', 'EPI_ISL_7645862', 'EPI_ISL_7729560', 'EPI_ISL_7731040', 'EPI_ISL_7690138', 'EPI_ISL_7902488', 'EPI_ISL_7907573', 'EPI_ISL_7918882', 'EPI_ISL_7460746']
15430	Denmark	Delta	2021-12-01	97	0	14	4	14.0	-2.6726124191242437	True	-2.9398736610366685	-0.26726124191242473	50.26571428571429	0.007349238830419966	0.46595139555007004	['EPI_ISL_7461132', 'EPI_ISL_7688935', 'EPI_ISL_7688829', 'EPI_ISL_7732078', 'EPI_ISL_7905515', 'EPI_ISL_7909752', 'EPI_ISL_7910911', 'EPI_ISL_7913626', 'EPI_ISL_7911768', 'EPI_ISL_7919496', 'EPI_ISL_7902952', 'EPI_ISL_7967919', 'EPI_ISL_7688821', 'EPI_ISL_7689894']
15506	Denmark	Delta	2021-09-22	87	3	23	18	11.547005383792516	-1.0425720702853738	True	-1.2397954428741078	-0.19722337258873401	44.385714285714286	0.000507857194618942	0.8228499320520287	['EPI_ISL_4625824', 'EPI_ISL_4625833', 'EPI_ISL_4625839', 'EPI_ISL_4625780', 'EPI_ISL_4625785', 'EPI_ISL_4626392', 'EPI_ISL_4626539', 'EPI_ISL_4626603', 'EPI_ISL_4626820', 'EPI_ISL_4626819', 'EPI_ISL_4626146', 'EPI_ISL_4626184', 'EPI_ISL_4774436', 'EPI_ISL_4773564', 'EPI_ISL_4775278', 'EPI_ISL_4551492', 'EPI_ISL_4551581', 'EPI_ISL_4551610', 'EPI_ISL_4626701', 'EPI_ISL_4626730', 'EPI_ISL_4773939',…
15581	Denmark	Delta	2021-11-17	95	0	10	8	10.0	-0.6324555320336759	True	-1.7693034738587656	-1.1368479418250899	46.19285714285714	0.00491231797716861	0.4308637948769412	['EPI_ISL_6935449', 'EPI_ISL_6935942', 'EPI_ISL_6938349', 'EPI_ISL_6967647', 'EPI_ISL_6967710', 'EPI_ISL_7062665', 'EPI_ISL_7060342', 'EPI_ISL_7062111', 'EPI_ISL_7194410', 'EPI_ISL_7269564']
15662	Denmark	Delta	2021-06-23	74	3	47	43	25.403411844343534	-0.5834599659915782	True	0.31622776601683794	0.8996877320084162	55.128571428571426	0.0003734490562838085	0.28275361362286316	['EPI_ISL_2747799', 'EPI_ISL_2748200', 'EPI_ISL_2747907', 'EPI_ISL_2747905', 'EPI_ISL_2747635', 'EPI_ISL_2747639', 'EPI_ISL_2748095', 'EPI_ISL_2747561', 'EPI_ISL_2748174', 'EPI_ISL_2747652', 'EPI_ISL_2747646', 'EPI_ISL_2784574', 'EPI_ISL_2784572', 'EPI_ISL_2784598', 'EPI_ISL_2784553', 'EPI_ISL_2784558', 'EPI_ISL_2784522', 'EPI_ISL_2784661', 'EPI_ISL_2784658', 'EPI_ISL_2784360', 'EPI_ISL_2784363',…
15710	Denmark	Delta	2021-09-29	88	1	15	7	14.0	-2.065591117977289	True	-3.0	-0.9344088820227112	42.86000000000001	0.0006320608639882318	0.7452326170884842	['EPI_ISL_4887022', 'EPI_ISL_4887010', 'EPI_ISL_4886222', 'EPI_ISL_4887640', 'EPI_ISL_4887685', 'EPI_ISL_4886647', 'EPI_ISL_4887862', 'EPI_ISL_4886845', 'EPI_ISL_4942710', 'EPI_ISL_4977859', 'EPI_ISL_4977914', 'EPI_ISL_4978095', 'EPI_ISL_4977736', 'EPI_ISL_4886724', 'EPI_ISL_4978267']
15854	Denmark	Delta	2021-08-11	81	0	13	205	13.0	53.251218837622	True	-2.0	-55.251218837622	56.377142857142864	0.0011692497447650333	0.8701857200075891	['EPI_ISL_3632086', 'EPI_ISL_3567004', 'EPI_ISL_7910669', 'EPI_ISL_3463652', 'EPI_ISL_7906742', 'EPI_ISL_3464075', 'EPI_ISL_3463197', 'EPI_ISL_3463184', 'EPI_ISL_3531719', 'EPI_ISL_3567466', 'EPI_ISL_3567073', 'EPI_ISL_3632186', 'EPI_ISL_3631914']
15855	Denmark	Delta	2021-08-18	82	13	205	150	53.251218837622	-3.8413666267326803	True	-1.5	2.3413666267326803	56.144285714285715	0.001138858174149369	0.810687386373474	['EPI_ISL_3724874', 'EPI_ISL_3725198', 'EPI_ISL_3769707', 'EPI_ISL_4007263', 'EPI_ISL_4007002', 'EPI_ISL_4257408', 'EPI_ISL_4257463', 'EPI_ISL_4257484', 'EPI_ISL_4257650', 'EPI_ISL_3632276', 'EPI_ISL_3632666', 'EPI_ISL_3632704', 'EPI_ISL_3664561', 'EPI_ISL_3664567', 'EPI_ISL_3664802', 'EPI_ISL_3665005', 'EPI_ISL_3665077', 'EPI_ISL_3665165', 'EPI_ISL_3665206', 'EPI_ISL_3665313', 'EPI_ISL_3665426',…
15911	Denmark	Delta	2021-08-25	83	0	12	7	12.0	-1.4433756729740645	True	-2.5298221281347035	-1.086446455160639	55.998571428571424	0.0008805421481541002	0.9078210726682344	['EPI_ISL_3903899', 'EPI_ISL_3918018', 'EPI_ISL_3917007', 'EPI_ISL_3917933', 'EPI_ISL_3948941', 'EPI_ISL_3989803', 'EPI_ISL_3917022', 'EPI_ISL_3949561', 'EPI_ISL_4394077', 'EPI_ISL_3839414', 'EPI_ISL_3949138', 'EPI_ISL_3839278']
16017	Denmark	Delta	2021-09-08	85	1	12	0	11.0	-3.464101615137755	True	-2.166666666666667	1.2974349484710879	46.24428571428571	0.0004310525441417228	0.9342406221408966	['EPI_ISL_4258220', 'EPI_ISL_4258211', 'EPI_ISL_4258068', 'EPI_ISL_4303643', 'EPI_ISL_4303542', 'EPI_ISL_4447659', 'EPI_ISL_4232797', 'EPI_ISL_4355676', 'EPI_ISL_4355467', 'EPI_ISL_4355700', 'EPI_ISL_4447775', 'EPI_ISL_4200152']
16152	Denmark	Delta	2021-08-11	81	2	16	18	9.899494936611665	0.5	True	-2.0	-2.5	56.377142857142864	0.0011692497447650333	0.8701857200075891	['EPI_ISL_3566865', 'EPI_ISL_3463451', 'EPI_ISL_3463031', 'EPI_ISL_3463606', 'EPI_ISL_3463626', 'EPI_ISL_3531407', 'EPI_ISL_3530016', 'EPI_ISL_3531216', 'EPI_ISL_3567695', 'EPI_ISL_3566894', 'EPI_ISL_3567374', 'EPI_ISL_3567950', 'EPI_ISL_3567197', 'EPI_ISL_3567859', 'EPI_ISL_3633541', 'EPI_ISL_3632067']
16158	Denmark	Delta	2021-08-25	83	1	12	0	11.0	-3.464101615137755	True	-2.5298221281347035	0.9342794870030513	55.998571428571424	0.0008805421481541002	0.9078210726682344	['EPI_ISL_3904281', 'EPI_ISL_3916923', 'EPI_ISL_3917783', 'EPI_ISL_3917025', 'EPI_ISL_3916632', 'EPI_ISL_3917284', 'EPI_ISL_4257851', 'EPI_ISL_3806598', 'EPI_ISL_3806629', 'EPI_ISL_3806760', 'EPI_ISL_3840404', 'EPI_ISL_3839697']
16202	Denmark	Delta	2021-06-09	72	3	20	3	9.814954576223638	-3.801315561749642	True	0.31622776601683794	4.11754332776648	59.047142857142866	0.00034170181950118385	0.0414051792541297	['EPI_ISL_2666744', 'EPI_ISL_2665447', 'EPI_ISL_2666828', 'EPI_ISL_2666809', 'EPI_ISL_2666562', 'EPI_ISL_2669928', 'EPI_ISL_2671046', 'EPI_ISL_2670699', 'EPI_ISL_2670695', 'EPI_ISL_2670242', 'EPI_ISL_2675462', 'EPI_ISL_2666041', 'EPI_ISL_2668151', 'EPI_ISL_2668655', 'EPI_ISL_2669235', 'EPI_ISL_2670547', 'EPI_ISL_2670522', 'EPI_ISL_2669310', 'EPI_ISL_2666131', 'EPI_ISL_2670009']
16204	Denmark	Delta	2021-06-23	74	3	25	56	12.701705922171767	6.2	True	0.31622776601683794	-5.883772233983162	55.128571428571426	0.0003734490562838085	0.28275361362286316	['EPI_ISL_2744052', 'EPI_ISL_2747748', 'EPI_ISL_2747488', 'EPI_ISL_2784549', 'EPI_ISL_2784557', 'EPI_ISL_2784667', 'EPI_ISL_2784361', 'EPI_ISL_2784493', 'EPI_ISL_2784425', 'EPI_ISL_2784406', 'EPI_ISL_2819179', 'EPI_ISL_2819173', 'EPI_ISL_2819225', 'EPI_ISL_2819608', 'EPI_ISL_2819459', 'EPI_ISL_2819419', 'EPI_ISL_2819265', 'EPI_ISL_2819317', 'EPI_ISL_7907496', 'EPI_ISL_2819374', 'EPI_ISL_2747771',…
16302	Denmark	Delta	2021-08-04	80	0	13	3	13.0	-2.773500981126146	True	-1.5491933384829668	1.2243076426431792	56.70285714285715	0.001191482669903176	0.8174558844825089	['EPI_ISL_3340286', 'EPI_ISL_3357296', 'EPI_ISL_3357565', 'EPI_ISL_3357776', 'EPI_ISL_3357595', 'EPI_ISL_3417934', 'EPI_ISL_3339770', 'EPI_ISL_3339859', 'EPI_ISL_3340018', 'EPI_ISL_3357035', 'EPI_ISL_3357917', 'EPI_ISL_3357346', 'EPI_ISL_3357170']
16480	Denmark	Delta	2021-08-04	80	2	16	19	9.899494936611665	0.75	True	-1.5491933384829668	-2.299193338482967	56.70285714285715	0.001191482669903176	0.8174558844825089	['EPI_ISL_3340238', 'EPI_ISL_3357193', 'EPI_ISL_3357381', 'EPI_ISL_3357441', 'EPI_ISL_3357566', 'EPI_ISL_3418295', 'EPI_ISL_3417550', 'EPI_ISL_3418311', 'EPI_ISL_3450800', 'EPI_ISL_3339816', 'EPI_ISL_3340509', 'EPI_ISL_3357785', 'EPI_ISL_3357769', 'EPI_ISL_3383462', 'EPI_ISL_3383495', 'EPI_ISL_3417810']
16570	Denmark	Delta	2021-08-04	80	0	11	25	11.0	4.221158824088691	True	-1.5491933384829668	-5.770352162571657	56.70285714285715	0.001191482669903176	0.8174558844825089	['EPI_ISL_3384487', 'EPI_ISL_3531406', 'EPI_ISL_3449369', 'EPI_ISL_3357741', 'EPI_ISL_3418564', 'EPI_ISL_3449507', 'EPI_ISL_3279624', 'EPI_ISL_3357341', 'EPI_ISL_3418372', 'EPI_ISL_3417784', 'EPI_ISL_3464161']
16657	Denmark	Delta	2021-10-13	90	0	19	28	19.0	2.0647416048350555	True	-0.11785113019775793	-2.1825927350328134	42.86000000000001	0.001231856873202818	0.6493386958000681	['EPI_ISL_5403821', 'EPI_ISL_5446343', 'EPI_ISL_5463518', 'EPI_ISL_5462697', 'EPI_ISL_5462518', 'EPI_ISL_5463707', 'EPI_ISL_5539256', 'EPI_ISL_5538784', 'EPI_ISL_5538738', 'EPI_ISL_5539160', 'EPI_ISL_5537304', 'EPI_ISL_5537573', 'EPI_ISL_5539683', 'EPI_ISL_5539550', 'EPI_ISL_5539504', 'EPI_ISL_5539073', 'EPI_ISL_5538450', 'EPI_ISL_5593202', 'EPI_ISL_5446284']
16837	Denmark	Delta	2021-10-27	92	4	26	23	11.0	-0.5883484054145521	True	-0.282842712474619	0.3055056929399331	42.52	0.00244517809263193	0.6173565049091752	['EPI_ISL_5915970', 'EPI_ISL_5917561', 'EPI_ISL_5915810', 'EPI_ISL_5944486', 'EPI_ISL_6098732', 'EPI_ISL_6099293', 'EPI_ISL_6098216', 'EPI_ISL_6098846', 'EPI_ISL_6099661', 'EPI_ISL_6248142', 'EPI_ISL_6248270', 'EPI_ISL_5945085', 'EPI_ISL_5944357', 'EPI_ISL_5916773', 'EPI_ISL_6014748', 'EPI_ISL_6098296', 'EPI_ISL_6098788', 'EPI_ISL_6099871', 'EPI_ISL_6099872', 'EPI_ISL_6099945', 'EPI_ISL_6100322',…
16925	Denmark	Delta	2021-08-18	82	0	16	12	16.0	-1.0	True	-1.5	-0.5	56.144285714285715	0.001138858174149369	0.810687386373474	['EPI_ISL_4257476', 'EPI_ISL_4257922', 'EPI_ISL_4257611', 'EPI_ISL_3665079', 'EPI_ISL_7908733', 'EPI_ISL_3724751', 'EPI_ISL_3633444', 'EPI_ISL_3664816', 'EPI_ISL_3708029', 'EPI_ISL_3632370', 'EPI_ISL_3664873', 'EPI_ISL_3725205', 'EPI_ISL_3725231', 'EPI_ISL_3725316', 'EPI_ISL_3724993', 'EPI_ISL_3839670']
17012	Denmark	Delta	2021-09-22	87	1	13	5	12.0	-2.2188007849009166	True	-1.2397954428741078	0.9790053420268088	44.385714285714286	0.000507857194618942	0.8228499320520287	['EPI_ISL_4625872', 'EPI_ISL_4625815', 'EPI_ISL_4626360', 'EPI_ISL_4626283', 'EPI_ISL_4626452', 'EPI_ISL_4626270', 'EPI_ISL_4625781', 'EPI_ISL_4626169', 'EPI_ISL_4626609', 'EPI_ISL_4626521', 'EPI_ISL_4625846', 'EPI_ISL_4626778', 'EPI_ISL_5261962']
17202	Denmark	Delta	2021-10-13	90	2	17	25	10.606601717798211	1.9402850002906638	True	-0.11785113019775793	-2.0581361304884216	42.86000000000001	0.001231856873202818	0.6493386958000681	['EPI_ISL_5446680', 'EPI_ISL_5463598', 'EPI_ISL_5916796', 'EPI_ISL_5538156', 'EPI_ISL_5364510', 'EPI_ISL_5363227', 'EPI_ISL_5364472', 'EPI_ISL_5404114', 'EPI_ISL_5404239', 'EPI_ISL_5463727', 'EPI_ISL_5462474', 'EPI_ISL_5463306', 'EPI_ISL_5462802', 'EPI_ISL_5463339', 'EPI_ISL_5463395', 'EPI_ISL_5538618', 'EPI_ISL_5537532']
17209	Denmark	Delta	2021-12-01	97	3	24	19	12.124355652982143	-1.0206207261596576	True	-2.9398736610366685	-1.9192529348770109	50.26571428571429	0.007349238830419966	0.46595139555007004	['EPI_ISL_7521894', 'EPI_ISL_7461806', 'EPI_ISL_7462049', 'EPI_ISL_7902904', 'EPI_ISL_7516310', 'EPI_ISL_7515081', 'EPI_ISL_7514981', 'EPI_ISL_7533715', 'EPI_ISL_7639308', 'EPI_ISL_7641742', 'EPI_ISL_7903231', 'EPI_ISL_7903127', 'EPI_ISL_7902101', 'EPI_ISL_7902311', 'EPI_ISL_7911468', 'EPI_ISL_7964417', 'EPI_ISL_7964534', 'EPI_ISL_7641288', 'EPI_ISL_7912487', 'EPI_ISL_7914790', 'EPI_ISL_7915047',…
17293	Denmark	Delta	2021-12-01	97	1	23	8	22.0	-3.127716210856122	True	-2.9398736610366685	0.18784254981945336	50.26571428571429	0.007349238830419966	0.46595139555007004	['EPI_ISL_8381511', 'EPI_ISL_7523868', 'EPI_ISL_7521416', 'EPI_ISL_7518763', 'EPI_ISL_7531659', 'EPI_ISL_7641770', 'EPI_ISL_7639586', 'EPI_ISL_7729948', 'EPI_ISL_7731447', 'EPI_ISL_7903890', 'EPI_ISL_7903375', 'EPI_ISL_7908560', 'EPI_ISL_7908971', 'EPI_ISL_7909820', 'EPI_ISL_7911643', 'EPI_ISL_7910699', 'EPI_ISL_7917870', 'EPI_ISL_7642732', 'EPI_ISL_7730857', 'EPI_ISL_7732011', 'EPI_ISL_7729829',…
17309	Denmark	Delta	2021-11-03	93	2	20	11	12.727922061357855	-2.0124611797498106	True	-1.9548744279799937	0.05758675176981698	39.15	0.003436810921049453	0.6186053516742809	['EPI_ISL_6503805', 'EPI_ISL_6230280', 'EPI_ISL_6236253', 'EPI_ISL_6322554', 'EPI_ISL_6320246', 'EPI_ISL_6320379', 'EPI_ISL_6506755', 'EPI_ISL_6503662', 'EPI_ISL_6505273', 'EPI_ISL_6609919', 'EPI_ISL_6715146', 'EPI_ISL_6723024', 'EPI_ISL_6726744', 'EPI_ISL_6729712', 'EPI_ISL_6736633', 'EPI_ISL_6437911', 'EPI_ISL_6231383', 'EPI_ISL_6231654', 'EPI_ISL_6728557', 'EPI_ISL_6723021']
17312	Denmark	Delta	2021-11-24	96	8	34	90	9.192388155425117	9.603920767980494	True	-0.3174223389555485	-9.921343106936042	47.76857142857143	0.005451281548200341	0.3657606901759352	['EPI_ISL_7460508', 'EPI_ISL_7461955', 'EPI_ISL_7461928', 'EPI_ISL_7460557', 'EPI_ISL_7596730', 'EPI_ISL_7596793', 'EPI_ISL_7596777', 'EPI_ISL_7598645', 'EPI_ISL_7646688', 'EPI_ISL_7647176', 'EPI_ISL_7906359', 'EPI_ISL_7283052', 'EPI_ISL_7460882', 'EPI_ISL_7905691', 'EPI_ISL_7280411', 'EPI_ISL_6937142', 'EPI_ISL_6964365', 'EPI_ISL_6968050', 'EPI_ISL_7061796', 'EPI_ISL_7193137', 'EPI_ISL_7193156',…
17313	Denmark	Delta	2021-12-01	97	34	90	29	9.603920767980494	-6.4299645756757045	True	-2.9398736610366685	3.490090914639036	50.26571428571429	0.007349238830419966	0.46595139555007004	['EPI_ISL_7533279', 'EPI_ISL_7461917', 'EPI_ISL_7460458', 'EPI_ISL_7460452', 'EPI_ISL_7460441', 'EPI_ISL_7916509', 'EPI_ISL_7919423', 'EPI_ISL_7526643', 'EPI_ISL_7516407', 'EPI_ISL_7519581', 'EPI_ISL_7514753', 'EPI_ISL_7523687', 'EPI_ISL_7516530', 'EPI_ISL_7517071', 'EPI_ISL_7526022', 'EPI_ISL_7518591', 'EPI_ISL_7513030', 'EPI_ISL_7518796', 'EPI_ISL_7519275', 'EPI_ISL_7523344', 'EPI_ISL_7532530',…
17347	Denmark	Delta	2021-11-03	93	0	11	1	11.0	-3.015113445777636	True	-1.9548744279799937	1.0602390177976424	39.15	0.003436810921049453	0.6186053516742809	['EPI_ISL_6238645', 'EPI_ISL_6323990', 'EPI_ISL_6317676', 'EPI_ISL_6322129', 'EPI_ISL_6369088', 'EPI_ISL_6438974', 'EPI_ISL_6507135', 'EPI_ISL_6728501', 'EPI_ISL_6727862', 'EPI_ISL_6323940', 'EPI_ISL_6370101']
17421	Denmark	Delta	2021-09-08	85	1	11	5	10.0	-1.8090680674665818	True	-2.166666666666667	-0.3575985992000852	46.24428571428571	0.0004310525441417228	0.9342406221408966	['EPI_ISL_4200582', 'EPI_ISL_4200090', 'EPI_ISL_4200706', 'EPI_ISL_4200657', 'EPI_ISL_4256706', 'EPI_ISL_4303472', 'EPI_ISL_4355574', 'EPI_ISL_4521147', 'EPI_ISL_4200275', 'EPI_ISL_4200398', 'EPI_ISL_4521136']
17424	Denmark	Delta	2021-09-29	88	0	13	0	13.0	-3.6055512754639896	True	-3.0	0.6055512754639896	42.86000000000001	0.0006320608639882318	0.7452326170884842	['EPI_ISL_4887793', 'EPI_ISL_4977808', 'EPI_ISL_4977836', 'EPI_ISL_4977972', 'EPI_ISL_4888142', 'EPI_ISL_4887148', 'EPI_ISL_4887587', 'EPI_ISL_4942713', 'EPI_ISL_4977765', 'EPI_ISL_4977770', 'EPI_ISL_4978144', 'EPI_ISL_4978120', 'EPI_ISL_4978249']
17760	Denmark	Delta	2021-10-27	92	0	10	19	10.0	2.846049894151541	True	-0.282842712474619	-3.12889260662616	42.52	0.00244517809263193	0.6173565049091752	['EPI_ISL_6099164', 'EPI_ISL_6099957', 'EPI_ISL_6126789', 'EPI_ISL_6125841', 'EPI_ISL_6125960', 'EPI_ISL_6130017', 'EPI_ISL_6100822', 'EPI_ISL_6129258', 'EPI_ISL_6098316', 'EPI_ISL_6099260']
17997	Denmark	Delta	2021-10-13	90	2	16	22	9.899494936611665	1.5	True	-0.11785113019775793	-1.6178511301977578	42.86000000000001	0.001231856873202818	0.6493386958000681	['EPI_ISL_5537325', 'EPI_ISL_5462858', 'EPI_ISL_5362165', 'EPI_ISL_5361214', 'EPI_ISL_5403902', 'EPI_ISL_5404084', 'EPI_ISL_5447142', 'EPI_ISL_5463557', 'EPI_ISL_5462495', 'EPI_ISL_5463333', 'EPI_ISL_5463383', 'EPI_ISL_5463325', 'EPI_ISL_5539151', 'EPI_ISL_5539848', 'EPI_ISL_5537935', 'EPI_ISL_5593105']
18004	Denmark	Delta	2021-12-01	97	3	25	19	12.701705922171767	-1.2	True	-2.9398736610366685	-1.7398736610366685	50.26571428571429	0.007349238830419966	0.46595139555007004	['EPI_ISL_7359694', 'EPI_ISL_7359680', 'EPI_ISL_7527462', 'EPI_ISL_7531280', 'EPI_ISL_7601320', 'EPI_ISL_7638821', 'EPI_ISL_7638741', 'EPI_ISL_7642296', 'EPI_ISL_7689035', 'EPI_ISL_7902622', 'EPI_ISL_7906007', 'EPI_ISL_7907807', 'EPI_ISL_7909708', 'EPI_ISL_7915060', 'EPI_ISL_7912833', 'EPI_ISL_7969001', 'EPI_ISL_7913282', 'EPI_ISL_7600614', 'EPI_ISL_7639675', 'EPI_ISL_7648298', 'EPI_ISL_7729956',…
18087	Denmark	Delta	2021-10-13	90	1	18	55	17.0	8.720983634634086	True	-0.11785113019775793	-8.838834764831844	42.86000000000001	0.001231856873202818	0.6493386958000681	['EPI_ISL_5404156', 'EPI_ISL_5404704', 'EPI_ISL_5446505', 'EPI_ISL_5446648', 'EPI_ISL_5446475', 'EPI_ISL_5462652', 'EPI_ISL_5462632', 'EPI_ISL_5463183', 'EPI_ISL_5462557', 'EPI_ISL_5463312', 'EPI_ISL_5538710', 'EPI_ISL_5538741', 'EPI_ISL_5538753', 'EPI_ISL_5539159', 'EPI_ISL_5538177', 'EPI_ISL_5537053', 'EPI_ISL_5538251', 'EPI_ISL_5539557']
18215	Denmark	Delta	2021-12-01	97	1	22	4	21.0	-3.8376128944009875	True	-2.9398736610366685	0.897739233364319	50.26571428571429	0.007349238830419966	0.46595139555007004	['EPI_ISL_7359617', 'EPI_ISL_7359366', 'EPI_ISL_7360297', 'EPI_ISL_7524932', 'EPI_ISL_7526989', 'EPI_ISL_7524479', 'EPI_ISL_7517328', 'EPI_ISL_7526353', 'EPI_ISL_7600557', 'EPI_ISL_7642944', 'EPI_ISL_7731247', 'EPI_ISL_7905766', 'EPI_ISL_7968852', 'EPI_ISL_7912879', 'EPI_ISL_7600650', 'EPI_ISL_7642193', 'EPI_ISL_7642272', 'EPI_ISL_7646524', 'EPI_ISL_7915776', 'EPI_ISL_7731264', 'EPI_ISL_8135465',…
18238	Denmark	Delta	2021-08-11	81	0	19	7	19.0	-2.7529888064467407	True	-2.0	0.7529888064467407	56.377142857142864	0.0011692497447650333	0.8701857200075891	['EPI_ISL_3631757', 'EPI_ISL_3632700', 'EPI_ISL_3633684', 'EPI_ISL_3633763', 'EPI_ISL_3633715', 'EPI_ISL_3567467', 'EPI_ISL_3631823', 'EPI_ISL_3633634', 'EPI_ISL_3632227', 'EPI_ISL_3632146', 'EPI_ISL_3632196', 'EPI_ISL_3632943', 'EPI_ISL_3633407', 'EPI_ISL_3632826', 'EPI_ISL_3632602', 'EPI_ISL_3633078', 'EPI_ISL_3633816', 'EPI_ISL_3632555', 'EPI_ISL_3707921']
18351	Denmark	Delta	2021-12-01	97	4	43	10	19.5	-5.032452820975954	True	-2.9398736610366685	2.0925791599392856	50.26571428571429	0.007349238830419966	0.46595139555007004	['EPI_ISL_7359725', 'EPI_ISL_7359760', 'EPI_ISL_7359637', 'EPI_ISL_7358955', 'EPI_ISL_7358997', 'EPI_ISL_7359350', 'EPI_ISL_7518017', 'EPI_ISL_7515951', 'EPI_ISL_7647615', 'EPI_ISL_7596560', 'EPI_ISL_7642831', 'EPI_ISL_7641186', 'EPI_ISL_7640633', 'EPI_ISL_7646088', 'EPI_ISL_7730638', 'EPI_ISL_7729849', 'EPI_ISL_7910577', 'EPI_ISL_7909417', 'EPI_ISL_7914432', 'EPI_ISL_7918750', 'EPI_ISL_7461869',…
18625	Denmark	Delta	2021-12-01	97	10	46	10	11.384199576606164	-5.307910421576297	True	-2.9398736610366685	2.3680367605396286	50.26571428571429	0.007349238830419966	0.46595139555007004	['EPI_ISL_7359285', 'EPI_ISL_7359111', 'EPI_ISL_7359882', 'EPI_ISL_7915623', 'EPI_ISL_7515801', 'EPI_ISL_7516862', 'EPI_ISL_7531262', 'EPI_ISL_7641880', 'EPI_ISL_7645952', 'EPI_ISL_7647709', 'EPI_ISL_7647678', 'EPI_ISL_7647691', 'EPI_ISL_7645239', 'EPI_ISL_7642288', 'EPI_ISL_7643838', 'EPI_ISL_7690117', 'EPI_ISL_7904214', 'EPI_ISL_7903546', 'EPI_ISL_7906929', 'EPI_ISL_7907669', 'EPI_ISL_7905725',…
18831	Denmark	Delta	2021-10-27	92	0	17	8	17.0	-2.182820625326997	True	-0.282842712474619	1.899977912852378	42.52	0.00244517809263193	0.6173565049091752	['EPI_ISL_5916544', 'EPI_ISL_6014587', 'EPI_ISL_6014860', 'EPI_ISL_6099151', 'EPI_ISL_6242534', 'EPI_ISL_6242515', 'EPI_ISL_6242572', 'EPI_ISL_6242439', 'EPI_ISL_7914048', 'EPI_ISL_6014759', 'EPI_ISL_6126939', 'EPI_ISL_6241924', 'EPI_ISL_6242347', 'EPI_ISL_6242508', 'EPI_ISL_6242865', 'EPI_ISL_6242868', 'EPI_ISL_6722693']
18862	Denmark	Delta	2021-10-06	89	0	12	84	12.0	20.784609690826528	True	-1.5811388300841895	-22.365748520910717	42.86000000000001	0.0008131285669425488	0.8008123920094578	['EPI_ISL_6231726', 'EPI_ISL_7918990', 'EPI_ISL_5261207', 'EPI_ISL_5261801', 'EPI_ISL_5262615', 'EPI_ISL_5261284', 'EPI_ISL_5260935', 'EPI_ISL_5260727', 'EPI_ISL_5361518', 'EPI_ISL_5364831', 'EPI_ISL_5364954', 'EPI_ISL_5364265']
18863	Denmark	Delta	2021-10-13	90	12	84	85	20.784609690826528	0.1091089451179962	True	-0.11785113019775793	-0.22696007531575413	42.86000000000001	0.001231856873202818	0.6493386958000681	['EPI_ISL_5803238', 'EPI_ISL_5803483', 'EPI_ISL_5446695', 'EPI_ISL_5447077', 'EPI_ISL_5446765', 'EPI_ISL_5463548', 'EPI_ISL_5916517', 'EPI_ISL_6232032', 'EPI_ISL_7905768', 'EPI_ISL_5539121', 'EPI_ISL_5538336', 'EPI_ISL_5403917', 'EPI_ISL_5364058', 'EPI_ISL_5364029', 'EPI_ISL_5361511', 'EPI_ISL_5363219', 'EPI_ISL_5362784', 'EPI_ISL_5362872', 'EPI_ISL_5362130', 'EPI_ISL_5364064', 'EPI_ISL_5364044',…
18889	Denmark	Delta	2021-10-27	92	0	12	2	12.0	-2.886751345948129	True	-0.282842712474619	2.60390863347351	42.52	0.00244517809263193	0.6173565049091752	['EPI_ISL_6127042', 'EPI_ISL_6125932', 'EPI_ISL_6245243', 'EPI_ISL_5944385', 'EPI_ISL_6015337', 'EPI_ISL_6098722', 'EPI_ISL_6129588', 'EPI_ISL_6131672', 'EPI_ISL_6245116', 'EPI_ISL_6245391', 'EPI_ISL_6245089', 'EPI_ISL_6244736']
19120	Denmark	Delta	2021-10-27	92	0	21	5	21.0	-3.4914862437758782	True	-0.282842712474619	3.2086435313012593	42.52	0.00244517809263193	0.6173565049091752	['EPI_ISL_5917374', 'EPI_ISL_6098853', 'EPI_ISL_6099425', 'EPI_ISL_6098917', 'EPI_ISL_6127402', 'EPI_ISL_6248227', 'EPI_ISL_6248160', 'EPI_ISL_6099717', 'EPI_ISL_6098124', 'EPI_ISL_6098213', 'EPI_ISL_6098595', 'EPI_ISL_6098653', 'EPI_ISL_6098725', 'EPI_ISL_6098757', 'EPI_ISL_6099144', 'EPI_ISL_6099670', 'EPI_ISL_6099873', 'EPI_ISL_6100519', 'EPI_ISL_6248134', 'EPI_ISL_6248222', 'EPI_ISL_6127310']
19213	Denmark	Delta	2021-11-17	95	2	15	8	9.192388155425117	-1.8073922282301278	True	-1.7693034738587656	0.038088754371362166	46.19285714285714	0.00491231797716861	0.4308637948769412	['EPI_ISL_6934013', 'EPI_ISL_6879174', 'EPI_ISL_6879152', 'EPI_ISL_6936944', 'EPI_ISL_6964661', 'EPI_ISL_7271257', 'EPI_ISL_7273519', 'EPI_ISL_7273518', 'EPI_ISL_7273302', 'EPI_ISL_7272168', 'EPI_ISL_7272177', 'EPI_ISL_7273167', 'EPI_ISL_7279109', 'EPI_ISL_7279816', 'EPI_ISL_7277669']
19402	Denmark	Delta	2021-11-10	94	2	19	17	12.020815280171307	-0.4588314677411235	True	-0.9486832980505138	-0.4898518303093903	44.201428571428565	0.004525583392448594	0.4058440674273576	['EPI_ISL_6609512', 'EPI_ISL_6682839', 'EPI_ISL_6682097', 'EPI_ISL_6680193', 'EPI_ISL_6680146', 'EPI_ISL_6681381', 'EPI_ISL_6679681', 'EPI_ISL_6679666', 'EPI_ISL_6680510', 'EPI_ISL_6735833', 'EPI_ISL_6678762', 'EPI_ISL_6773187', 'EPI_ISL_6683125', 'EPI_ISL_6847277', 'EPI_ISL_6849282', 'EPI_ISL_6848233', 'EPI_ISL_6847891', 'EPI_ISL_6848508', 'EPI_ISL_6882155']
19587	Denmark	Delta	2021-10-13	90	0	12	22	12.0	2.886751345948129	True	-0.11785113019775793	-3.004602476145887	42.86000000000001	0.001231856873202818	0.6493386958000681	['EPI_ISL_5803049', 'EPI_ISL_5446862', 'EPI_ISL_7917697', 'EPI_ISL_5538812', 'EPI_ISL_5539858', 'EPI_ISL_5403950', 'EPI_ISL_5403763', 'EPI_ISL_5403975', 'EPI_ISL_5462467', 'EPI_ISL_5462555', 'EPI_ISL_5538355', 'EPI_ISL_5539558']
19601	Denmark	Delta	2021-10-06	89	2	42	21	28.2842712474619	-3.24037034920393	True	-1.5811388300841895	1.6592315191197406	42.86000000000001	0.0008131285669425488	0.8008123920094578	['EPI_ISL_5173772', 'EPI_ISL_5172968', 'EPI_ISL_5098558', 'EPI_ISL_5138491', 'EPI_ISL_5172619', 'EPI_ISL_5172652', 'EPI_ISL_5261322', 'EPI_ISL_5261118', 'EPI_ISL_5261235', 'EPI_ISL_5262276', 'EPI_ISL_5262583', 'EPI_ISL_5262417', 'EPI_ISL_5139431', 'EPI_ISL_5098783', 'EPI_ISL_5098583', 'EPI_ISL_5098511', 'EPI_ISL_5138424', 'EPI_ISL_5139708', 'EPI_ISL_5141171', 'EPI_ISL_5139268', 'EPI_ISL_5174164',…
19703	Denmark	Delta	2021-11-03	93	5	38	39	14.758048651498612	0.16222142113076254	True	-1.9548744279799937	-2.1170958491107563	39.15	0.003436810921049453	0.6186053516742809	['EPI_ISL_6127189', 'EPI_ISL_6129865', 'EPI_ISL_6183523', 'EPI_ISL_6182207', 'EPI_ISL_6231967', 'EPI_ISL_6237313', 'EPI_ISL_6306789', 'EPI_ISL_6320950', 'EPI_ISL_6321193', 'EPI_ISL_6438958', 'EPI_ISL_6505550', 'EPI_ISL_6506691', 'EPI_ISL_6714918', 'EPI_ISL_6713682', 'EPI_ISL_6714643', 'EPI_ISL_6733907', 'EPI_ISL_6736171', 'EPI_ISL_6733044', 'EPI_ISL_6733037', 'EPI_ISL_6734258', 'EPI_ISL_6127434',…
19740	Denmark	Delta	2021-09-22	87	0	11	2	11.0	-2.7136021011998728	True	-1.2397954428741078	1.473806658325765	44.385714285714286	0.000507857194618942	0.8228499320520287	['EPI_ISL_4626285', 'EPI_ISL_4626065', 'EPI_ISL_4644389', 'EPI_ISL_4644336', 'EPI_ISL_4643861', 'EPI_ISL_4643886', 'EPI_ISL_4644486', 'EPI_ISL_4626003', 'EPI_ISL_4644312', 'EPI_ISL_4644857', 'EPI_ISL_4645342']
19742	Denmark	Delta	2021-10-06	89	2	29	47	19.09188309203678	3.342516087186934	True	-1.5811388300841895	-4.923654917271124	42.86000000000001	0.0008131285669425488	0.8008123920094578	['EPI_ISL_5804302', 'EPI_ISL_5804030', 'EPI_ISL_6232657', 'EPI_ISL_5173029', 'EPI_ISL_5098874', 'EPI_ISL_5141660', 'EPI_ISL_5099062', 'EPI_ISL_5141335', 'EPI_ISL_5141314', 'EPI_ISL_5141235', 'EPI_ISL_5141927', 'EPI_ISL_5140476', 'EPI_ISL_5139200', 'EPI_ISL_5174614', 'EPI_ISL_5174630', 'EPI_ISL_5173381', 'EPI_ISL_5174715', 'EPI_ISL_5173544', 'EPI_ISL_5262022', 'EPI_ISL_5262140', 'EPI_ISL_5262169',…
19748	Denmark	Delta	2021-10-13	90	0	12	16	12.0	1.1547005383792517	True	-0.11785113019775793	-1.2725516685770095	42.86000000000001	0.001231856873202818	0.6493386958000681	['EPI_ISL_5446741', 'EPI_ISL_5539162', 'EPI_ISL_5538443', 'EPI_ISL_5446835', 'EPI_ISL_5447119', 'EPI_ISL_5463413', 'EPI_ISL_5462611', 'EPI_ISL_5463221', 'EPI_ISL_5463562', 'EPI_ISL_5537721', 'EPI_ISL_5539800', 'EPI_ISL_5539823']
19891	Denmark	Delta	2021-06-30	75	0	59	78	59.0	2.4735893086356535	True	-1.5385527381433808	-4.012142046779035	54.41857142857142	0.0006693786562932735	0.4505652318002725	['EPI_ISL_2932864', 'EPI_ISL_2932902', 'EPI_ISL_2932940', 'EPI_ISL_2932990', 'EPI_ISL_2838241', 'EPI_ISL_2838258', 'EPI_ISL_2862760', 'EPI_ISL_2863736', 'EPI_ISL_2863759', 'EPI_ISL_2863678', 'EPI_ISL_2863521', 'EPI_ISL_2862900', 'EPI_ISL_2863488', 'EPI_ISL_2863434', 'EPI_ISL_2863465', 'EPI_ISL_2896886', 'EPI_ISL_2896716', 'EPI_ISL_2896411', 'EPI_ISL_2896365', 'EPI_ISL_2896768', 'EPI_ISL_2896616',…
19920	Denmark	Delta	2021-07-07	76	0	24	23	24.0	-0.20412414523193154	True	-0.31622776601683794	-0.1121036207849064	54.26714285714285	0.0011076285553577655	0.5983265460533636	['EPI_ISL_2992869', 'EPI_ISL_2992712', 'EPI_ISL_2992431', 'EPI_ISL_2992375', 'EPI_ISL_2992230', 'EPI_ISL_3028593', 'EPI_ISL_3029021', 'EPI_ISL_3029610', 'EPI_ISL_3028272', 'EPI_ISL_3040269', 'EPI_ISL_3040195', 'EPI_ISL_3040327', 'EPI_ISL_3040607', 'EPI_ISL_2992181', 'EPI_ISL_3028566', 'EPI_ISL_3028931', 'EPI_ISL_3029019', 'EPI_ISL_3029421', 'EPI_ISL_3029642', 'EPI_ISL_2971971', 'EPI_ISL_2992752',…
19946	Denmark	Delta	2021-07-07	76	1	17	11	16.0	-1.4552137502179978	True	-0.31622776601683794	1.1389859842011598	54.26714285714285	0.0011076285553577655	0.5983265460533636	['EPI_ISL_2973069', 'EPI_ISL_2992492', 'EPI_ISL_2992469', 'EPI_ISL_2992379', 'EPI_ISL_2992206', 'EPI_ISL_2992174', 'EPI_ISL_3028475', 'EPI_ISL_3029247', 'EPI_ISL_3029544', 'EPI_ISL_3040517', 'EPI_ISL_3040872', 'EPI_ISL_3029340', 'EPI_ISL_2992122', 'EPI_ISL_2992579', 'EPI_ISL_2992620', 'EPI_ISL_2992838', 'EPI_ISL_2992931']
20141	Denmark	Delta	2021-10-20	91	4	48	67	22.0	2.7424137786507226	True	-2.2135943621178655	-4.9560081407685885	42.86000000000001	0.001893397314203487	0.7230915434284524	['EPI_ISL_5733746', 'EPI_ISL_5733742', 'EPI_ISL_5803119', 'EPI_ISL_5803150', 'EPI_ISL_5804310', 'EPI_ISL_5803868', 'EPI_ISL_5804262', 'EPI_ISL_5803402', 'EPI_ISL_5882706', 'EPI_ISL_5883819', 'EPI_ISL_5884076', 'EPI_ISL_5857844', 'EPI_ISL_5858056', 'EPI_ISL_5858005', 'EPI_ISL_5857409', 'EPI_ISL_5856981', 'EPI_ISL_5856938', 'EPI_ISL_5856609', 'EPI_ISL_5856797', 'EPI_ISL_5882023', 'EPI_ISL_5881980',…
20257	Denmark	Delta	2021-12-01	97	0	15	1	15.0	-3.6147844564602556	True	-2.9398736610366685	0.6749107954235871	50.26571428571429	0.007349238830419966	0.46595139555007004	['EPI_ISL_7515411', 'EPI_ISL_7600377', 'EPI_ISL_7640885', 'EPI_ISL_7648042', 'EPI_ISL_7645518', 'EPI_ISL_7915524', 'EPI_ISL_7461136', 'EPI_ISL_7907383', 'EPI_ISL_7639126', 'EPI_ISL_7646248', 'EPI_ISL_7646073', 'EPI_ISL_7914997', 'EPI_ISL_7359675', 'EPI_ISL_7460402', 'EPI_ISL_7640772']
20291	Denmark	Delta	2021-11-24	96	0	10	27	10.0	5.375872022286244	True	-0.3174223389555485	-5.693294361241793	47.76857142857143	0.005451281548200341	0.3657606901759352	['EPI_ISL_7462073', 'EPI_ISL_8135051', 'EPI_ISL_7461979', 'EPI_ISL_7600230', 'EPI_ISL_7646567', 'EPI_ISL_7730089', 'EPI_ISL_7732492', 'EPI_ISL_7279877', 'EPI_ISL_7287582', 'EPI_ISL_7287526']
20302	Denmark	Delta	2021-12-01	97	1	11	2	10.0	-2.7136021011998728	True	-2.9398736610366685	-0.2262715598367957	50.26571428571429	0.007349238830419966	0.46595139555007004	['EPI_ISL_7523060', 'EPI_ISL_7527662', 'EPI_ISL_7600948', 'EPI_ISL_7730397', 'EPI_ISL_7912928', 'EPI_ISL_7645606', 'EPI_ISL_7594976', 'EPI_ISL_7731765', 'EPI_ISL_7904660', 'EPI_ISL_7913585', 'EPI_ISL_7730056']
20356	Denmark	Delta	2021-08-11	81	0	15	1	15.0	-3.6147844564602556	True	-2.0	1.6147844564602556	56.377142857142864	0.0011692497447650333	0.8701857200075891	['EPI_ISL_3631912', 'EPI_ISL_3567715', 'EPI_ISL_3567949', 'EPI_ISL_3567081', 'EPI_ISL_3463531', 'EPI_ISL_3530130', 'EPI_ISL_3567554', 'EPI_ISL_3566875', 'EPI_ISL_3567295', 'EPI_ISL_3567110', 'EPI_ISL_3631889', 'EPI_ISL_3633573', 'EPI_ISL_3632141', 'EPI_ISL_3633122', 'EPI_ISL_3631945']
20471	Denmark	Delta	2021-06-23	74	4	30	49	13.0	3.468909530866052	True	0.31622776601683794	-3.152681764849214	55.128571428571426	0.0003734490562838085	0.28275361362286316	['EPI_ISL_2838168', 'EPI_ISL_2747835', 'EPI_ISL_2748100', 'EPI_ISL_2784548', 'EPI_ISL_2784521', 'EPI_ISL_2784653', 'EPI_ISL_2784382', 'EPI_ISL_2784390', 'EPI_ISL_2784451', 'EPI_ISL_2819198', 'EPI_ISL_2819196', 'EPI_ISL_2819181', 'EPI_ISL_2819543', 'EPI_ISL_2819385', 'EPI_ISL_2819412', 'EPI_ISL_2819357', 'EPI_ISL_2819349', 'EPI_ISL_2838303', 'EPI_ISL_2838285', 'EPI_ISL_2838223', 'EPI_ISL_2838232',…
20514	Denmark	Delta	2021-11-10	94	0	10	5	10.0	-1.5811388300841895	True	-0.9486832980505138	0.6324555320336758	44.201428571428565	0.004525583392448594	0.4058440674273576	['EPI_ISL_6703192', 'EPI_ISL_6683044', 'EPI_ISL_6679409', 'EPI_ISL_11550996', 'EPI_ISL_6682034', 'EPI_ISL_6682456', 'EPI_ISL_6773662', 'EPI_ISL_6773159', 'EPI_ISL_6847018', 'EPI_ISL_6848224']
20613	Denmark	Delta	2021-12-01	97	0	16	1	16.0	-3.75	True	-2.9398736610366685	0.8101263389633315	50.26571428571429	0.007349238830419966	0.46595139555007004	['EPI_ISL_7360110', 'EPI_ISL_7520328', 'EPI_ISL_7521514', 'EPI_ISL_7531851', 'EPI_ISL_7460860', 'EPI_ISL_7513942', 'EPI_ISL_7516307', 'EPI_ISL_7525716', 'EPI_ISL_7528298', 'EPI_ISL_7600811', 'EPI_ISL_7645578', 'EPI_ISL_7689882', 'EPI_ISL_7916580', 'EPI_ISL_7642066', 'EPI_ISL_7729175', 'EPI_ISL_7730232']
20629	Denmark	Delta	2021-11-17	95	4	30	19	13.0	-2.008316044185609	True	-1.7693034738587656	0.23901257032684353	46.19285714285714	0.00491231797716861	0.4308637948769412	['EPI_ISL_7597122', 'EPI_ISL_6773084', 'EPI_ISL_6849791', 'EPI_ISL_6849853', 'EPI_ISL_6849947', 'EPI_ISL_6935684', 'EPI_ISL_6965219', 'EPI_ISL_6880527', 'EPI_ISL_6938212', 'EPI_ISL_6938486', 'EPI_ISL_6967617', 'EPI_ISL_7271985', 'EPI_ISL_7274369', 'EPI_ISL_7272538', 'EPI_ISL_7273800', 'EPI_ISL_7272231', 'EPI_ISL_7272825', 'EPI_ISL_7275071', 'EPI_ISL_7275035', 'EPI_ISL_7274421', 'EPI_ISL_7273264',…
20718	Denmark	Delta	2021-10-06	89	3	30	106	15.588457268119896	13.875638123464208	True	-1.5811388300841895	-15.456776953548397	42.86000000000001	0.0008131285669425488	0.8008123920094578	['EPI_ISL_5140907', 'EPI_ISL_5171794', 'EPI_ISL_5260886', 'EPI_ISL_5262442', 'EPI_ISL_5098599', 'EPI_ISL_5138789', 'EPI_ISL_5174607', 'EPI_ISL_5262586', 'EPI_ISL_5260875', 'EPI_ISL_5262601', 'EPI_ISL_5261396', 'EPI_ISL_5260998', 'EPI_ISL_5260982', 'EPI_ISL_5260947', 'EPI_ISL_5261453', 'EPI_ISL_5261653', 'EPI_ISL_5261629', 'EPI_ISL_5262112', 'EPI_ISL_5261808', 'EPI_ISL_5261827', 'EPI_ISL_5261089',…
20719	Denmark	Delta	2021-10-13	90	30	106	164	13.875638123464208	5.633458001672132	True	-0.11785113019775793	-5.75130913186989	42.86000000000001	0.001231856873202818	0.6493386958000681	['EPI_ISL_5447011', 'EPI_ISL_5446527', 'EPI_ISL_5463247', 'EPI_ISL_5463365', 'EPI_ISL_5463593', 'EPI_ISL_5463732', 'EPI_ISL_5916700', 'EPI_ISL_5537549', 'EPI_ISL_5915877', 'EPI_ISL_7904491', 'EPI_ISL_5537913', 'EPI_ISL_5538904', 'EPI_ISL_5537513', 'EPI_ISL_5538766', 'EPI_ISL_5363842', 'EPI_ISL_5363197', 'EPI_ISL_5404309', 'EPI_ISL_5446857', 'EPI_ISL_5447074', 'EPI_ISL_5446567', 'EPI_ISL_5363207',…
20751	Denmark	Delta	2021-10-20	91	0	11	8	11.0	-0.9045340337332909	True	-2.2135943621178655	-1.3090603283845748	42.86000000000001	0.001893397314203487	0.7230915434284524	['EPI_ISL_5734010', 'EPI_ISL_5736248', 'EPI_ISL_5803941', 'EPI_ISL_5803228', 'EPI_ISL_5856539', 'EPI_ISL_5882830', 'EPI_ISL_5882017', 'EPI_ISL_5882784', 'EPI_ISL_5883375', 'EPI_ISL_5916577', 'EPI_ISL_6233918']
20823	Denmark	Delta	2021-10-27	92	0	22	5	22.0	-3.624412178045377	True	-0.282842712474619	3.341569465570758	42.52	0.00244517809263193	0.6173565049091752	['EPI_ISL_5883838', 'EPI_ISL_5917319', 'EPI_ISL_5917269', 'EPI_ISL_5944563', 'EPI_ISL_6099058', 'EPI_ISL_6100593', 'EPI_ISL_6242973', 'EPI_ISL_6722681', 'EPI_ISL_7952352', 'EPI_ISL_5944444', 'EPI_ISL_5915914', 'EPI_ISL_5916062', 'EPI_ISL_6015146', 'EPI_ISL_6099474', 'EPI_ISL_6098997', 'EPI_ISL_6099741', 'EPI_ISL_6243164', 'EPI_ISL_6242838', 'EPI_ISL_6243914', 'EPI_ISL_6243077', 'EPI_ISL_6242914',…
20866	Denmark	Delta	2021-10-20	91	0	13	4	13.0	-2.4961508830135313	True	-2.2135943621178655	0.28255652089566574	42.86000000000001	0.001893397314203487	0.7230915434284524	['EPI_ISL_5734098', 'EPI_ISL_5733571', 'EPI_ISL_5733633', 'EPI_ISL_5733442', 'EPI_ISL_5803432', 'EPI_ISL_5856580', 'EPI_ISL_5858077', 'EPI_ISL_5858062', 'EPI_ISL_5733747', 'EPI_ISL_5638861', 'EPI_ISL_5639075', 'EPI_ISL_5639134', 'EPI_ISL_5734032']
21038	Denmark	Delta	2021-12-01	97	3	23	4	11.547005383792516	-3.9617738670844207	True	-2.9398736610366685	1.0219002060477522	50.26571428571429	0.007349238830419966	0.46595139555007004	['EPI_ISL_7460745', 'EPI_ISL_7513679', 'EPI_ISL_7520023', 'EPI_ISL_7530121', 'EPI_ISL_7530463', 'EPI_ISL_7903144', 'EPI_ISL_7602243', 'EPI_ISL_7641740', 'EPI_ISL_7640508', 'EPI_ISL_7639689', 'EPI_ISL_7643331', 'EPI_ISL_7905949', 'EPI_ISL_7908566', 'EPI_ISL_7904478', 'EPI_ISL_7642681', 'EPI_ISL_7639150', 'EPI_ISL_7643998', 'EPI_ISL_7644109', 'EPI_ISL_7644214', 'EPI_ISL_7731411', 'EPI_ISL_7914072',…
21061	Denmark	Delta	2021-11-17	95	0	10	7	10.0	-0.9486832980505138	True	-1.7693034738587656	-0.8206201758082519	46.19285714285714	0.00491231797716861	0.4308637948769412	['EPI_ISL_7281997', 'EPI_ISL_7281249', 'EPI_ISL_7281263', 'EPI_ISL_7281272', 'EPI_ISL_7282268', 'EPI_ISL_7282295', 'EPI_ISL_7282314', 'EPI_ISL_7282173', 'EPI_ISL_7282116', 'EPI_ISL_7282131']
21100	Denmark	Delta	2021-11-03	93	3	25	12	12.701705922171767	-2.6	True	-1.9548744279799937	0.6451255720200064	39.15	0.003436810921049453	0.6186053516742809	['EPI_ISL_6128088', 'EPI_ISL_6231844', 'EPI_ISL_6239166', 'EPI_ISL_6239539', 'EPI_ISL_6238469', 'EPI_ISL_6306127', 'EPI_ISL_6506029', 'EPI_ISL_6506899', 'EPI_ISL_6505248', 'EPI_ISL_6506565', 'EPI_ISL_6716085', 'EPI_ISL_6722607', 'EPI_ISL_6736684', 'EPI_ISL_6438037', 'EPI_ISL_6130758', 'EPI_ISL_6231289', 'EPI_ISL_6305933', 'EPI_ISL_6305971', 'EPI_ISL_6437751', 'EPI_ISL_6438198', 'EPI_ISL_6504461',…
21368	Denmark	Delta	2021-11-03	93	0	25	18	25.0	-1.4	True	-1.9548744279799937	-0.5548744279799938	39.15	0.003436810921049453	0.6186053516742809	['EPI_ISL_6305769', 'EPI_ISL_6321968', 'EPI_ISL_6321078', 'EPI_ISL_6503108', 'EPI_ISL_6505758', 'EPI_ISL_6505147', 'EPI_ISL_6678719', 'EPI_ISL_6714221', 'EPI_ISL_6736471', 'EPI_ISL_6732551', 'EPI_ISL_6733826', 'EPI_ISL_6732388', 'EPI_ISL_6736966', 'EPI_ISL_6438046', 'EPI_ISL_6318330', 'EPI_ISL_6438178', 'EPI_ISL_6438418', 'EPI_ISL_6501764', 'EPI_ISL_6505524', 'EPI_ISL_6505963', 'EPI_ISL_6506606',…
21372	Denmark	Delta	2021-12-01	97	2	23	8	14.849242404917497	-3.127716210856122	True	-2.9398736610366685	0.18784254981945336	50.26571428571429	0.007349238830419966	0.46595139555007004	['EPI_ISL_7359275', 'EPI_ISL_7527485', 'EPI_ISL_7640460', 'EPI_ISL_7639597', 'EPI_ISL_7689913', 'EPI_ISL_7730990', 'EPI_ISL_7903509', 'EPI_ISL_7905733', 'EPI_ISL_7915100', 'EPI_ISL_7917030', 'EPI_ISL_7460548', 'EPI_ISL_7601088', 'EPI_ISL_7640216', 'EPI_ISL_7905154', 'EPI_ISL_7729409', 'EPI_ISL_7730291', 'EPI_ISL_7909245', 'EPI_ISL_7520090', 'EPI_ISL_7645078', 'EPI_ISL_7641334', 'EPI_ISL_7643135',…
21399	Denmark	Delta	2021-08-18	82	3	61	41	33.4863156129983	-2.5607375986579197	True	-1.5	1.0607375986579197	56.144285714285715	0.001138858174149369	0.810687386373474	['EPI_ISL_3949630', 'EPI_ISL_5803165', 'EPI_ISL_4257398', 'EPI_ISL_4257615', 'EPI_ISL_3632652', 'EPI_ISL_3664513', 'EPI_ISL_3665179', 'EPI_ISL_3665295', 'EPI_ISL_3665404', 'EPI_ISL_3769652', 'EPI_ISL_3769740', 'EPI_ISL_3769874', 'EPI_ISL_3770471', 'EPI_ISL_7912122', 'EPI_ISL_7952281', 'EPI_ISL_5803192', 'EPI_ISL_3725680', 'EPI_ISL_3632039', 'EPI_ISL_3665180', 'EPI_ISL_3665191', 'EPI_ISL_3664703',…
21414	Denmark	Delta	2021-12-01	97	8	48	17	14.14213562373095	-4.4744645862196	True	-2.9398736610366685	1.5345909251829317	50.26571428571429	0.007349238830419966	0.46595139555007004	['EPI_ISL_7360363', 'EPI_ISL_7360120', 'EPI_ISL_7521459', 'EPI_ISL_7462023', 'EPI_ISL_7910124', 'EPI_ISL_7523648', 'EPI_ISL_7520643', 'EPI_ISL_7521348', 'EPI_ISL_7516153', 'EPI_ISL_7529630', 'EPI_ISL_7532548', 'EPI_ISL_7528198', 'EPI_ISL_7640845', 'EPI_ISL_7647672', 'EPI_ISL_7645043', 'EPI_ISL_7645685', 'EPI_ISL_7689238', 'EPI_ISL_7689177', 'EPI_ISL_7730310', 'EPI_ISL_7730953', 'EPI_ISL_7904707',…
21606	Denmark	Delta	2021-10-06	89	5	76	105	31.752165280497014	3.3265281411231453	True	-1.5811388300841895	-4.907666971207335	42.86000000000001	0.0008131285669425488	0.8008123920094578	['EPI_ISL_7904443', 'EPI_ISL_7905328', 'EPI_ISL_5099098', 'EPI_ISL_5141481', 'EPI_ISL_5141711', 'EPI_ISL_5140230', 'EPI_ISL_5171563', 'EPI_ISL_5172075', 'EPI_ISL_5171638', 'EPI_ISL_5172033', 'EPI_ISL_5172100', 'EPI_ISL_5172582', 'EPI_ISL_5172669', 'EPI_ISL_5173478', 'EPI_ISL_5173345', 'EPI_ISL_5174154', 'EPI_ISL_5173275', 'EPI_ISL_5261164', 'EPI_ISL_5261183', 'EPI_ISL_5261266', 'EPI_ISL_5261680',…
21688	Denmark	Delta	2021-10-20	91	2	21	8	13.435028842544401	-2.836832573067901	True	-2.2135943621178655	0.6232382109500354	42.86000000000001	0.001893397314203487	0.7230915434284524	['EPI_ISL_5733584', 'EPI_ISL_5736217', 'EPI_ISL_5733981', 'EPI_ISL_5735745', 'EPI_ISL_5734591', 'EPI_ISL_5735521', 'EPI_ISL_5733900', 'EPI_ISL_5803940', 'EPI_ISL_5881571', 'EPI_ISL_5884099', 'EPI_ISL_5857318', 'EPI_ISL_5594980', 'EPI_ISL_5593181', 'EPI_ISL_5593071', 'EPI_ISL_5593003', 'EPI_ISL_5638367', 'EPI_ISL_5638845', 'EPI_ISL_5638922', 'EPI_ISL_5638990', 'EPI_ISL_5638168', 'EPI_ISL_5734053']
21777	Denmark	Delta	2021-12-01	97	0	19	5	19.0	-3.2118202741878643	True	-2.9398736610366685	0.27194661315119584	50.26571428571429	0.007349238830419966	0.46595139555007004	['EPI_ISL_7524635', 'EPI_ISL_7461854', 'EPI_ISL_7520999', 'EPI_ISL_7534244', 'EPI_ISL_7642208', 'EPI_ISL_7731254', 'EPI_ISL_7730729', 'EPI_ISL_7904684', 'EPI_ISL_7906530', 'EPI_ISL_7916677', 'EPI_ISL_7462120', 'EPI_ISL_7641147', 'EPI_ISL_7643655', 'EPI_ISL_7730070', 'EPI_ISL_7909497', 'EPI_ISL_7906797', 'EPI_ISL_7910118', 'EPI_ISL_7911258', 'EPI_ISL_14809710']
21930	Denmark	Delta	2021-10-20	91	6	62	13	22.86190426597633	-6.223006223009334	True	-2.2135943621178655	4.009411860891468	42.86000000000001	0.001893397314203487	0.7230915434284524	['EPI_ISL_5733525', 'EPI_ISL_5734886', 'EPI_ISL_5733554', 'EPI_ISL_5733669', 'EPI_ISL_5733458', 'EPI_ISL_5733795', 'EPI_ISL_5804394', 'EPI_ISL_5803135', 'EPI_ISL_5804102', 'EPI_ISL_5803883', 'EPI_ISL_5803314', 'EPI_ISL_5884140', 'EPI_ISL_5736258', 'EPI_ISL_5857884', 'EPI_ISL_5857871', 'EPI_ISL_5857512', 'EPI_ISL_5857612', 'EPI_ISL_5857616', 'EPI_ISL_5857390', 'EPI_ISL_5857381', 'EPI_ISL_5857329',…
22152	Denmark	Delta	2021-10-06	89	0	13	14	13.0	0.2773500981126146	True	-1.5811388300841895	-1.8584889281968042	42.86000000000001	0.0008131285669425488	0.8008123920094578	['EPI_ISL_5173058', 'EPI_ISL_5173900', 'EPI_ISL_5174147', 'EPI_ISL_5261657', 'EPI_ISL_5261099', 'EPI_ISL_5261189', 'EPI_ISL_5260745', 'EPI_ISL_5261144', 'EPI_ISL_5362837', 'EPI_ISL_5362815', 'EPI_ISL_5363106', 'EPI_ISL_5446405', 'EPI_ISL_5446769']
22522	Denmark	Delta	2021-08-25	83	0	10	7	10.0	-0.9486832980505138	True	-2.5298221281347035	-1.5811388300841898	55.998571428571424	0.0008805421481541002	0.9078210726682344	['EPI_ISL_3904379', 'EPI_ISL_3903972', 'EPI_ISL_3903927', 'EPI_ISL_3903951', 'EPI_ISL_3917826', 'EPI_ISL_3949346', 'EPI_ISL_3949091', 'EPI_ISL_3916835', 'EPI_ISL_3904259', 'EPI_ISL_3840234']
22534	Denmark	Delta	2021-08-11	81	0	11	2	11.0	-2.7136021011998728	True	-2.0	0.7136021011998728	56.377142857142864	0.0011692497447650333	0.8701857200075891	['EPI_ISL_3632442', 'EPI_ISL_7912311', 'EPI_ISL_3530195', 'EPI_ISL_3566896', 'EPI_ISL_3632799', 'EPI_ISL_3566983', 'EPI_ISL_3631927', 'EPI_ISL_3633103', 'EPI_ISL_3632641', 'EPI_ISL_3632466', 'EPI_ISL_3632457']
22548	Denmark	Delta	2021-06-23	74	1	18	28	17.0	2.3570226039551585	True	0.31622776601683794	-2.0407948379383205	55.128571428571426	0.0003734490562838085	0.28275361362286316	['EPI_ISL_2747807', 'EPI_ISL_2747566', 'EPI_ISL_2748443', 'EPI_ISL_2784527', 'EPI_ISL_2784649', 'EPI_ISL_2819221', 'EPI_ISL_2819092', 'EPI_ISL_2819116', 'EPI_ISL_2819430', 'EPI_ISL_2819295', 'EPI_ISL_2819276', 'EPI_ISL_2854490', 'EPI_ISL_2819194', 'EPI_ISL_2819415', 'EPI_ISL_2747769', 'EPI_ISL_2819252', 'EPI_ISL_2819378', 'EPI_ISL_2784620']
22590	Denmark	Delta	2021-10-20	91	2	22	21	14.14213562373095	-0.21320071635561041	True	-2.2135943621178655	-2.000393645762255	42.86000000000001	0.001893397314203487	0.7230915434284524	['EPI_ISL_5735263', 'EPI_ISL_5736393', 'EPI_ISL_5734211', 'EPI_ISL_5734387', 'EPI_ISL_5804359', 'EPI_ISL_5803851', 'EPI_ISL_5858025', 'EPI_ISL_5857386', 'EPI_ISL_5856818', 'EPI_ISL_5881934', 'EPI_ISL_5882334', 'EPI_ISL_5882137', 'EPI_ISL_5882861', 'EPI_ISL_5884158', 'EPI_ISL_5883767', 'EPI_ISL_5882968', 'EPI_ISL_6241120', 'EPI_ISL_5592140', 'EPI_ISL_5590868', 'EPI_ISL_5639124', 'EPI_ISL_5733377',…
22622	Denmark	Delta	2021-07-21	78	1	24	23	23.0	-0.20412414523193154	True	-1.5443477764865037	-1.3402236312545721	53.65428571428571	0.0010296161295681634	0.8301733218423826	['EPI_ISL_3251754', 'EPI_ISL_3141808', 'EPI_ISL_3142446', 'EPI_ISL_3142531', 'EPI_ISL_3162527', 'EPI_ISL_3162918', 'EPI_ISL_3163524', 'EPI_ISL_3163658', 'EPI_ISL_3163698', 'EPI_ISL_3163749', 'EPI_ISL_3252810', 'EPI_ISL_3141757', 'EPI_ISL_3142644', 'EPI_ISL_3162992', 'EPI_ISL_3162776', 'EPI_ISL_3163661', 'EPI_ISL_3163680', 'EPI_ISL_3240815', 'EPI_ISL_3240261', 'EPI_ISL_3240963', 'EPI_ISL_3240475',…
22647	Denmark	Delta	2021-10-20	91	1	13	7	12.0	-1.6641005886756874	True	-2.2135943621178655	-0.5494937734421781	42.86000000000001	0.001893397314203487	0.7230915434284524	['EPI_ISL_5733530', 'EPI_ISL_5736266', 'EPI_ISL_5804416', 'EPI_ISL_5803044', 'EPI_ISL_5804162', 'EPI_ISL_5803840', 'EPI_ISL_5858085', 'EPI_ISL_5881983', 'EPI_ISL_5883623', 'EPI_ISL_5917617', 'EPI_ISL_5591152', 'EPI_ISL_5593240', 'EPI_ISL_5882782']
22710	Denmark	Delta	2021-08-04	80	6	43	8	15.105186747162932	-5.3374499616411635	True	-1.5491933384829668	3.7882566231581967	56.70285714285715	0.001191482669903176	0.8174558844825089	['EPI_ISL_3530378', 'EPI_ISL_3384567', 'EPI_ISL_3383575', 'EPI_ISL_3383457', 'EPI_ISL_3383616', 'EPI_ISL_3383718', 'EPI_ISL_3383922', 'EPI_ISL_3384098', 'EPI_ISL_3384184', 'EPI_ISL_3384341', 'EPI_ISL_3449428', 'EPI_ISL_3384715', 'EPI_ISL_3357689', 'EPI_ISL_3383945', 'EPI_ISL_3384284', 'EPI_ISL_3384718', 'EPI_ISL_3417551', 'EPI_ISL_3417785', 'EPI_ISL_3450718', 'EPI_ISL_3530892', 'EPI_ISL_3357008',…
22716	Denmark	Delta	2021-07-07	76	0	18	21	18.0	0.7071067811865476	True	-0.31622776601683794	-1.0233345472033855	54.26714285714285	0.0011076285553577655	0.5983265460533636	['EPI_ISL_2963975', 'EPI_ISL_2963787', 'EPI_ISL_2971695', 'EPI_ISL_2992845', 'EPI_ISL_2992614', 'EPI_ISL_2992642', 'EPI_ISL_2992434', 'EPI_ISL_2992333', 'EPI_ISL_3028755', 'EPI_ISL_3040235', 'EPI_ISL_3029279', 'EPI_ISL_3029302', 'EPI_ISL_2971945', 'EPI_ISL_2992871', 'EPI_ISL_2993328', 'EPI_ISL_3028379', 'EPI_ISL_2992329', 'EPI_ISL_2971762']
22854	Denmark	Delta	2021-10-27	92	0	13	41	13.0	7.7658027471532085	True	-0.282842712474619	-8.048645459627828	42.52	0.00244517809263193	0.6173565049091752	['EPI_ISL_5917077', 'EPI_ISL_5915822', 'EPI_ISL_5917364', 'EPI_ISL_6014889', 'EPI_ISL_6015486', 'EPI_ISL_6125981', 'EPI_ISL_6125883', 'EPI_ISL_6098032', 'EPI_ISL_6098474', 'EPI_ISL_6099680', 'EPI_ISL_6099967', 'EPI_ISL_6100608', 'EPI_ISL_6127985']
22878	Denmark	Delta	2021-12-01	97	1	40	3	39.0	-5.850213671311502	True	-2.9398736610366685	2.910340010274833	50.26571428571429	0.007349238830419966	0.46595139555007004	['EPI_ISL_7460871', 'EPI_ISL_7521217', 'EPI_ISL_7518794', 'EPI_ISL_7531613', 'EPI_ISL_7601415', 'EPI_ISL_7601460', 'EPI_ISL_7642162', 'EPI_ISL_7645892', 'EPI_ISL_7648161', 'EPI_ISL_7645577', 'EPI_ISL_7689444', 'EPI_ISL_7689051', 'EPI_ISL_7729326', 'EPI_ISL_7902922', 'EPI_ISL_7908708', 'EPI_ISL_7908487', 'EPI_ISL_7911914', 'EPI_ISL_7915336', 'EPI_ISL_7913711', 'EPI_ISL_7918528', 'EPI_ISL_7919706',…
22891	Denmark	Delta	2021-11-24	96	2	20	89	12.727922061357855	15.428869044748549	True	-0.3174223389555485	-15.746291383704097	47.76857142857143	0.005451281548200341	0.3657606901759352	['EPI_ISL_7292383', 'EPI_ISL_7359764', 'EPI_ISL_7359873', 'EPI_ISL_7599636', 'EPI_ISL_7647271', 'EPI_ISL_7729574', 'EPI_ISL_7279951', 'EPI_ISL_7597933', 'EPI_ISL_7598062', 'EPI_ISL_7601735', 'EPI_ISL_7729538', 'EPI_ISL_7061412', 'EPI_ISL_7281106', 'EPI_ISL_7279841', 'EPI_ISL_7288760', 'EPI_ISL_7289693', 'EPI_ISL_7289864', 'EPI_ISL_7289426', 'EPI_ISL_7282924', 'EPI_ISL_7290853']
22892	Denmark	Delta	2021-12-01	97	20	89	32	15.428869044748549	-6.041987916036252	True	-2.9398736610366685	3.1021142549995835	50.26571428571429	0.007349238830419966	0.46595139555007004	['EPI_ISL_7358648', 'EPI_ISL_7596792', 'EPI_ISL_7461919', 'EPI_ISL_7461840', 'EPI_ISL_7520343', 'EPI_ISL_7524061', 'EPI_ISL_7512973', 'EPI_ISL_7521934', 'EPI_ISL_7526900', 'EPI_ISL_7515403', 'EPI_ISL_7516786', 'EPI_ISL_7519876', 'EPI_ISL_7520032', 'EPI_ISL_7522813', 'EPI_ISL_7519279', 'EPI_ISL_7531862', 'EPI_ISL_7529718', 'EPI_ISL_7533872', 'EPI_ISL_7533948', 'EPI_ISL_7535077', 'EPI_ISL_7600411',…
22917	Denmark	Delta	2021-10-27	92	0	29	66	29.0	6.8707275125509195	True	-0.282842712474619	-7.153570225025539	42.52	0.00244517809263193	0.6173565049091752	['EPI_ISL_5882353', 'EPI_ISL_5945036', 'EPI_ISL_5945003', 'EPI_ISL_5944297', 'EPI_ISL_5944261', 'EPI_ISL_6098617', 'EPI_ISL_6100705', 'EPI_ISL_6099598', 'EPI_ISL_6100841', 'EPI_ISL_6099789', 'EPI_ISL_6130541', 'EPI_ISL_6130535', 'EPI_ISL_6126153', 'EPI_ISL_6130938', 'EPI_ISL_6241562', 'EPI_ISL_6246845', 'EPI_ISL_6245576', 'EPI_ISL_6722700', 'EPI_ISL_6722928', 'EPI_ISL_5945051', 'EPI_ISL_5945071',…
22922	Denmark	Delta	2021-12-01	97	5	51	28	20.571825392998065	-3.2206441932644223	True	-2.9398736610366685	0.28077053222775383	50.26571428571429	0.007349238830419966	0.46595139555007004	['EPI_ISL_7359731', 'EPI_ISL_7359461', 'EPI_ISL_7460616', 'EPI_ISL_7533023', 'EPI_ISL_7533024', 'EPI_ISL_7910934', 'EPI_ISL_7594652', 'EPI_ISL_7601633', 'EPI_ISL_7640323', 'EPI_ISL_7648006', 'EPI_ISL_7648177', 'EPI_ISL_7689525', 'EPI_ISL_7730241', 'EPI_ISL_7731637', 'EPI_ISL_7903001', 'EPI_ISL_7903068', 'EPI_ISL_7902411', 'EPI_ISL_7903154', 'EPI_ISL_7907415', 'EPI_ISL_7908930', 'EPI_ISL_7905774',…
22953	Denmark	Delta	2021-11-03	93	3	24	3	12.124355652982143	-4.286607049870562	True	-1.9548744279799937	2.331732621890568	39.15	0.003436810921049453	0.6186053516742809	['EPI_ISL_6183505', 'EPI_ISL_6183544', 'EPI_ISL_6183919', 'EPI_ISL_6236937', 'EPI_ISL_6306747', 'EPI_ISL_6306667', 'EPI_ISL_6306891', 'EPI_ISL_6506158', 'EPI_ISL_6502255', 'EPI_ISL_6715167', 'EPI_ISL_6722573', 'EPI_ISL_6724936', 'EPI_ISL_6734820', 'EPI_ISL_6734750', 'EPI_ISL_6182174', 'EPI_ISL_6183141', 'EPI_ISL_6183719', 'EPI_ISL_6306807', 'EPI_ISL_6306892', 'EPI_ISL_6322997', 'EPI_ISL_6438966',…
23154	Denmark	Delta	2021-12-01	97	2	37	4	24.74873734152916	-5.425166581076791	True	-2.9398736610366685	2.4852929200401226	50.26571428571429	0.007349238830419966	0.46595139555007004	['EPI_ISL_7526769', 'EPI_ISL_7906800', 'EPI_ISL_7516441', 'EPI_ISL_7640397', 'EPI_ISL_7641858', 'EPI_ISL_7645956', 'EPI_ISL_7643510', 'EPI_ISL_7645345', 'EPI_ISL_7646722', 'EPI_ISL_7646796', 'EPI_ISL_7689701', 'EPI_ISL_7730854', 'EPI_ISL_7732044', 'EPI_ISL_7905648', 'EPI_ISL_7905037', 'EPI_ISL_7910926', 'EPI_ISL_7913330', 'EPI_ISL_7914994', 'EPI_ISL_7916953', 'EPI_ISL_7918671', 'EPI_ISL_7905771',…
23239	Denmark	Delta	2021-11-03	93	1	15	5	14.0	-2.581988897471611	True	-1.9548744279799937	0.6271144694916175	39.15	0.003436810921049453	0.6186053516742809	['EPI_ISL_6231493', 'EPI_ISL_6230488', 'EPI_ISL_6318605', 'EPI_ISL_6321963', 'EPI_ISL_6322493', 'EPI_ISL_6505783', 'EPI_ISL_6609378', 'EPI_ISL_6609086', 'EPI_ISL_6713527', 'EPI_ISL_6723068', 'EPI_ISL_6724335', 'EPI_ISL_6127928', 'EPI_ISL_6131571', 'EPI_ISL_6239133', 'EPI_ISL_6715043']
23243	Denmark	Delta	2021-11-03	93	3	30	6	15.588457268119896	-4.381780460041329	True	-1.9548744279799937	2.4269060320613347	39.15	0.003436810921049453	0.6186053516742809	['EPI_ISL_6182975', 'EPI_ISL_6231927', 'EPI_ISL_6323961', 'EPI_ISL_6317787', 'EPI_ISL_6322364', 'EPI_ISL_6321692', 'EPI_ISL_6370367', 'EPI_ISL_6369261', 'EPI_ISL_6369270', 'EPI_ISL_6369849', 'EPI_ISL_6506921', 'EPI_ISL_6506070', 'EPI_ISL_6609373', 'EPI_ISL_6608672', 'EPI_ISL_6611932', 'EPI_ISL_6725042', 'EPI_ISL_6306964', 'EPI_ISL_6305773', 'EPI_ISL_6320398', 'EPI_ISL_6320610', 'EPI_ISL_6321306',…
23455	Denmark	Delta	2021-08-11	81	7	34	20	10.205040771249134	-2.4009801919951235	True	-2.0	0.40098019199512347	56.377142857142864	0.0011692497447650333	0.8701857200075891	['EPI_ISL_3632178', 'EPI_ISL_3632307', 'EPI_ISL_3632710', 'EPI_ISL_3464278', 'EPI_ISL_3530275', 'EPI_ISL_3463547', 'EPI_ISL_3464145', 'EPI_ISL_3530346', 'EPI_ISL_3530327', 'EPI_ISL_3530281', 'EPI_ISL_3531487', 'EPI_ISL_3530866', 'EPI_ISL_3532433', 'EPI_ISL_3532357', 'EPI_ISL_3531091', 'EPI_ISL_3567496', 'EPI_ISL_3566812', 'EPI_ISL_3567277', 'EPI_ISL_3567136', 'EPI_ISL_3567045', 'EPI_ISL_3632348',…
23555	Denmark	Delta	2021-10-13	90	0	10	2	10.0	-2.5298221281347035	True	-0.11785113019775793	2.4119709979369457	42.86000000000001	0.001231856873202818	0.6493386958000681	['EPI_ISL_5362137', 'EPI_ISL_5447043', 'EPI_ISL_5463504', 'EPI_ISL_5462498', 'EPI_ISL_5462554', 'EPI_ISL_5463331', 'EPI_ISL_5463669', 'EPI_ISL_5462965', 'EPI_ISL_5594378', 'EPI_ISL_5593345']
23647	Denmark	Delta	2021-10-06	89	2	19	12	12.020815280171307	-1.6059101370939322	True	-1.5811388300841895	0.024771307009742616	42.86000000000001	0.0008131285669425488	0.8008123920094578	['EPI_ISL_5446501', 'EPI_ISL_5174024', 'EPI_ISL_5262203', 'EPI_ISL_5262435', 'EPI_ISL_5260804', 'EPI_ISL_5260992', 'EPI_ISL_5260936', 'EPI_ISL_5262096', 'EPI_ISL_5262199', 'EPI_ISL_5262228', 'EPI_ISL_5262259', 'EPI_ISL_5262388', 'EPI_ISL_5260862', 'EPI_ISL_5324587', 'EPI_ISL_5324496', 'EPI_ISL_5324662', 'EPI_ISL_5325994', 'EPI_ISL_5325282', 'EPI_ISL_5446436']
23657	Denmark	Delta	2021-10-13	90	2	15	10	9.192388155425117	-1.2909944487358056	True	-0.11785113019775793	1.1731433185380478	42.86000000000001	0.001231856873202818	0.6493386958000681	['EPI_ISL_5446710', 'EPI_ISL_6231736', 'EPI_ISL_5363778', 'EPI_ISL_5363338', 'EPI_ISL_5363363', 'EPI_ISL_5364702', 'EPI_ISL_5364826', 'EPI_ISL_5362475', 'EPI_ISL_5404255', 'EPI_ISL_5446519', 'EPI_ISL_5446745', 'EPI_ISL_5463569', 'EPI_ISL_5462503', 'EPI_ISL_5463087', 'EPI_ISL_5462768']
23768	Denmark	Delta	2021-08-11	81	1	11	12	10.0	0.30151134457776363	True	-2.0	-2.3015113445777637	56.377142857142864	0.0011692497447650333	0.8701857200075891	['EPI_ISL_3632010', 'EPI_ISL_3632724', 'EPI_ISL_3633482', 'EPI_ISL_3567269', 'EPI_ISL_3567276', 'EPI_ISL_3567863', 'EPI_ISL_3567743', 'EPI_ISL_3633234', 'EPI_ISL_3633169', 'EPI_ISL_3632682', 'EPI_ISL_3632690']
23818	Denmark	Delta	2021-10-13	90	0	19	22	19.0	0.6882472016116852	True	-0.11785113019775793	-0.8060983318094431	42.86000000000001	0.001231856873202818	0.6493386958000681	['EPI_ISL_6231940', 'EPI_ISL_5363206', 'EPI_ISL_5363091', 'EPI_ISL_5446931', 'EPI_ISL_5446368', 'EPI_ISL_5446423', 'EPI_ISL_5446585', 'EPI_ISL_5447094', 'EPI_ISL_5446649', 'EPI_ISL_5446865', 'EPI_ISL_5446840', 'EPI_ISL_5462552', 'EPI_ISL_5462580', 'EPI_ISL_5463030', 'EPI_ISL_5463390', 'EPI_ISL_5463623', 'EPI_ISL_5591764', 'EPI_ISL_5593813', 'EPI_ISL_5593846']
23844	Denmark	Delta	2021-11-03	93	0	16	21	16.0	1.25	True	-1.9548744279799937	-3.204874427979994	39.15	0.003436810921049453	0.6186053516742809	['EPI_ISL_6502316', 'EPI_ISL_6369137', 'EPI_ISL_6370188', 'EPI_ISL_6505413', 'EPI_ISL_6502458', 'EPI_ISL_6505193', 'EPI_ISL_6716125', 'EPI_ISL_6732957', 'EPI_ISL_6732372', 'EPI_ISL_7911353', 'EPI_ISL_6230384', 'EPI_ISL_6505404', 'EPI_ISL_6369316', 'EPI_ISL_6505079', 'EPI_ISL_6506163', 'EPI_ISL_6183555']
23861	Denmark	Delta	2021-09-22	87	4	29	10	12.5	-3.5282114253639856	True	-1.2397954428741078	2.2884159824898775	44.385714285714286	0.000507857194618942	0.8228499320520287	['EPI_ISL_4625758', 'EPI_ISL_4644393', 'EPI_ISL_4643294', 'EPI_ISL_4643274', 'EPI_ISL_4644730', 'EPI_ISL_4645492', 'EPI_ISL_4645416', 'EPI_ISL_4644944', 'EPI_ISL_4774380', 'EPI_ISL_4884337', 'EPI_ISL_4884381', 'EPI_ISL_4625752', 'EPI_ISL_4625730', 'EPI_ISL_4625728', 'EPI_ISL_4644544', 'EPI_ISL_4644638', 'EPI_ISL_4884404', 'EPI_ISL_4884240', 'EPI_ISL_4887445', 'EPI_ISL_4886177', 'EPI_ISL_4978017',…
23865	Denmark	Delta	2021-10-20	91	12	50	73	10.96965511460289	3.2526911934581184	True	-2.2135943621178655	-5.466285555575984	42.86000000000001	0.001893397314203487	0.7230915434284524	['EPI_ISL_5734097', 'EPI_ISL_5734120', 'EPI_ISL_5733382', 'EPI_ISL_5736068', 'EPI_ISL_5733735', 'EPI_ISL_5733798', 'EPI_ISL_5736142', 'EPI_ISL_5734348', 'EPI_ISL_5882131', 'EPI_ISL_5803967', 'EPI_ISL_5803911', 'EPI_ISL_5803927', 'EPI_ISL_5804364', 'EPI_ISL_5803144', 'EPI_ISL_5804155', 'EPI_ISL_5804060', 'EPI_ISL_5803338', 'EPI_ISL_5856490', 'EPI_ISL_5857361', 'EPI_ISL_5857138', 'EPI_ISL_5857125',…
23988	Denmark	Delta	2021-11-03	93	8	49	31	14.495689014324224	-2.5714285714285716	True	-1.9548744279799937	0.616554143448578	39.15	0.003436810921049453	0.6186053516742809	['EPI_ISL_6127724', 'EPI_ISL_6183924', 'EPI_ISL_6183560', 'EPI_ISL_6182179', 'EPI_ISL_6232193', 'EPI_ISL_6238851', 'EPI_ISL_6238185', 'EPI_ISL_6319962', 'EPI_ISL_6322100', 'EPI_ISL_6370379', 'EPI_ISL_6370084', 'EPI_ISL_6506133', 'EPI_ISL_6505781', 'EPI_ISL_6505170', 'EPI_ISL_6609131', 'EPI_ISL_6608662', 'EPI_ISL_6610706', 'EPI_ISL_6715276', 'EPI_ISL_6723142', 'EPI_ISL_6723516', 'EPI_ISL_6724891',…
24055	Denmark	Delta	2021-12-01	97	8	37	3	10.253048327204938	-5.589565568382148	True	-2.9398736610366685	2.6496919073454794	50.26571428571429	0.007349238830419966	0.46595139555007004	['EPI_ISL_7460826', 'EPI_ISL_7461819', 'EPI_ISL_7914405', 'EPI_ISL_7513126', 'EPI_ISL_7523475', 'EPI_ISL_7910125', 'EPI_ISL_7516414', 'EPI_ISL_7520065', 'EPI_ISL_7516083', 'EPI_ISL_7529096', 'EPI_ISL_7638768', 'EPI_ISL_7905601', 'EPI_ISL_7905232', 'EPI_ISL_7915043', 'EPI_ISL_7912443', 'EPI_ISL_7918017', 'EPI_ISL_7916504', 'EPI_ISL_7918220', 'EPI_ISL_7918108', 'EPI_ISL_7968158', 'EPI_ISL_7460460',…
24196	Denmark	Delta	2021-12-01	97	1	12	0	11.0	-3.464101615137755	True	-2.9398736610366685	0.5242279541010864	50.26571428571429	0.007349238830419966	0.46595139555007004	['EPI_ISL_7460525', 'EPI_ISL_7513953', 'EPI_ISL_7521638', 'EPI_ISL_7533770', 'EPI_ISL_7533034', 'EPI_ISL_7639816', 'EPI_ISL_7640834', 'EPI_ISL_7913348', 'EPI_ISL_7643848', 'EPI_ISL_7523117', 'EPI_ISL_7729465', 'EPI_ISL_7732324']
24248	Denmark	Delta	2021-11-17	95	1	12	6	11.0	-1.7320508075688774	True	-1.7693034738587656	-0.037252666289888214	46.19285714285714	0.00491231797716861	0.4308637948769412	['EPI_ISL_7952444', 'EPI_ISL_6772928', 'EPI_ISL_6830723', 'EPI_ISL_6830859', 'EPI_ISL_6829920', 'EPI_ISL_6878487', 'EPI_ISL_6879067', 'EPI_ISL_7273064', 'EPI_ISL_7274844', 'EPI_ISL_7274720', 'EPI_ISL_7278821', 'EPI_ISL_7283468']
24335	Denmark	Delta	2021-12-01	97	0	21	2	21.0	-4.1461399144838555	True	-2.9398736610366685	1.206266253447187	50.26571428571429	0.007349238830419966	0.46595139555007004	['EPI_ISL_7359797', 'EPI_ISL_7360178', 'EPI_ISL_7513798', 'EPI_ISL_7513169', 'EPI_ISL_7525476', 'EPI_ISL_7523720', 'EPI_ISL_7519978', 'EPI_ISL_7530081', 'EPI_ISL_7729923', 'EPI_ISL_7910451', 'EPI_ISL_7908691', 'EPI_ISL_7908802', 'EPI_ISL_7914977', 'EPI_ISL_7910051', 'EPI_ISL_7641482', 'EPI_ISL_7689317', 'EPI_ISL_7730235', 'EPI_ISL_7910990', 'EPI_ISL_7914649', 'EPI_ISL_7917246', 'EPI_ISL_7906269']
24416	Denmark	Delta	2021-12-01	97	3	25	9	12.701705922171767	-3.2	True	-2.9398736610366685	0.2601263389633317	50.26571428571429	0.007349238830419966	0.46595139555007004	['EPI_ISL_7530855', 'EPI_ISL_7906617', 'EPI_ISL_7641637', 'EPI_ISL_7639314', 'EPI_ISL_7641035', 'EPI_ISL_7639790', 'EPI_ISL_7648277', 'EPI_ISL_7730435', 'EPI_ISL_7903710', 'EPI_ISL_7910115', 'EPI_ISL_7919044', 'EPI_ISL_7917278', 'EPI_ISL_7640403', 'EPI_ISL_7643681', 'EPI_ISL_7729841', 'EPI_ISL_7731216', 'EPI_ISL_7731274', 'EPI_ISL_7731650', 'EPI_ISL_7732086', 'EPI_ISL_7732170', 'EPI_ISL_7732225',…
24427	Denmark	Delta	2021-10-27	92	0	21	27	21.0	1.3093073414159544	True	-0.282842712474619	-1.5921500538905735	42.52	0.00244517809263193	0.6173565049091752	['EPI_ISL_6099219', 'EPI_ISL_6098265', 'EPI_ISL_6099191', 'EPI_ISL_6100837', 'EPI_ISL_6099589', 'EPI_ISL_6126483', 'EPI_ISL_6248315', 'EPI_ISL_6248288', 'EPI_ISL_6247428', 'EPI_ISL_6248204', 'EPI_ISL_6247992', 'EPI_ISL_5944528', 'EPI_ISL_6014428', 'EPI_ISL_6098755', 'EPI_ISL_6099279', 'EPI_ISL_6099448', 'EPI_ISL_6099710', 'EPI_ISL_6100827', 'EPI_ISL_6100859', 'EPI_ISL_6130490', 'EPI_ISL_6130442']
24487	Denmark	Delta	2021-10-13	90	0	15	9	15.0	-1.5491933384829668	True	-0.11785113019775793	1.431342208285209	42.86000000000001	0.001231856873202818	0.6493386958000681	['EPI_ISL_5462774', 'EPI_ISL_5363109', 'EPI_ISL_5463257', 'EPI_ISL_5446871', 'EPI_ISL_5446335', 'EPI_ISL_5446307', 'EPI_ISL_5446577', 'EPI_ISL_5447033', 'EPI_ISL_5446653', 'EPI_ISL_5446632', 'EPI_ISL_5463765', 'EPI_ISL_5462588', 'EPI_ISL_5595300', 'EPI_ISL_5592248', 'EPI_ISL_5591641']
25034	Denmark	Delta	2021-08-18	82	7	38	24	11.716898663286043	-2.271099895830676	True	-1.5	0.7710998958306758	56.144285714285715	0.001138858174149369	0.810687386373474	['EPI_ISL_4257528', 'EPI_ISL_4257642', 'EPI_ISL_3632578', 'EPI_ISL_3632644', 'EPI_ISL_3665161', 'EPI_ISL_3707963', 'EPI_ISL_3708072', 'EPI_ISL_3769811', 'EPI_ISL_3633574', 'EPI_ISL_3632984', 'EPI_ISL_3633308', 'EPI_ISL_3632560', 'EPI_ISL_3632478', 'EPI_ISL_3665267', 'EPI_ISL_3664515', 'EPI_ISL_3665367', 'EPI_ISL_3664944', 'EPI_ISL_3708240', 'EPI_ISL_3708342', 'EPI_ISL_3708436', 'EPI_ISL_3708547',…
25046	Denmark	Delta	2021-08-11	81	2	16	8	9.899494936611665	-2.0	True	-2.0	0.0	56.377142857142864	0.0011692497447650333	0.8701857200075891	['EPI_ISL_3530977', 'EPI_ISL_3632024', 'EPI_ISL_3632452', 'EPI_ISL_3567240', 'EPI_ISL_7903731', 'EPI_ISL_3449854', 'EPI_ISL_3567793', 'EPI_ISL_3531750', 'EPI_ISL_3463845', 'EPI_ISL_3463632', 'EPI_ISL_3531605', 'EPI_ISL_3530022', 'EPI_ISL_3531272', 'EPI_ISL_3531173', 'EPI_ISL_3530484', 'EPI_ISL_3566909']
25199	Denmark	Delta	2021-09-22	87	1	20	19	19.0	-0.22360679774997896	True	-1.2397954428741078	-1.0161886451241289	44.385714285714286	0.000507857194618942	0.8228499320520287	['EPI_ISL_4626517', 'EPI_ISL_4643721', 'EPI_ISL_4645718', 'EPI_ISL_4644509', 'EPI_ISL_4644525', 'EPI_ISL_4773910', 'EPI_ISL_4774970', 'EPI_ISL_4773642', 'EPI_ISL_4775258', 'EPI_ISL_4775296', 'EPI_ISL_4645164', 'EPI_ISL_4645678', 'EPI_ISL_4645249', 'EPI_ISL_4644951', 'EPI_ISL_4884343', 'EPI_ISL_4884257', 'EPI_ISL_4884233', 'EPI_ISL_4977828', 'EPI_ISL_4978087', 'EPI_ISL_4886694']
25227	Denmark	Delta	2021-10-13	90	0	11	3	11.0	-2.412090756622109	True	-0.11785113019775793	2.294239626424351	42.86000000000001	0.001231856873202818	0.6493386958000681	['EPI_ISL_5364544', 'EPI_ISL_5364560', 'EPI_ISL_5362935', 'EPI_ISL_5363085', 'EPI_ISL_5363075', 'EPI_ISL_5363849', 'EPI_ISL_5362618', 'EPI_ISL_5446483', 'EPI_ISL_5462732', 'EPI_ISL_5593923', 'EPI_ISL_5591473']
25275	Denmark	Delta	2021-11-10	94	1	24	9	23.0	-3.061862178478973	True	-0.9486832980505138	2.1131788804284595	44.201428571428565	0.004525583392448594	0.4058440674273576	['EPI_ISL_6503913', 'EPI_ISL_6505786', 'EPI_ISL_6503854', 'EPI_ISL_6679134', 'EPI_ISL_6678629', 'EPI_ISL_6682163', 'EPI_ISL_6682779', 'EPI_ISL_6682600', 'EPI_ISL_6681151', 'EPI_ISL_6682251', 'EPI_ISL_7911670', 'EPI_ISL_6507071', 'EPI_ISL_6504471', 'EPI_ISL_6505537', 'EPI_ISL_6507241', 'EPI_ISL_6610222', 'EPI_ISL_6680003', 'EPI_ISL_6680094', 'EPI_ISL_6681158', 'EPI_ISL_6682345', 'EPI_ISL_6773417',…
25581	Denmark	Delta	2021-11-17	95	15	54	23	10.069756700139283	-4.218565668126584	True	-1.7693034738587656	2.4492621942678188	46.19285714285714	0.00491231797716861	0.4308637948769412	['EPI_ISL_7359951', 'EPI_ISL_7596979', 'EPI_ISL_6831261', 'EPI_ISL_6831036', 'EPI_ISL_6831070', 'EPI_ISL_6830673', 'EPI_ISL_6829684', 'EPI_ISL_6829786', 'EPI_ISL_6831294', 'EPI_ISL_6830880', 'EPI_ISL_6830850', 'EPI_ISL_6830024', 'EPI_ISL_6831406', 'EPI_ISL_6830182', 'EPI_ISL_6830266', 'EPI_ISL_6830467', 'EPI_ISL_6878865', 'EPI_ISL_6851587', 'EPI_ISL_6851181', 'EPI_ISL_6851231', 'EPI_ISL_6851455',…
25600	Denmark	Delta	2021-10-20	91	0	14	5	14.0	-2.4053511772118195	True	-2.2135943621178655	0.19175681509395393	42.86000000000001	0.001893397314203487	0.7230915434284524	['EPI_ISL_5733500', 'EPI_ISL_5733582', 'EPI_ISL_5734126', 'EPI_ISL_5733880', 'EPI_ISL_5856630', 'EPI_ISL_5916329', 'EPI_ISL_6241227', 'EPI_ISL_6241156', 'EPI_ISL_7595294', 'EPI_ISL_5734409', 'EPI_ISL_6241104', 'EPI_ISL_5639147', 'EPI_ISL_5639201', 'EPI_ISL_5735964']
25846	Denmark	Delta	2021-11-17	95	7	31	38	9.071147352221454	1.2572371141874243	True	-1.7693034738587656	-3.02654058804619	46.19285714285714	0.00491231797716861	0.4308637948769412	['EPI_ISL_7910102', 'EPI_ISL_6830776', 'EPI_ISL_6830672', 'EPI_ISL_8053675', 'EPI_ISL_6829737', 'EPI_ISL_6830418', 'EPI_ISL_6847186', 'EPI_ISL_6851536', 'EPI_ISL_6851193', 'EPI_ISL_6829843', 'EPI_ISL_6878398', 'EPI_ISL_6878375', 'EPI_ISL_6879030', 'EPI_ISL_6880083', 'EPI_ISL_6879981', 'EPI_ISL_6879196', 'EPI_ISL_6880132', 'EPI_ISL_6881679', 'EPI_ISL_6880333', 'EPI_ISL_6880376', 'EPI_ISL_6878952',…
25976	Denmark	Delta	2021-12-01	97	0	10	6	10.0	-1.2649110640673518	True	-2.9398736610366685	-1.6749625969693167	50.26571428571429	0.007349238830419966	0.46595139555007004	['EPI_ISL_7515367', 'EPI_ISL_7907518', 'EPI_ISL_7688991', 'EPI_ISL_7904535', 'EPI_ISL_7907426', 'EPI_ISL_7914126', 'EPI_ISL_7913531', 'EPI_ISL_7908960', 'EPI_ISL_7601220', 'EPI_ISL_7731433']
26034	Denmark	Delta	2021-11-03	93	0	30	20	30.0	-1.8257418583505538	True	-1.9548744279799937	-0.12913256962943986	39.15	0.003436810921049453	0.6186053516742809	['EPI_ISL_6306638', 'EPI_ISL_6321149', 'EPI_ISL_6321862', 'EPI_ISL_6370382', 'EPI_ISL_6368996', 'EPI_ISL_6369996', 'EPI_ISL_6440802', 'EPI_ISL_6438258', 'EPI_ISL_6507214', 'EPI_ISL_6507223', 'EPI_ISL_6506779', 'EPI_ISL_6506002', 'EPI_ISL_6504863', 'EPI_ISL_6505106', 'EPI_ISL_6714325', 'EPI_ISL_6722592', 'EPI_ISL_6734448', 'EPI_ISL_6734479', 'EPI_ISL_6733872', 'EPI_ISL_6734140', 'EPI_ISL_6734781',…
26072	Denmark	Delta	2021-10-27	92	0	10	13	10.0	0.9486832980505138	True	-0.282842712474619	-1.2315260105251329	42.52	0.00244517809263193	0.6173565049091752	['EPI_ISL_5917275', 'EPI_ISL_6015153', 'EPI_ISL_6014650', 'EPI_ISL_6182811', 'EPI_ISL_6099673', 'EPI_ISL_6100685', 'EPI_ISL_6130700', 'EPI_ISL_6131594', 'EPI_ISL_6129938', 'EPI_ISL_6128082']
26304	Denmark	Delta	2021-10-27	92	0	10	3	10.0	-2.2135943621178655	True	-0.282842712474619	1.9307516496432466	42.52	0.00244517809263193	0.6173565049091752	['EPI_ISL_5883938', 'EPI_ISL_5916437', 'EPI_ISL_6015100', 'EPI_ISL_6015191', 'EPI_ISL_6015186', 'EPI_ISL_6014915', 'EPI_ISL_6244108', 'EPI_ISL_6722695', 'EPI_ISL_6015350', 'EPI_ISL_6014556']
26319	Denmark	Delta	2021-12-01	97	1	16	4	15.0	-3.0	True	-2.9398736610366685	0.06012633896333153	50.26571428571429	0.007349238830419966	0.46595139555007004	['EPI_ISL_7517279', 'EPI_ISL_7517343', 'EPI_ISL_7729446', 'EPI_ISL_7731495', 'EPI_ISL_7732140', 'EPI_ISL_7731330', 'EPI_ISL_7904403', 'EPI_ISL_7908553', 'EPI_ISL_7919401', 'EPI_ISL_7640602', 'EPI_ISL_7729230', 'EPI_ISL_7730869', 'EPI_ISL_7731888', 'EPI_ISL_7731712', 'EPI_ISL_7731931', 'EPI_ISL_7903458']
26353	Denmark	Delta	2021-10-27	92	1	11	9	10.0	-0.6030226891555273	True	-0.282842712474619	0.32017997668090825	42.52	0.00244517809263193	0.6173565049091752	['EPI_ISL_5916855', 'EPI_ISL_6098330', 'EPI_ISL_6131582', 'EPI_ISL_6722942', 'EPI_ISL_5945010', 'EPI_ISL_6126461', 'EPI_ISL_6127279', 'EPI_ISL_6128124', 'EPI_ISL_6130475', 'EPI_ISL_6246906', 'EPI_ISL_6126015']
26432	Denmark	Delta	2021-10-27	92	0	32	65	32.0	5.833630944789017	True	-0.282842712474619	-6.1164736572636365	42.52	0.00244517809263193	0.6173565049091752	['EPI_ISL_5917024', 'EPI_ISL_6098236', 'EPI_ISL_6099199', 'EPI_ISL_6099334', 'EPI_ISL_6099749', 'EPI_ISL_6099978', 'EPI_ISL_6126600', 'EPI_ISL_6126886', 'EPI_ISL_6125866', 'EPI_ISL_6127622', 'EPI_ISL_6127643', 'EPI_ISL_6128103', 'EPI_ISL_6131629', 'EPI_ISL_6247680', 'EPI_ISL_6248045', 'EPI_ISL_6247876', 'EPI_ISL_6246691', 'EPI_ISL_6246686', 'EPI_ISL_6247963', 'EPI_ISL_6246651', 'EPI_ISL_6247839',…
26469	Denmark	Delta	2021-10-20	91	2	58	47	39.59797974644666	-1.444370761456948	True	-2.2135943621178655	-0.7692236006609174	42.86000000000001	0.001893397314203487	0.7230915434284524	['EPI_ISL_5734083', 'EPI_ISL_5733625', 'EPI_ISL_5733498', 'EPI_ISL_5736222', 'EPI_ISL_5736230', 'EPI_ISL_5733952', 'EPI_ISL_5735819', 'EPI_ISL_5733789', 'EPI_ISL_5803104', 'EPI_ISL_5804439', 'EPI_ISL_5803110', 'EPI_ISL_5803988', 'EPI_ISL_5804397', 'EPI_ISL_5803207', 'EPI_ISL_5803170', 'EPI_ISL_5803186', 'EPI_ISL_5804174', 'EPI_ISL_5804178', 'EPI_ISL_5804126', 'EPI_ISL_5803854', 'EPI_ISL_5804284',…
26494	Denmark	Delta	2021-10-27	92	0	10	2	10.0	-2.5298221281347035	True	-0.282842712474619	2.2469794156600846	42.52	0.00244517809263193	0.6173565049091752	['EPI_ISL_6098090', 'EPI_ISL_6131753', 'EPI_ISL_6099402', 'EPI_ISL_6129836', 'EPI_ISL_6130723', 'EPI_ISL_6130446', 'EPI_ISL_6130478', 'EPI_ISL_6131044', 'EPI_ISL_6127179', 'EPI_ISL_6128615']
26663	Denmark	Delta	2021-10-27	92	7	31	8	9.071147352221454	-4.130921946615823	True	-0.282842712474619	3.848079234141204	42.52	0.00244517809263193	0.6173565049091752	['EPI_ISL_5915888', 'EPI_ISL_5916738', 'EPI_ISL_5883292', 'EPI_ISL_5882858', 'EPI_ISL_5882738', 'EPI_ISL_5884127', 'EPI_ISL_5882989', 'EPI_ISL_5916410', 'EPI_ISL_5917552', 'EPI_ISL_5916208', 'EPI_ISL_5916099', 'EPI_ISL_5944414', 'EPI_ISL_6098946', 'EPI_ISL_6125919', 'EPI_ISL_6128258', 'EPI_ISL_6128047', 'EPI_ISL_6244461', 'EPI_ISL_6248356', 'EPI_ISL_6245312', 'EPI_ISL_6247858', 'EPI_ISL_5944469',…
26937	Denmark	Delta	2021-10-13	90	0	13	7	13.0	-1.6641005886756874	True	-0.11785113019775793	1.5462494584779296	42.86000000000001	0.001231856873202818	0.6493386958000681	['EPI_ISL_5537442', 'EPI_ISL_5539349', 'EPI_ISL_5538957', 'EPI_ISL_5463515', 'EPI_ISL_5463541', 'EPI_ISL_5463610', 'EPI_ISL_5538788', 'EPI_ISL_5539106', 'EPI_ISL_5538980', 'EPI_ISL_5539333', 'EPI_ISL_5538844', 'EPI_ISL_5539752', 'EPI_ISL_5591823']
27171	Denmark	Delta	2021-11-24	96	1	42	63	41.0	3.24037034920393	True	-0.3174223389555485	-3.557792688159479	47.76857142857143	0.005451281548200341	0.3657606901759352	['EPI_ISL_7359907', 'EPI_ISL_7461009', 'EPI_ISL_7461073', 'EPI_ISL_7461185', 'EPI_ISL_7460927', 'EPI_ISL_7461003', 'EPI_ISL_7460567', 'EPI_ISL_7461769', 'EPI_ISL_7061924', 'EPI_ISL_7601813', 'EPI_ISL_7194720', 'EPI_ISL_7461237', 'EPI_ISL_7460946', 'EPI_ISL_7461856', 'EPI_ISL_7596806', 'EPI_ISL_7600274', 'EPI_ISL_7600259', 'EPI_ISL_7601781', 'EPI_ISL_7059871', 'EPI_ISL_7059838', 'EPI_ISL_7063194',…
27373	Denmark	Delta	2021-12-01	97	1	13	3	12.0	-2.773500981126146	True	-2.9398736610366685	-0.16637267991052251	50.26571428571429	0.007349238830419966	0.46595139555007004	['EPI_ISL_7460777', 'EPI_ISL_7534971', 'EPI_ISL_7640814', 'EPI_ISL_7644101', 'EPI_ISL_7914486', 'EPI_ISL_7915828', 'EPI_ISL_7917121', 'EPI_ISL_7967864', 'EPI_ISL_7462157', 'EPI_ISL_7901787', 'EPI_ISL_7967854', 'EPI_ISL_7732033', 'EPI_ISL_7905772']
27461	Denmark	Delta	2021-10-27	92	0	11	30	11.0	5.728715546977509	True	-0.282842712474619	-6.011558259452128	42.52	0.00244517809263193	0.6173565049091752	['EPI_ISL_6098574', 'EPI_ISL_6098693', 'EPI_ISL_6100633', 'EPI_ISL_6125914', 'EPI_ISL_6130970', 'EPI_ISL_6014880', 'EPI_ISL_6099533', 'EPI_ISL_6099222', 'EPI_ISL_6100846', 'EPI_ISL_6129147', 'EPI_ISL_6130339']
27613	Denmark	Delta	2021-08-18	82	1	31	27	30.0	-0.7184212081070996	True	-1.5	-0.7815787918929004	56.144285714285715	0.001138858174149369	0.810687386373474	['EPI_ISL_4257515', 'EPI_ISL_4257469', 'EPI_ISL_4257526', 'EPI_ISL_3708398', 'EPI_ISL_3725690', 'EPI_ISL_3708775', 'EPI_ISL_3664866', 'EPI_ISL_3708646', 'EPI_ISL_3708725', 'EPI_ISL_3708037', 'EPI_ISL_3708038', 'EPI_ISL_3725467', 'EPI_ISL_3725557', 'EPI_ISL_3725550', 'EPI_ISL_3725571', 'EPI_ISL_3725567', 'EPI_ISL_3665069', 'EPI_ISL_3725641', 'EPI_ISL_3725796', 'EPI_ISL_3724598', 'EPI_ISL_3725095',…
27784	Denmark	Delta	2021-12-01	97	0	15	3	15.0	-3.0983866769659336	True	-2.9398736610366685	0.15851301592926514	50.26571428571429	0.007349238830419966	0.46595139555007004	['EPI_ISL_7359412', 'EPI_ISL_7359961', 'EPI_ISL_7460496', 'EPI_ISL_7520300', 'EPI_ISL_7523469', 'EPI_ISL_7519437', 'EPI_ISL_7526742', 'EPI_ISL_7515215', 'EPI_ISL_7517308', 'EPI_ISL_7644853', 'EPI_ISL_7648255', 'EPI_ISL_7689998', 'EPI_ISL_7729820', 'EPI_ISL_7730709', 'EPI_ISL_7360072']
27796	Denmark	Delta	2021-12-01	97	1	20	3	19.0	-3.801315561749642	True	-2.9398736610366685	0.8614419007129737	50.26571428571429	0.007349238830419966	0.46595139555007004	['EPI_ISL_7359537', 'EPI_ISL_7359477', 'EPI_ISL_7518855', 'EPI_ISL_7461112', 'EPI_ISL_7521483', 'EPI_ISL_7529659', 'EPI_ISL_7594639', 'EPI_ISL_7600638', 'EPI_ISL_7639673', 'EPI_ISL_7645240', 'EPI_ISL_7648200', 'EPI_ISL_7647515', 'EPI_ISL_7908413', 'EPI_ISL_7645337', 'EPI_ISL_7646013', 'EPI_ISL_7647606', 'EPI_ISL_7730654', 'EPI_ISL_7731160', 'EPI_ISL_7600461', 'EPI_ISL_7534382']
27972	Denmark	Delta	2021-12-01	97	2	18	11	11.31370849898476	-1.649915822768611	True	-2.9398736610366685	-1.2899578382680574	50.26571428571429	0.007349238830419966	0.46595139555007004	['EPI_ISL_7358930', 'EPI_ISL_7533794', 'EPI_ISL_7913918', 'EPI_ISL_7534676', 'EPI_ISL_7909144', 'EPI_ISL_7641906', 'EPI_ISL_7647441', 'EPI_ISL_7689452', 'EPI_ISL_7731987', 'EPI_ISL_7905682', 'EPI_ISL_7645003', 'EPI_ISL_7647527', 'EPI_ISL_7729907', 'EPI_ISL_7730404', 'EPI_ISL_7910395', 'EPI_ISL_7601214', 'EPI_ISL_7461511', 'EPI_ISL_7514368']
28079	Denmark	Delta	2021-12-01	97	2	32	6	21.213203435596423	-4.596194077712559	True	-2.9398736610366685	1.6563204166758903	50.26571428571429	0.007349238830419966	0.46595139555007004	['EPI_ISL_7359647', 'EPI_ISL_7523947', 'EPI_ISL_7460960', 'EPI_ISL_7460752', 'EPI_ISL_7513449', 'EPI_ISL_7513801', 'EPI_ISL_7514455', 'EPI_ISL_7524029', 'EPI_ISL_7527208', 'EPI_ISL_7519021', 'EPI_ISL_7518799', 'EPI_ISL_7530592', 'EPI_ISL_7532999', 'EPI_ISL_7643018', 'EPI_ISL_7646793', 'EPI_ISL_7730228', 'EPI_ISL_7731571', 'EPI_ISL_7904301', 'EPI_ISL_7904896', 'EPI_ISL_7910340', 'EPI_ISL_7911073',…
28152	Denmark	Delta	2021-10-27	92	1	28	15	27.0	-2.456769074559977	True	-0.282842712474619	2.173926362085358	42.52	0.00244517809263193	0.6173565049091752	['EPI_ISL_5917590', 'EPI_ISL_5944509', 'EPI_ISL_5944477', 'EPI_ISL_5944319', 'EPI_ISL_6099287', 'EPI_ISL_6098445', 'EPI_ISL_6098662', 'EPI_ISL_6099556', 'EPI_ISL_6128067', 'EPI_ISL_6246649', 'EPI_ISL_6248064', 'EPI_ISL_6247805', 'EPI_ISL_6248208', 'EPI_ISL_6247990', 'EPI_ISL_6247975', 'EPI_ISL_6246891', 'EPI_ISL_6248303', 'EPI_ISL_6246650', 'EPI_ISL_6246642', 'EPI_ISL_5944382', 'EPI_ISL_5944389',…
28496	Denmark	Delta	2021-10-27	92	1	12	11	11.0	-0.2886751345948129	True	-0.282842712474619	0.005832422120193914	42.52	0.00244517809263193	0.6173565049091752	['EPI_ISL_6015421', 'EPI_ISL_6098872', 'EPI_ISL_6098858', 'EPI_ISL_6100554', 'EPI_ISL_6130704', 'EPI_ISL_6127472', 'EPI_ISL_6244801', 'EPI_ISL_6098544', 'EPI_ISL_6098381', 'EPI_ISL_6098668', 'EPI_ISL_6099226', 'EPI_ISL_6128129']
28528	Denmark	Delta	2021-11-17	95	2	16	14	9.899494936611665	-0.5	True	-1.7693034738587656	-1.2693034738587656	46.19285714285714	0.00491231797716861	0.4308637948769412	['EPI_ISL_7597061', 'EPI_ISL_6936918', 'EPI_ISL_7273445', 'EPI_ISL_6934433', 'EPI_ISL_6937038', 'EPI_ISL_6935939', 'EPI_ISL_7274278', 'EPI_ISL_7272549', 'EPI_ISL_7273674', 'EPI_ISL_7273454', 'EPI_ISL_7282492', 'EPI_ISL_7277805', 'EPI_ISL_7278773', 'EPI_ISL_7278958', 'EPI_ISL_7278940', 'EPI_ISL_7279304']
28851	Denmark	Delta	2021-08-25	83	0	18	14	18.0	-0.9428090415820635	True	-2.5298221281347035	-1.58701308655264	55.998571428571424	0.0008805421481541002	0.9078210726682344	['EPI_ISL_3904209', 'EPI_ISL_3903908', 'EPI_ISL_3916628', 'EPI_ISL_3917369', 'EPI_ISL_3916819', 'EPI_ISL_3949049', 'EPI_ISL_3949174', 'EPI_ISL_3949343', 'EPI_ISL_3949642', 'EPI_ISL_3949220', 'EPI_ISL_3917137', 'EPI_ISL_3917310', 'EPI_ISL_3989460', 'EPI_ISL_3949325', 'EPI_ISL_3904248', 'EPI_ISL_4050258', 'EPI_ISL_3839981', 'EPI_ISL_3839332']
28939	Denmark	Delta	2021-12-01	97	1	20	3	19.0	-3.801315561749642	True	-2.9398736610366685	0.8614419007129737	50.26571428571429	0.007349238830419966	0.46595139555007004	['EPI_ISL_7461077', 'EPI_ISL_7461713', 'EPI_ISL_7640215', 'EPI_ISL_7689132', 'EPI_ISL_7732276', 'EPI_ISL_7907410', 'EPI_ISL_7908811', 'EPI_ISL_7645655', 'EPI_ISL_7646539', 'EPI_ISL_7689287', 'EPI_ISL_7689333', 'EPI_ISL_7906786', 'EPI_ISL_7730451', 'EPI_ISL_7902497', 'EPI_ISL_7904999', 'EPI_ISL_7640303', 'EPI_ISL_7689313', 'EPI_ISL_7908415', 'EPI_ISL_7911088', 'EPI_ISL_7688996']
29030	Denmark	Delta	2021-09-29	88	0	15	0	15.0	-3.8729833462074166	True	-3.0	0.8729833462074166	42.86000000000001	0.0006320608639882318	0.7452326170884842	['EPI_ISL_4885393', 'EPI_ISL_4942766', 'EPI_ISL_4943099', 'EPI_ISL_4943122', 'EPI_ISL_4886337', 'EPI_ISL_4887681', 'EPI_ISL_4887883', 'EPI_ISL_4887327', 'EPI_ISL_4886733', 'EPI_ISL_4887594', 'EPI_ISL_4887442', 'EPI_ISL_4942747', 'EPI_ISL_4942864', 'EPI_ISL_4977801', 'EPI_ISL_4978093']
29162	Denmark	Delta	2021-10-13	90	0	23	37	23.0	2.919201796799047	True	-0.11785113019775793	-3.0370529269968047	42.86000000000001	0.001231856873202818	0.6493386958000681	['EPI_ISL_5446939', 'EPI_ISL_5446606', 'EPI_ISL_5404175', 'EPI_ISL_5404027', 'EPI_ISL_5404338', 'EPI_ISL_5446943', 'EPI_ISL_5446908', 'EPI_ISL_5446963', 'EPI_ISL_5446400', 'EPI_ISL_5446568', 'EPI_ISL_5446605', 'EPI_ISL_5446713', 'EPI_ISL_5446787', 'EPI_ISL_5446728', 'EPI_ISL_5463537', 'EPI_ISL_5463409', 'EPI_ISL_5462621', 'EPI_ISL_5462810', 'EPI_ISL_5462785', 'EPI_ISL_5463255', 'EPI_ISL_5538675',…
29307	Denmark	Delta	2021-12-01	97	0	16	6	16.0	-2.5	True	-2.9398736610366685	-0.4398736610366685	50.26571428571429	0.007349238830419966	0.46595139555007004	['EPI_ISL_7358989', 'EPI_ISL_7529154', 'EPI_ISL_7461987', 'EPI_ISL_7461829', 'EPI_ISL_7461807', 'EPI_ISL_7516899', 'EPI_ISL_7643337', 'EPI_ISL_7909700', 'EPI_ISL_7912206', 'EPI_ISL_7911956', 'EPI_ISL_7917921', 'EPI_ISL_7461850', 'EPI_ISL_7526158', 'EPI_ISL_7908377', 'EPI_ISL_7689372', 'EPI_ISL_7901581']
29349	Denmark	Delta	2021-12-01	97	1	13	3	12.0	-2.773500981126146	True	-2.9398736610366685	-0.16637267991052251	50.26571428571429	0.007349238830419966	0.46595139555007004	['EPI_ISL_7460961', 'EPI_ISL_7461692', 'EPI_ISL_7638940', 'EPI_ISL_7647190', 'EPI_ISL_7646848', 'EPI_ISL_7646879', 'EPI_ISL_7689513', 'EPI_ISL_7731810', 'EPI_ISL_7967709', 'EPI_ISL_7641393', 'EPI_ISL_7644867', 'EPI_ISL_7905576', 'EPI_ISL_7731827']
29355	Denmark	Delta	2021-12-01	97	2	19	4	12.020815280171307	-3.4412360080584263	True	-2.9398736610366685	0.5013623470217579	50.26571428571429	0.007349238830419966	0.46595139555007004	['EPI_ISL_7513441', 'EPI_ISL_7534031', 'EPI_ISL_7460587', 'EPI_ISL_7518287', 'EPI_ISL_7517094', 'EPI_ISL_7532386', 'EPI_ISL_7646819', 'EPI_ISL_7729924', 'EPI_ISL_7729315', 'EPI_ISL_7908836', 'EPI_ISL_7913240', 'EPI_ISL_7918554', 'EPI_ISL_7916809', 'EPI_ISL_7916652', 'EPI_ISL_7916473', 'EPI_ISL_7460718', 'EPI_ISL_7600425', 'EPI_ISL_7461463', 'EPI_ISL_7688964']
29593	Denmark	Delta	2021-12-01	97	1	20	3	19.0	-3.801315561749642	True	-2.9398736610366685	0.8614419007129737	50.26571428571429	0.007349238830419966	0.46595139555007004	['EPI_ISL_7517233', 'EPI_ISL_7530594', 'EPI_ISL_7530576', 'EPI_ISL_7529872', 'EPI_ISL_7601379', 'EPI_ISL_7640294', 'EPI_ISL_7638872', 'EPI_ISL_7731850', 'EPI_ISL_7731102', 'EPI_ISL_7901671', 'EPI_ISL_7906134', 'EPI_ISL_7905020', 'EPI_ISL_7914613', 'EPI_ISL_7917144', 'EPI_ISL_7964507', 'EPI_ISL_7460970', 'EPI_ISL_7730613', 'EPI_ISL_7952490', 'EPI_ISL_7908192', 'EPI_ISL_7462013']
29876	Denmark	Delta	2021-12-01	97	2	40	8	26.870057685088803	-5.059644256269407	True	-2.9398736610366685	2.1197705952327386	50.26571428571429	0.007349238830419966	0.46595139555007004	['EPI_ISL_7359639', 'EPI_ISL_7358950', 'EPI_ISL_7359020', 'EPI_ISL_7513802', 'EPI_ISL_7460711', 'EPI_ISL_7513075', 'EPI_ISL_7522173', 'EPI_ISL_7515278', 'EPI_ISL_7517063', 'EPI_ISL_7518374', 'EPI_ISL_7514809', 'EPI_ISL_7517261', 'EPI_ISL_7524597', 'EPI_ISL_7529740', 'EPI_ISL_7531623', 'EPI_ISL_7645839', 'EPI_ISL_7643502', 'EPI_ISL_7644222', 'EPI_ISL_7647205', 'EPI_ISL_7689027', 'EPI_ISL_7903524',…
29886	Denmark	Delta	2021-12-01	97	1	12	2	11.0	-2.886751345948129	True	-2.9398736610366685	-0.053122315088539374	50.26571428571429	0.007349238830419966	0.46595139555007004	['EPI_ISL_7359643', 'EPI_ISL_7358985', 'EPI_ISL_7461780', 'EPI_ISL_7640086', 'EPI_ISL_7907453', 'EPI_ISL_7909433', 'EPI_ISL_7908526', 'EPI_ISL_7644836', 'EPI_ISL_7645823', 'EPI_ISL_7731245', 'EPI_ISL_7915555', 'EPI_ISL_7514775']
29911	Denmark	Delta	2021-11-17	95	9	57	38	16.0	-2.516611478423583	True	-1.7693034738587656	0.7473080045648175	46.19285714285714	0.00491231797716861	0.4308637948769412	['EPI_ISL_7271988', 'EPI_ISL_6702546', 'EPI_ISL_6831193', 'EPI_ISL_7904748', 'EPI_ISL_7597019', 'EPI_ISL_6701776', 'EPI_ISL_6773079', 'EPI_ISL_6831096', 'EPI_ISL_6829699', 'EPI_ISL_6830690', 'EPI_ISL_6831147', 'EPI_ISL_6829707', 'EPI_ISL_6829798', 'EPI_ISL_6831329', 'EPI_ISL_6830092', 'EPI_ISL_6829933', 'EPI_ISL_6831421', 'EPI_ISL_6830294', 'EPI_ISL_7282230', 'EPI_ISL_6844911', 'EPI_ISL_6851212',…
30370	Denmark	Delta	2021-10-13	90	0	12	20	12.0	2.3094010767585034	True	-0.11785113019775793	-2.427252206956261	42.86000000000001	0.001231856873202818	0.6493386958000681	['EPI_ISL_6232161', 'EPI_ISL_5364932', 'EPI_ISL_5404594', 'EPI_ISL_5463664', 'EPI_ISL_5462624', 'EPI_ISL_5462536', 'EPI_ISL_5462700', 'EPI_ISL_5538984', 'EPI_ISL_5539551', 'EPI_ISL_5539547', 'EPI_ISL_5537941', 'EPI_ISL_5537942']
30621	Denmark	Delta	2021-12-01	97	0	11	0	11.0	-3.3166247903554	True	-2.9398736610366685	0.37675112931873134	50.26571428571429	0.007349238830419966	0.46595139555007004	['EPI_ISL_7359216', 'EPI_ISL_7596639', 'EPI_ISL_7601274', 'EPI_ISL_7643208', 'EPI_ISL_7645556', 'EPI_ISL_7903421', 'EPI_ISL_7914067', 'EPI_ISL_7917891', 'EPI_ISL_7600628', 'EPI_ISL_7601374', 'EPI_ISL_7690026']
30825	Denmark	Delta	2021-10-06	89	2	16	2	9.899494936611665	-3.5	True	-1.5811388300841895	1.9188611699158105	42.86000000000001	0.0008131285669425488	0.8008123920094578	['EPI_ISL_5324826', 'EPI_ISL_5262506', 'EPI_ISL_5099102', 'EPI_ISL_5261278', 'EPI_ISL_5262386', 'EPI_ISL_5262303', 'EPI_ISL_5261001', 'EPI_ISL_5262518', 'EPI_ISL_5260731', 'EPI_ISL_5324481', 'EPI_ISL_5325035', 'EPI_ISL_5324702', 'EPI_ISL_5324837', 'EPI_ISL_5325201', 'EPI_ISL_5325249', 'EPI_ISL_5447031']
30838	Denmark	Delta	2021-10-06	89	1	16	2	15.0	-3.5	True	-1.5811388300841895	1.9188611699158105	42.86000000000001	0.0008131285669425488	0.8008123920094578	['EPI_ISL_5138026', 'EPI_ISL_5171380', 'EPI_ISL_7952275', 'EPI_ISL_5262444', 'EPI_ISL_5098624', 'EPI_ISL_5098338', 'EPI_ISL_5173989', 'EPI_ISL_5174492', 'EPI_ISL_5173221', 'EPI_ISL_5174851', 'EPI_ISL_5171872', 'EPI_ISL_5171905', 'EPI_ISL_5174195', 'EPI_ISL_5260945', 'EPI_ISL_5262131', 'EPI_ISL_5325122']
31102	Denmark	Delta	2021-07-21	78	2	19	1	12.020815280171307	-4.129483209670111	True	-1.5443477764865037	2.5851354331836074	53.65428571428571	0.0010296161295681634	0.8301733218423826	['EPI_ISL_3104232', 'EPI_ISL_3104473', 'EPI_ISL_3073316', 'EPI_ISL_3104265', 'EPI_ISL_3104282', 'EPI_ISL_3127075', 'EPI_ISL_3127113', 'EPI_ISL_3163115', 'EPI_ISL_3126860', 'EPI_ISL_3141797', 'EPI_ISL_3142143', 'EPI_ISL_3141614', 'EPI_ISL_3141869', 'EPI_ISL_3142056', 'EPI_ISL_3142705', 'EPI_ISL_3163132', 'EPI_ISL_3240290', 'EPI_ISL_3241065', 'EPI_ISL_3251915']
31182	Denmark	Delta	2021-08-11	81	1	17	26	16.0	2.182820625326997	True	-2.0	-4.182820625326997	56.377142857142864	0.0011692497447650333	0.8701857200075891	['EPI_ISL_3631859', 'EPI_ISL_3464324', 'EPI_ISL_3633226', 'EPI_ISL_3450748', 'EPI_ISL_3463875', 'EPI_ISL_3464077', 'EPI_ISL_3463231', 'EPI_ISL_3531653', 'EPI_ISL_3530297', 'EPI_ISL_3530006', 'EPI_ISL_3530980', 'EPI_ISL_3532333', 'EPI_ISL_3532332', 'EPI_ISL_3531762', 'EPI_ISL_3530443', 'EPI_ISL_3567161', 'EPI_ISL_3567067']
31429	Denmark	Delta	2021-11-17	95	0	47	71	47.0	3.5007597959494694	True	-1.7693034738587656	-5.270063269808235	46.19285714285714	0.00491231797716861	0.4308637948769412	['EPI_ISL_6932381', 'EPI_ISL_6934005', 'EPI_ISL_6936973', 'EPI_ISL_6933703', 'EPI_ISL_6932365', 'EPI_ISL_7283544', 'EPI_ISL_6933426', 'EPI_ISL_6933429', 'EPI_ISL_6936820', 'EPI_ISL_6964868', 'EPI_ISL_6967489', 'EPI_ISL_6967962', 'EPI_ISL_6933835', 'EPI_ISL_6933124', 'EPI_ISL_6933131', 'EPI_ISL_6933183', 'EPI_ISL_6933292', 'EPI_ISL_6934507', 'EPI_ISL_6933431', 'EPI_ISL_6934937', 'EPI_ISL_6932329',…
31629	Denmark	Delta	2021-09-08	85	0	14	1	14.0	-3.474396144861517	True	-2.166666666666667	1.30772947819485	46.24428571428571	0.0004310525441417228	0.9342406221408966	['EPI_ISL_4200565', 'EPI_ISL_4199729', 'EPI_ISL_4200399', 'EPI_ISL_4199888', 'EPI_ISL_4200409', 'EPI_ISL_4200457', 'EPI_ISL_4200491', 'EPI_ISL_4200359', 'EPI_ISL_4199974', 'EPI_ISL_4200638', 'EPI_ISL_4233109', 'EPI_ISL_4355605', 'EPI_ISL_4521080', 'EPI_ISL_4200389']
31699	Denmark	Delta	2021-06-30	75	0	13	38	13.0	6.933752452815364	True	-1.5385527381433808	-8.472305190958744	54.41857142857142	0.0006693786562932735	0.4505652318002725	['EPI_ISL_2863378', 'EPI_ISL_2863236', 'EPI_ISL_2863171', 'EPI_ISL_2863739', 'EPI_ISL_2863781', 'EPI_ISL_2896574', 'EPI_ISL_2896345', 'EPI_ISL_4256956', 'EPI_ISL_2896679', 'EPI_ISL_2896421', 'EPI_ISL_7918381', 'EPI_ISL_2896486', 'EPI_ISL_3340205']
32144	Denmark	Delta	2021-07-07	76	0	10	9	10.0	-0.31622776601683794	True	-0.31622776601683794	0.0	54.26714285714285	0.0011076285553577655	0.5983265460533636	['EPI_ISL_3028560', 'EPI_ISL_3028550', 'EPI_ISL_3029802', 'EPI_ISL_3028701', 'EPI_ISL_3029485', 'EPI_ISL_3029356', 'EPI_ISL_4257040', 'EPI_ISL_3028728', 'EPI_ISL_2992427', 'EPI_ISL_3029670']
32334	Denmark	Delta	2021-09-15	86	5	68	53	28.174456516497347	-1.8190171877724972	True	-1.2157888653670093	0.603228322405488	44.63999999999999	0.00040275609396590525	0.8113831089351285	['EPI_ISL_4355860', 'EPI_ISL_4355469', 'EPI_ISL_4355925', 'EPI_ISL_4448964', 'EPI_ISL_4447654', 'EPI_ISL_4447687', 'EPI_ISL_4448151', 'EPI_ISL_4448197', 'EPI_ISL_4447843', 'EPI_ISL_4447908', 'EPI_ISL_4447986', 'EPI_ISL_4447999', 'EPI_ISL_4448511', 'EPI_ISL_4448572', 'EPI_ISL_4449078', 'EPI_ISL_4449085', 'EPI_ISL_4449119', 'EPI_ISL_4449147', 'EPI_ISL_4449150', 'EPI_ISL_4448740', 'EPI_ISL_4448758',…
32613	Denmark	Delta	2021-08-11	81	0	12	5	12.0	-2.0207259421636903	True	-2.0	0.02072594216369028	56.377142857142864	0.0011692497447650333	0.8701857200075891	['EPI_ISL_3530082', 'EPI_ISL_3568010', 'EPI_ISL_3567971', 'EPI_ISL_3567082', 'EPI_ISL_3567071', 'EPI_ISL_3567762', 'EPI_ISL_3631809', 'EPI_ISL_3632266', 'EPI_ISL_3632213', 'EPI_ISL_3632123', 'EPI_ISL_3632042', 'EPI_ISL_3633280']
32675	Denmark	Delta	2021-08-18	82	1	14	11	13.0	-0.8017837257372732	True	-1.5	-0.6982162742627268	56.144285714285715	0.001138858174149369	0.810687386373474	['EPI_ISL_3724977', 'EPI_ISL_4257427', 'EPI_ISL_3725740', 'EPI_ISL_3724782', 'EPI_ISL_3725417', 'EPI_ISL_3770051', 'EPI_ISL_3770281', 'EPI_ISL_3770320', 'EPI_ISL_3770312', 'EPI_ISL_3770486', 'EPI_ISL_3769659', 'EPI_ISL_3769684', 'EPI_ISL_3769782', 'EPI_ISL_3769765']
32763	Denmark	Delta	2021-07-21	78	0	10	15	10.0	1.5811388300841895	True	-1.5443477764865037	-3.125486606570693	53.65428571428571	0.0010296161295681634	0.8301733218423826	['EPI_ISL_4257285', 'EPI_ISL_3162770', 'EPI_ISL_3162922', 'EPI_ISL_3163493', 'EPI_ISL_3126928', 'EPI_ISL_3141820', 'EPI_ISL_3163262', 'EPI_ISL_3163557', 'EPI_ISL_3163890', 'EPI_ISL_3384637']
32931	Denmark	Delta	2021-06-23	74	2	23	25	14.849242404917497	0.41702882811414954	True	0.31622776601683794	-0.1008010620973116	55.128571428571426	0.0003734490562838085	0.28275361362286316	['EPI_ISL_2744083', 'EPI_ISL_2748259', 'EPI_ISL_2747783', 'EPI_ISL_2747956', 'EPI_ISL_2748382', 'EPI_ISL_2748024', 'EPI_ISL_2748020', 'EPI_ISL_2747582', 'EPI_ISL_2747757', 'EPI_ISL_2748168', 'EPI_ISL_2784580', 'EPI_ISL_2784589', 'EPI_ISL_2784594', 'EPI_ISL_2784530', 'EPI_ISL_2784602', 'EPI_ISL_2784607', 'EPI_ISL_2784487', 'EPI_ISL_2784408', 'EPI_ISL_2819585', 'EPI_ISL_2819229', 'EPI_ISL_2819080',…
33117	Denmark	Delta	2021-06-23	74	5	51	56	20.571825392998065	0.7001400420140048	True	0.31622776601683794	-0.3839122759971669	55.128571428571426	0.0003734490562838085	0.28275361362286316	['EPI_ISL_2744091', 'EPI_ISL_2747813', 'EPI_ISL_2748224', 'EPI_ISL_2747767', 'EPI_ISL_2747765', 'EPI_ISL_2747903', 'EPI_ISL_2748329', 'EPI_ISL_2748103', 'EPI_ISL_2747692', 'EPI_ISL_2748420', 'EPI_ISL_2784584', 'EPI_ISL_2784534', 'EPI_ISL_2784536', 'EPI_ISL_2784550', 'EPI_ISL_2784525', 'EPI_ISL_2784668', 'EPI_ISL_2784682', 'EPI_ISL_2784612', 'EPI_ISL_2784648', 'EPI_ISL_2784637', 'EPI_ISL_2784384',…
33245	Denmark	Delta	2021-07-28	79	1	11	6	10.0	-1.507556722888818	True	-2.4410993019958878	-0.9335425791070697	55.4357142857143	0.0010628176264207998	0.8558640042672603	['EPI_ISL_3240224', 'EPI_ISL_3357539', 'EPI_ISL_3229006', 'EPI_ISL_3162952', 'EPI_ISL_3228992', 'EPI_ISL_3228369', 'EPI_ISL_3240464', 'EPI_ISL_3241560', 'EPI_ISL_3252855', 'EPI_ISL_3279591', 'EPI_ISL_3280468']
33539	Denmark	Delta	2021-07-14	77	2	16	39	9.899494936611665	5.75	True	-2.3333333333333335	-8.083333333333334	53.96999999999999	0.0009664174377120693	0.9464139971434402	['EPI_ISL_3028572', 'EPI_ISL_3028496', 'EPI_ISL_3028750', 'EPI_ISL_3029674', 'EPI_ISL_3029547', 'EPI_ISL_3053584', 'EPI_ISL_3073386', 'EPI_ISL_3028587', 'EPI_ISL_3029430', 'EPI_ISL_3029115', 'EPI_ISL_3029439', 'EPI_ISL_3073183', 'EPI_ISL_3073710', 'EPI_ISL_3141892', 'EPI_ISL_3028668', 'EPI_ISL_3142560']
33567	Denmark	Delta	2021-06-30	75	0	17	222	17.0	49.719803132448256	True	-1.5385527381433808	-51.258355870591636	54.41857142857142	0.0006693786562932735	0.4505652318002725	['EPI_ISL_2854451', 'EPI_ISL_2863386', 'EPI_ISL_2863334', 'EPI_ISL_2863615', 'EPI_ISL_2863574', 'EPI_ISL_2862919', 'EPI_ISL_2863475', 'EPI_ISL_2896875', 'EPI_ISL_2896303', 'EPI_ISL_2896367', 'EPI_ISL_2896590', 'EPI_ISL_4256955', 'EPI_ISL_2863008', 'EPI_ISL_2896869', 'EPI_ISL_2896576', 'EPI_ISL_2896787', 'EPI_ISL_2863724']
33568	Denmark	Delta	2021-07-07	76	17	222	314	49.719803132448256	6.174635707969024	True	-0.31622776601683794	-6.490863473985862	54.26714285714285	0.0011076285553577655	0.5983265460533636	['EPI_ISL_2932861', 'EPI_ISL_2932810', 'EPI_ISL_2932833', 'EPI_ISL_2932847', 'EPI_ISL_2932921', 'EPI_ISL_2932997', 'EPI_ISL_2933012', 'EPI_ISL_2933013', 'EPI_ISL_2896780', 'EPI_ISL_2896422', 'EPI_ISL_2896729', 'EPI_ISL_2896644', 'EPI_ISL_2896661', 'EPI_ISL_2896479', 'EPI_ISL_2932964', 'EPI_ISL_2932756', 'EPI_ISL_2933036', 'EPI_ISL_2963599', 'EPI_ISL_2963562', 'EPI_ISL_2963566', 'EPI_ISL_2963935',…
33636	Denmark	Delta	2021-11-17	95	0	13	6	13.0	-1.9414506867883021	True	-1.7693034738587656	0.1721472129295365	46.19285714285714	0.00491231797716861	0.4308637948769412	['EPI_ISL_7194114', 'EPI_ISL_6938173', 'EPI_ISL_6933291', 'EPI_ISL_6932901', 'EPI_ISL_6933460', 'EPI_ISL_6933629', 'EPI_ISL_6936290', 'EPI_ISL_6938187', 'EPI_ISL_6936620', 'EPI_ISL_6964835', 'EPI_ISL_6964761', 'EPI_ISL_6968104', 'EPI_ISL_6968382']
33688	Denmark	Delta	2021-08-25	83	1	11	4	10.0	-2.1105794120443453	True	-2.5298221281347035	-0.41924271609035824	55.998571428571424	0.0008805421481541002	0.9078210726682344	['EPI_ISL_3916633', 'EPI_ISL_3949626', 'EPI_ISL_4007231', 'EPI_ISL_4006995', 'EPI_ISL_3918111', 'EPI_ISL_3948945', 'EPI_ISL_3949046', 'EPI_ISL_4007092', 'EPI_ISL_4008395', 'EPI_ISL_4007549', 'EPI_ISL_3839452']
33858	Denmark	Delta	2021-07-28	79	1	14	1	13.0	-3.474396144861517	True	-2.4410993019958878	1.0332968428656293	55.4357142857143	0.0010628176264207998	0.8558640042672603	['EPI_ISL_3228892', 'EPI_ISL_3252126', 'EPI_ISL_3228688', 'EPI_ISL_3251455', 'EPI_ISL_3228457', 'EPI_ISL_3229102', 'EPI_ISL_3251272', 'EPI_ISL_3251263', 'EPI_ISL_3251635', 'EPI_ISL_3251844', 'EPI_ISL_3279657', 'EPI_ISL_3279592', 'EPI_ISL_3279452', 'EPI_ISL_3279426']
34804	Denmark	Delta	2021-09-22	87	0	15	11	15.0	-1.0327955589886444	True	-1.2397954428741078	-0.20699988388546342	44.385714285714286	0.000507857194618942	0.8228499320520287	['EPI_ISL_4625958', 'EPI_ISL_4626588', 'EPI_ISL_4626501', 'EPI_ISL_4626502', 'EPI_ISL_4626141', 'EPI_ISL_4626185', 'EPI_ISL_4626300', 'EPI_ISL_4625743', 'EPI_ISL_4626693', 'EPI_ISL_4626754', 'EPI_ISL_4773435', 'EPI_ISL_4773989', 'EPI_ISL_4774235', 'EPI_ISL_4774887', 'EPI_ISL_4978162']
34931	Denmark	Delta	2021-12-01	97	1	15	2	14.0	-3.3565855667130946	True	-2.9398736610366685	0.41671190567642613	50.26571428571429	0.007349238830419966	0.46595139555007004	['EPI_ISL_7522063', 'EPI_ISL_7528586', 'EPI_ISL_7530288', 'EPI_ISL_7639541', 'EPI_ISL_7643151', 'EPI_ISL_7639852', 'EPI_ISL_7730755', 'EPI_ISL_7903696', 'EPI_ISL_7907625', 'EPI_ISL_7911417', 'EPI_ISL_7913440', 'EPI_ISL_7901679', 'EPI_ISL_7639651', 'EPI_ISL_7730919', 'EPI_ISL_7916189']
34970	Denmark	Delta	2021-10-06	89	2	21	15	13.435028842544401	-1.3093073414159544	True	-1.5811388300841895	-0.27183148866823514	42.86000000000001	0.0008131285669425488	0.8008123920094578	['EPI_ISL_5260869', 'EPI_ISL_5098708', 'EPI_ISL_5174834', 'EPI_ISL_5098584', 'EPI_ISL_5262075', 'EPI_ISL_5362042', 'EPI_ISL_5173862', 'EPI_ISL_5260870', 'EPI_ISL_5261165', 'EPI_ISL_5174569', 'EPI_ISL_5173286', 'EPI_ISL_5174707', 'EPI_ISL_5173545', 'EPI_ISL_5260808', 'EPI_ISL_5261392', 'EPI_ISL_5261767', 'EPI_ISL_5260923', 'EPI_ISL_5260922', 'EPI_ISL_5262326', 'EPI_ISL_5447027', 'EPI_ISL_5446620']
34987	Denmark	Delta	2021-10-20	91	1	12	0	11.0	-3.464101615137755	True	-2.2135943621178655	1.2505072530198893	42.86000000000001	0.001893397314203487	0.7230915434284524	['EPI_ISL_5736371', 'EPI_ISL_5803050', 'EPI_ISL_5857893', 'EPI_ISL_5857822', 'EPI_ISL_5882635', 'EPI_ISL_5883895', 'EPI_ISL_5594773', 'EPI_ISL_5590716', 'EPI_ISL_5590798', 'EPI_ISL_5594388', 'EPI_ISL_5594368', 'EPI_ISL_5592980']
35124	Denmark	Delta	2021-12-01	97	0	17	2	17.0	-3.6380343755449944	True	-2.9398736610366685	0.698160714508326	50.26571428571429	0.007349238830419966	0.46595139555007004	['EPI_ISL_7360380', 'EPI_ISL_7462123', 'EPI_ISL_7513038', 'EPI_ISL_7642940', 'EPI_ISL_7906854', 'EPI_ISL_7908935', 'EPI_ISL_7905894', 'EPI_ISL_7906444', 'EPI_ISL_7913636', 'EPI_ISL_7913078', 'EPI_ISL_7969122', 'EPI_ISL_7905260', 'EPI_ISL_7601178', 'EPI_ISL_7906085', 'EPI_ISL_7729773', 'EPI_ISL_8135749', 'EPI_ISL_7641875']
35331	Denmark	Delta	2021-12-01	97	2	19	6	12.020815280171307	-2.9824045403173027	True	-2.9398736610366685	0.04253087928063426	50.26571428571429	0.007349238830419966	0.46595139555007004	['EPI_ISL_7514029', 'EPI_ISL_7517678', 'EPI_ISL_7514718', 'EPI_ISL_7532743', 'EPI_ISL_7639310', 'EPI_ISL_7639520', 'EPI_ISL_7643552', 'EPI_ISL_7730021', 'EPI_ISL_7732262', 'EPI_ISL_7731049', 'EPI_ISL_7904038', 'EPI_ISL_7909409', 'EPI_ISL_7910428', 'EPI_ISL_7903878', 'EPI_ISL_7907481', 'EPI_ISL_7531591', 'EPI_ISL_7903285', 'EPI_ISL_7729199', 'EPI_ISL_7731935']
35389	Denmark	Delta	2021-08-18	82	1	16	33	15.0	4.25	True	-1.5	-5.75	56.144285714285715	0.001138858174149369	0.810687386373474	['EPI_ISL_3769764', 'EPI_ISL_7915460', 'EPI_ISL_7907398', 'EPI_ISL_4007175', 'EPI_ISL_3664677', 'EPI_ISL_3664763', 'EPI_ISL_3725101', 'EPI_ISL_3725240', 'EPI_ISL_3725439', 'EPI_ISL_3770025', 'EPI_ISL_3769905', 'EPI_ISL_3769902', 'EPI_ISL_3770233', 'EPI_ISL_3770413', 'EPI_ISL_3769657', 'EPI_ISL_3769682']
35495	Denmark	Delta	2021-10-13	90	2	17	3	10.606601717798211	-3.395498750508662	True	-0.11785113019775793	3.277647620310904	42.86000000000001	0.001231856873202818	0.6493386958000681	['EPI_ISL_6232026', 'EPI_ISL_5363044', 'EPI_ISL_5446833', 'EPI_ISL_5365020', 'EPI_ISL_5365028', 'EPI_ISL_5361751', 'EPI_ISL_5363405', 'EPI_ISL_5363542', 'EPI_ISL_5361910', 'EPI_ISL_5364219', 'EPI_ISL_5403958', 'EPI_ISL_5404336', 'EPI_ISL_5404181', 'EPI_ISL_5446566', 'EPI_ISL_5463692', 'EPI_ISL_5590819', 'EPI_ISL_5638252']
35545	Denmark	Delta	2021-10-06	89	7	54	49	17.76433023143368	-0.6804138174397717	True	-1.5811388300841895	-0.9007250126444178	42.86000000000001	0.0008131285669425488	0.8008123920094578	['EPI_ISL_6231718', 'EPI_ISL_5098529', 'EPI_ISL_7914926', 'EPI_ISL_5171813', 'EPI_ISL_5098479', 'EPI_ISL_5099111', 'EPI_ISL_6232623', 'EPI_ISL_5139725', 'EPI_ISL_5141986', 'EPI_ISL_5171373', 'EPI_ISL_5172951', 'EPI_ISL_5260678', 'EPI_ISL_5261347', 'EPI_ISL_5261227', 'EPI_ISL_5262426', 'EPI_ISL_5098532', 'EPI_ISL_5139931', 'EPI_ISL_5140407', 'EPI_ISL_5138720', 'EPI_ISL_5141429', 'EPI_ISL_5173949',…
35568	Denmark	Delta	2021-10-20	91	2	20	9	12.727922061357855	-2.4596747752497685	True	-2.2135943621178655	0.246080413131903	42.86000000000001	0.001893397314203487	0.7230915434284524	['EPI_ISL_5735302', 'EPI_ISL_5803147', 'EPI_ISL_5804199', 'EPI_ISL_5857444', 'EPI_ISL_5857928', 'EPI_ISL_5881801', 'EPI_ISL_5882172', 'EPI_ISL_5882094', 'EPI_ISL_5882954', 'EPI_ISL_5882878', 'EPI_ISL_5882894', 'EPI_ISL_5882893', 'EPI_ISL_5883179', 'EPI_ISL_5883998', 'EPI_ISL_6232715', 'EPI_ISL_5804387', 'EPI_ISL_6015218', 'EPI_ISL_5591329', 'EPI_ISL_5594540', 'EPI_ISL_5638872']
35893	Denmark	Delta	2021-11-24	96	1	12	5	11.0	-2.0207259421636903	True	-0.3174223389555485	1.7033036032081417	47.76857142857143	0.005451281548200341	0.3657606901759352	['EPI_ISL_7460721', 'EPI_ISL_7729247', 'EPI_ISL_6964793', 'EPI_ISL_7060905', 'EPI_ISL_7062435', 'EPI_ISL_7192744', 'EPI_ISL_7193033', 'EPI_ISL_7193501', 'EPI_ISL_7283167', 'EPI_ISL_7282836', 'EPI_ISL_7288290', 'EPI_ISL_7291577']
36217	Denmark	Delta	2021-10-13	90	0	34	68	34.0	5.8309518948453	True	-0.11785113019775793	-5.948803025043058	42.86000000000001	0.001231856873202818	0.6493386958000681	['EPI_ISL_5537914', 'EPI_ISL_5403928', 'EPI_ISL_5404107', 'EPI_ISL_5404141', 'EPI_ISL_5404098', 'EPI_ISL_5404344', 'EPI_ISL_5446364', 'EPI_ISL_5447082', 'EPI_ISL_5447049', 'EPI_ISL_5446482', 'EPI_ISL_5446801', 'EPI_ISL_5446895', 'EPI_ISL_5446740', 'EPI_ISL_5463500', 'EPI_ISL_5463702', 'EPI_ISL_5463682', 'EPI_ISL_5463681', 'EPI_ISL_5538777', 'EPI_ISL_5539101', 'EPI_ISL_5538685', 'EPI_ISL_5538151',…
36242	Denmark	Delta	2021-10-20	91	7	55	26	18.142294704442907	-3.910359202286804	True	-2.2135943621178655	1.6967648401689384	42.86000000000001	0.001893397314203487	0.7230915434284524	['EPI_ISL_5733573', 'EPI_ISL_5734148', 'EPI_ISL_5733654', 'EPI_ISL_5735235', 'EPI_ISL_5734723', 'EPI_ISL_5733990', 'EPI_ISL_5736069', 'EPI_ISL_5733797', 'EPI_ISL_5856488', 'EPI_ISL_5857715', 'EPI_ISL_5857597', 'EPI_ISL_5857343', 'EPI_ISL_5857348', 'EPI_ISL_5856875', 'EPI_ISL_5856869', 'EPI_ISL_5856836', 'EPI_ISL_5857426', 'EPI_ISL_5856930', 'EPI_ISL_5856913', 'EPI_ISL_5856908', 'EPI_ISL_5857174',…
36407	Denmark	Delta	2021-10-20	91	1	11	14	10.0	0.9045340337332909	True	-2.2135943621178655	-3.1181283958511563	42.86000000000001	0.001893397314203487	0.7230915434284524	['EPI_ISL_5803910', 'EPI_ISL_5803715', 'EPI_ISL_5803309', 'EPI_ISL_5917589', 'EPI_ISL_5857498', 'EPI_ISL_5881973', 'EPI_ISL_5883248', 'EPI_ISL_5882059', 'EPI_ISL_5803258', 'EPI_ISL_5593027', 'EPI_ISL_5591614']
36490	Denmark	Delta	2021-10-20	91	2	15	2	9.192388155425117	-3.3565855667130946	True	-2.2135943621178655	1.142991204595229	42.86000000000001	0.001893397314203487	0.7230915434284524	['EPI_ISL_5734596', 'EPI_ISL_5735509', 'EPI_ISL_5733839', 'EPI_ISL_5803033', 'EPI_ISL_5856780', 'EPI_ISL_5883235', 'EPI_ISL_5883954', 'EPI_ISL_5733971', 'EPI_ISL_5733725', 'EPI_ISL_5592450', 'EPI_ISL_5593338', 'EPI_ISL_5638371', 'EPI_ISL_5638945', 'EPI_ISL_5639187', 'EPI_ISL_5638407']
36969	Denmark	Delta	2021-10-06	89	1	14	29	13.0	4.008918628686366	True	-1.5811388300841895	-5.590057458770556	42.86000000000001	0.0008131285669425488	0.8008123920094578	['EPI_ISL_7909710', 'EPI_ISL_5098522', 'EPI_ISL_5098713', 'EPI_ISL_5173295', 'EPI_ISL_5174872', 'EPI_ISL_5174226', 'EPI_ISL_5174280', 'EPI_ISL_5261220', 'EPI_ISL_5260920', 'EPI_ISL_5261203', 'EPI_ISL_5260724', 'EPI_ISL_5325174', 'EPI_ISL_5325167', 'EPI_ISL_5446428']
37097	Denmark	Delta	2021-10-06	89	4	44	62	20.0	2.7136021011998728	True	-1.5811388300841895	-4.294740931284062	42.86000000000001	0.0008131285669425488	0.8008123920094578	['EPI_ISL_5140189', 'EPI_ISL_6231698', 'EPI_ISL_5098854', 'EPI_ISL_5172618', 'EPI_ISL_5174661', 'EPI_ISL_5098540', 'EPI_ISL_5098852', 'EPI_ISL_5137827', 'EPI_ISL_5172819', 'EPI_ISL_5261110', 'EPI_ISL_5261254', 'EPI_ISL_5262091', 'EPI_ISL_5262394', 'EPI_ISL_5098594', 'EPI_ISL_5140708', 'EPI_ISL_5141784', 'EPI_ISL_5138005', 'EPI_ISL_5138881', 'EPI_ISL_5138848', 'EPI_ISL_5173078', 'EPI_ISL_5172777',…
37650	Denmark	Delta	2021-12-01	97	3	20	3	9.814954576223638	-3.801315561749642	True	-2.9398736610366685	0.8614419007129737	50.26571428571429	0.007349238830419966	0.46595139555007004	['EPI_ISL_7359788', 'EPI_ISL_7514477', 'EPI_ISL_7533035', 'EPI_ISL_7909911', 'EPI_ISL_7513408', 'EPI_ISL_7520883', 'EPI_ISL_7642123', 'EPI_ISL_7641859', 'EPI_ISL_7640839', 'EPI_ISL_7647834', 'EPI_ISL_7730932', 'EPI_ISL_7730901', 'EPI_ISL_7906518', 'EPI_ISL_7911765', 'EPI_ISL_7919531', 'EPI_ISL_7640412', 'EPI_ISL_7729316', 'EPI_ISL_7917595', 'EPI_ISL_7643091', 'EPI_ISL_7731944']
37705	Denmark	Delta	2021-10-20	91	9	41	59	10.666666666666666	2.8111277139949093	True	-2.2135943621178655	-5.024722076112775	42.86000000000001	0.001893397314203487	0.7230915434284524	['EPI_ISL_5733559', 'EPI_ISL_5733657', 'EPI_ISL_5733976', 'EPI_ISL_5734467', 'EPI_ISL_5736018', 'EPI_ISL_5803917', 'EPI_ISL_5803058', 'EPI_ISL_5803047', 'EPI_ISL_5883281', 'EPI_ISL_5883763', 'EPI_ISL_5856560', 'EPI_ISL_5858016', 'EPI_ISL_5857615', 'EPI_ISL_5856685', 'EPI_ISL_5857258', 'EPI_ISL_5883204', 'EPI_ISL_5881903', 'EPI_ISL_5882104', 'EPI_ISL_5882850', 'EPI_ISL_5882729', 'EPI_ISL_5884107',…
38033	Denmark	Delta	2021-11-24	96	1	18	37	17.0	4.478342947514801	True	-0.3174223389555485	-4.79576528647035	47.76857142857143	0.005451281548200341	0.3657606901759352	['EPI_ISL_7460650', 'EPI_ISL_7461639', 'EPI_ISL_7462062', 'EPI_ISL_7600263', 'EPI_ISL_7601736', 'EPI_ISL_7647110', 'EPI_ISL_7286798', 'EPI_ISL_7461120', 'EPI_ISL_7600266', 'EPI_ISL_6934630', 'EPI_ISL_7061101', 'EPI_ISL_7064262', 'EPI_ISL_7282576', 'EPI_ISL_7282586', 'EPI_ISL_7287593', 'EPI_ISL_7289524', 'EPI_ISL_7291542', 'EPI_ISL_7291642']
38272	Denmark	Delta	2021-08-11	81	0	12	0	12.0	-3.464101615137755	True	-2.0	1.4641016151377548	56.377142857142864	0.0011692497447650333	0.8701857200075891	['EPI_ISL_3463104', 'EPI_ISL_3530271', 'EPI_ISL_3463799', 'EPI_ISL_3464104', 'EPI_ISL_3530765', 'EPI_ISL_3530368', 'EPI_ISL_3532143', 'EPI_ISL_3530994', 'EPI_ISL_3530665', 'EPI_ISL_3567710', 'EPI_ISL_3633408', 'EPI_ISL_3632501']
38321	Denmark	Delta	2021-10-06	89	0	10	8	10.0	-0.6324555320336759	True	-1.5811388300841895	-0.9486832980505137	42.86000000000001	0.0008131285669425488	0.8008123920094578	['EPI_ISL_5261128', 'EPI_ISL_5098580', 'EPI_ISL_5174554', 'EPI_ISL_5173388', 'EPI_ISL_5172332', 'EPI_ISL_5261641', 'EPI_ISL_5261786', 'EPI_ISL_5364854', 'EPI_ISL_5446932', 'EPI_ISL_5594635']
39049	Denmark	Delta	2021-09-08	85	0	15	9	15.0	-1.5491933384829668	True	-2.166666666666667	-0.6174733281837002	46.24428571428571	0.0004310525441417228	0.9342406221408966	['EPI_ISL_4199824', 'EPI_ISL_4232860', 'EPI_ISL_4232747', 'EPI_ISL_4303500', 'EPI_ISL_4303599', 'EPI_ISL_4303480', 'EPI_ISL_4355788', 'EPI_ISL_4355379', 'EPI_ISL_4448932', 'EPI_ISL_4448902', 'EPI_ISL_4233113', 'EPI_ISL_4303636', 'EPI_ISL_4355490', 'EPI_ISL_4448905', 'EPI_ISL_4448568']
39436	Denmark	Delta	2021-11-24	96	1	11	24	10.0	3.9196474795109273	True	-0.3174223389555485	-4.237069818466476	47.76857142857143	0.005451281548200341	0.3657606901759352	['EPI_ISL_7358204', 'EPI_ISL_7596768', 'EPI_ISL_7597251', 'EPI_ISL_7290952', 'EPI_ISL_7601711', 'EPI_ISL_7194725', 'EPI_ISL_7279714', 'EPI_ISL_7279693', 'EPI_ISL_7279532', 'EPI_ISL_7289307', 'EPI_ISL_7289064']
39452	Denmark	Delta	2021-10-06	89	4	28	44	12.0	3.0237157840738176	True	-1.5811388300841895	-4.604854614158008	42.86000000000001	0.0008131285669425488	0.8008123920094578	['EPI_ISL_5591660', 'EPI_ISL_5174415', 'EPI_ISL_5174579', 'EPI_ISL_5098340', 'EPI_ISL_5262267', 'EPI_ISL_5139757', 'EPI_ISL_5099088', 'EPI_ISL_5139621', 'EPI_ISL_5174377', 'EPI_ISL_5173059', 'EPI_ISL_5173937', 'EPI_ISL_5172645', 'EPI_ISL_5173285', 'EPI_ISL_5173574', 'EPI_ISL_5173734', 'EPI_ISL_5446507', 'EPI_ISL_5260926', 'EPI_ISL_5262044', 'EPI_ISL_5262102', 'EPI_ISL_5262279', 'EPI_ISL_5261093',…
39466	Denmark	Delta	2021-10-20	91	1	26	43	25.0	3.333974297349129	True	-2.2135943621178655	-5.547568659466995	42.86000000000001	0.001893397314203487	0.7230915434284524	['EPI_ISL_5733636', 'EPI_ISL_5733954', 'EPI_ISL_5804347', 'EPI_ISL_5804263', 'EPI_ISL_5803319', 'EPI_ISL_5803481', 'EPI_ISL_5856863', 'EPI_ISL_5856903', 'EPI_ISL_5857984', 'EPI_ISL_5857961', 'EPI_ISL_5857946', 'EPI_ISL_5882359', 'EPI_ISL_5882169', 'EPI_ISL_5883320', 'EPI_ISL_5882727', 'EPI_ISL_5883104', 'EPI_ISL_5884192', 'EPI_ISL_5884211', 'EPI_ISL_5882931', 'EPI_ISL_5884148', 'EPI_ISL_5735823',…
39539	Denmark	Delta	2021-10-27	92	1	21	26	20.0	1.091089451179962	True	-0.282842712474619	-1.373932163654581	42.52	0.00244517809263193	0.6173565049091752	['EPI_ISL_5882332', 'EPI_ISL_5916445', 'EPI_ISL_5916989', 'EPI_ISL_5945084', 'EPI_ISL_5944307', 'EPI_ISL_5944106', 'EPI_ISL_5944110', 'EPI_ISL_6015310', 'EPI_ISL_6128168', 'EPI_ISL_6242023', 'EPI_ISL_6244772', 'EPI_ISL_5944979', 'EPI_ISL_5944231', 'EPI_ISL_6098514', 'EPI_ISL_6099303', 'EPI_ISL_6100671', 'EPI_ISL_7904655', 'EPI_ISL_6243660', 'EPI_ISL_6242845', 'EPI_ISL_6125918', 'EPI_ISL_5916852']
39681	Denmark	Delta	2021-11-17	95	0	10	9	10.0	-0.31622776601683794	True	-1.7693034738587656	-1.4530757078419276	46.19285714285714	0.00491231797716861	0.4308637948769412	['EPI_ISL_6938221', 'EPI_ISL_6935858', 'EPI_ISL_6934768', 'EPI_ISL_6965765', 'EPI_ISL_6968458', 'EPI_ISL_6933758', 'EPI_ISL_6966166', 'EPI_ISL_6965617', 'EPI_ISL_6965685', 'EPI_ISL_6936507']
39729	Denmark	Delta	2021-11-24	96	0	10	10	10.0	0.0	True	-0.3174223389555485	-0.3174223389555485	47.76857142857143	0.005451281548200341	0.3657606901759352	['EPI_ISL_7514080', 'EPI_ISL_7527657', 'EPI_ISL_7598655', 'EPI_ISL_7906092', 'EPI_ISL_7917978', 'EPI_ISL_7598885', 'EPI_ISL_7599214', 'EPI_ISL_7599847', 'EPI_ISL_7359008', 'EPI_ISL_7280164']
39818	Denmark	Delta	2021-08-04	80	1	14	8	13.0	-1.6035674514745464	True	-1.5491933384829668	0.05437411299157957	56.70285714285715	0.001191482669903176	0.8174558844825089	['EPI_ISL_3383883', 'EPI_ISL_3450531', 'EPI_ISL_3339767', 'EPI_ISL_3357796', 'EPI_ISL_3417607', 'EPI_ISL_3418324', 'EPI_ISL_3418662', 'EPI_ISL_3384243', 'EPI_ISL_3279695', 'EPI_ISL_3339759', 'EPI_ISL_3339882', 'EPI_ISL_3417800', 'EPI_ISL_3532157', 'EPI_ISL_3357269']
39848	Denmark	Delta	2021-08-04	80	0	12	1	12.0	-3.1754264805429417	True	-1.5491933384829668	1.626233142059975	56.70285714285715	0.001191482669903176	0.8174558844825089	['EPI_ISL_4257261', 'EPI_ISL_3384334', 'EPI_ISL_3450415', 'EPI_ISL_3339815', 'EPI_ISL_3417849', 'EPI_ISL_3417931', 'EPI_ISL_3340480', 'EPI_ISL_3418454', 'EPI_ISL_3418392', 'EPI_ISL_3417801', 'EPI_ISL_3449407', 'EPI_ISL_3709614']
40074	Denmark	Delta	2021-06-30	75	0	45	182	45.0	20.42275419449808	True	-1.5385527381433808	-21.96130693264146	54.41857142857142	0.0006693786562932735	0.4505652318002725	['EPI_ISL_2863085', 'EPI_ISL_2854299', 'EPI_ISL_2854603', 'EPI_ISL_2862868', 'EPI_ISL_2862862', 'EPI_ISL_2862885', 'EPI_ISL_2862805', 'EPI_ISL_2863384', 'EPI_ISL_2863382', 'EPI_ISL_2863392', 'EPI_ISL_2862701', 'EPI_ISL_2862736', 'EPI_ISL_2862751', 'EPI_ISL_2862753', 'EPI_ISL_2863243', 'EPI_ISL_2863204', 'EPI_ISL_2863070', 'EPI_ISL_2862690', 'EPI_ISL_2863023', 'EPI_ISL_2863612', 'EPI_ISL_2863636',…
40075	Denmark	Delta	2021-07-07	76	45	182	123	20.42275419449808	-4.373370968300497	True	-0.31622776601683794	4.057143202283659	54.26714285714285	0.0011076285553577655	0.5983265460533636	['EPI_ISL_2932905', 'EPI_ISL_2932945', 'EPI_ISL_2933001', 'EPI_ISL_2896849', 'EPI_ISL_2896628', 'EPI_ISL_2896343', 'EPI_ISL_2896613', 'EPI_ISL_2932938', 'EPI_ISL_2932882', 'EPI_ISL_2932887', 'EPI_ISL_2932837', 'EPI_ISL_2932746', 'EPI_ISL_2933091', 'EPI_ISL_2933090', 'EPI_ISL_2933096', 'EPI_ISL_2933034', 'EPI_ISL_2933032', 'EPI_ISL_2963536', 'EPI_ISL_2963522', 'EPI_ISL_2963560', 'EPI_ISL_2963555',…
40404	Denmark	Delta	2021-11-10	94	0	11	12	11.0	0.30151134457776363	True	-0.9486832980505138	-1.2501946426282773	44.201428571428565	0.004525583392448594	0.4058440674273576	['EPI_ISL_6609197', 'EPI_ISL_6682788', 'EPI_ISL_6679765', 'EPI_ISL_6679700', 'EPI_ISL_6682259', 'EPI_ISL_6438450', 'EPI_ISL_7193054', 'EPI_ISL_6846779', 'EPI_ISL_6848768', 'EPI_ISL_6849612', 'EPI_ISL_6848512']
40541	Denmark	Delta	2021-08-18	82	0	10	11	10.0	0.31622776601683794	True	-1.5	-1.816227766016838	56.144285714285715	0.001138858174149369	0.810687386373474	['EPI_ISL_3806089', 'EPI_ISL_3665022', 'EPI_ISL_3725596', 'EPI_ISL_3725036', 'EPI_ISL_3725119', 'EPI_ISL_3725113', 'EPI_ISL_3725185', 'EPI_ISL_3724925', 'EPI_ISL_3769924', 'EPI_ISL_3806661']
40993	Denmark	Delta	2021-12-01	97	1	19	5	18.0	-3.2118202741878643	True	-2.9398736610366685	0.27194661315119584	50.26571428571429	0.007349238830419966	0.46595139555007004	['EPI_ISL_7460495', 'EPI_ISL_7517220', 'EPI_ISL_7641657', 'EPI_ISL_7642308', 'EPI_ISL_7648050', 'EPI_ISL_7731044', 'EPI_ISL_7905001', 'EPI_ISL_7916609', 'EPI_ISL_7910375', 'EPI_ISL_7646008', 'EPI_ISL_7645822', 'EPI_ISL_7688891', 'EPI_ISL_7689410', 'EPI_ISL_7690111', 'EPI_ISL_7729161', 'EPI_ISL_7732012', 'EPI_ISL_7732117', 'EPI_ISL_7911094', 'EPI_ISL_7916876']
41144	Denmark	Delta	2021-11-03	93	1	14	5	13.0	-2.4053511772118195	True	-1.9548744279799937	0.4504767492318258	39.15	0.003436810921049453	0.6186053516742809	['EPI_ISL_6126772', 'EPI_ISL_6317670', 'EPI_ISL_6438515', 'EPI_ISL_6505792', 'EPI_ISL_6507050', 'EPI_ISL_6505397', 'EPI_ISL_6722490', 'EPI_ISL_6732068', 'EPI_ISL_6734373', 'EPI_ISL_6736794', 'EPI_ISL_6737047', 'EPI_ISL_6239350', 'EPI_ISL_6438066', 'EPI_ISL_6438455']
41297	Denmark	Delta	2021-10-27	92	1	11	53	10.0	12.663476472266073	True	-0.282842712474619	-12.946319184740691	42.52	0.00244517809263193	0.6173565049091752	['EPI_ISL_6015559', 'EPI_ISL_6099585', 'EPI_ISL_6125957', 'EPI_ISL_6182342', 'EPI_ISL_6242033', 'EPI_ISL_6722878', 'EPI_ISL_6098517', 'EPI_ISL_6099698', 'EPI_ISL_6125856', 'EPI_ISL_6244139', 'EPI_ISL_6131339']
41298	Denmark	Delta	2021-11-03	93	11	53	69	12.663476472266073	2.1977690231790246	True	-1.9548744279799937	-4.152643451159018	39.15	0.003436810921049453	0.6186053516742809	['EPI_ISL_6370039', 'EPI_ISL_6128272', 'EPI_ISL_6183533', 'EPI_ISL_6184043', 'EPI_ISL_6184118', 'EPI_ISL_6239082', 'EPI_ISL_6239477', 'EPI_ISL_6305491', 'EPI_ISL_6305961', 'EPI_ISL_6306515', 'EPI_ISL_6305629', 'EPI_ISL_6306930', 'EPI_ISL_6305874', 'EPI_ISL_6320951', 'EPI_ISL_6504392', 'EPI_ISL_6505448', 'EPI_ISL_6504276', 'EPI_ISL_6506039', 'EPI_ISL_6505251', 'EPI_ISL_6503456', 'EPI_ISL_6507118',…
41587	Denmark	Delta	2021-12-01	97	0	24	2	24.0	-4.4907311951024935	True	-2.9398736610366685	1.550857534065825	50.26571428571429	0.007349238830419966	0.46595139555007004	['EPI_ISL_7359507', 'EPI_ISL_7461871', 'EPI_ISL_7514973', 'EPI_ISL_7522727', 'EPI_ISL_7531202', 'EPI_ISL_7532750', 'EPI_ISL_7600442', 'EPI_ISL_7640150', 'EPI_ISL_7640498', 'EPI_ISL_7646828', 'EPI_ISL_7646919', 'EPI_ISL_7902408', 'EPI_ISL_7904719', 'EPI_ISL_7911236', 'EPI_ISL_7642693', 'EPI_ISL_7639394', 'EPI_ISL_7643367', 'EPI_ISL_7689912', 'EPI_ISL_7729619', 'EPI_ISL_7731539', 'EPI_ISL_7732306',…
41633	Denmark	Delta	2021-11-17	95	1	11	13	10.0	0.6030226891555273	True	-1.7693034738587656	-2.372326163014293	46.19285714285714	0.00491231797716861	0.4308637948769412	['EPI_ISL_6878551', 'EPI_ISL_6878586', 'EPI_ISL_6878658', 'EPI_ISL_6878753', 'EPI_ISL_6879135', 'EPI_ISL_6879213', 'EPI_ISL_6881262', 'EPI_ISL_6964087', 'EPI_ISL_6968308', 'EPI_ISL_7062464', 'EPI_ISL_7282322']
41671	Denmark	Delta	2021-11-03	93	1	18	28	17.0	2.3570226039551585	True	-1.9548744279799937	-4.311897031935152	39.15	0.003436810921049453	0.6186053516742809	['EPI_ISL_6369372', 'EPI_ISL_6318991', 'EPI_ISL_6318090', 'EPI_ISL_6503669', 'EPI_ISL_6506683', 'EPI_ISL_6506480', 'EPI_ISL_6715398', 'EPI_ISL_6722766', 'EPI_ISL_6737563', 'EPI_ISL_6306921', 'EPI_ISL_6319875', 'EPI_ISL_6323306', 'EPI_ISL_6437772', 'EPI_ISL_6438308', 'EPI_ISL_6505677', 'EPI_ISL_6727421', 'EPI_ISL_6736730', 'EPI_ISL_6847781']
41812	Denmark	Delta	2021-11-03	93	3	40	10	21.361959960016154	-4.743416490252569	True	-1.9548744279799937	2.788542062272575	39.15	0.003436810921049453	0.6186053516742809	['EPI_ISL_6369142', 'EPI_ISL_6130408', 'EPI_ISL_6182214', 'EPI_ISL_6182199', 'EPI_ISL_6182315', 'EPI_ISL_6183750', 'EPI_ISL_6234391', 'EPI_ISL_6235115', 'EPI_ISL_6239135', 'EPI_ISL_6239119', 'EPI_ISL_6239339', 'EPI_ISL_6238587', 'EPI_ISL_6318619', 'EPI_ISL_6320970', 'EPI_ISL_6321106', 'EPI_ISL_6319491', 'EPI_ISL_6609339', 'EPI_ISL_6608866', 'EPI_ISL_6609127', 'EPI_ISL_6608651', 'EPI_ISL_6723755',…
41838	Denmark	Delta	2021-10-06	89	1	33	17	32.0	-2.7852424952911656	True	-1.5811388300841895	1.204103665206976	42.86000000000001	0.0008131285669425488	0.8008123920094578	['EPI_ISL_5171711', 'EPI_ISL_5098295', 'EPI_ISL_5171544', 'EPI_ISL_5171770', 'EPI_ISL_5171693', 'EPI_ISL_5172686', 'EPI_ISL_5174451', 'EPI_ISL_5261169', 'EPI_ISL_5173914', 'EPI_ISL_5172799', 'EPI_ISL_5173399', 'EPI_ISL_5172381', 'EPI_ISL_5174161', 'EPI_ISL_5171913', 'EPI_ISL_5173707', 'EPI_ISL_5174225', 'EPI_ISL_5262609', 'EPI_ISL_5260974', 'EPI_ISL_5262186', 'EPI_ISL_5261791', 'EPI_ISL_5262230',…
42108	Denmark	Delta	2021-11-03	93	6	39	26	13.472193585307481	-2.0816659994661326	True	-1.9548744279799937	0.12679157148613895	39.15	0.003436810921049453	0.6186053516742809	['EPI_ISL_6369244', 'EPI_ISL_6183852', 'EPI_ISL_6183212', 'EPI_ISL_6231818', 'EPI_ISL_6235441', 'EPI_ISL_6305905', 'EPI_ISL_6306750', 'EPI_ISL_6319003', 'EPI_ISL_6320725', 'EPI_ISL_6319413', 'EPI_ISL_6321789', 'EPI_ISL_6369910', 'EPI_ISL_6369230', 'EPI_ISL_6505510', 'EPI_ISL_6505287', 'EPI_ISL_6502200', 'EPI_ISL_6717264', 'EPI_ISL_6722839', 'EPI_ISL_6722763', 'EPI_ISL_6127213', 'EPI_ISL_6183997',…
42121	Denmark	Delta	2021-11-17	95	1	12	13	11.0	0.2886751345948129	True	-1.7693034738587656	-2.0579786084535785	46.19285714285714	0.00491231797716861	0.4308637948769412	['EPI_ISL_7596894', 'EPI_ISL_6773313', 'EPI_ISL_6850019', 'EPI_ISL_6849901', 'EPI_ISL_7061626', 'EPI_ISL_7272974', 'EPI_ISL_7275786', 'EPI_ISL_7278608', 'EPI_ISL_7275504', 'EPI_ISL_7278680', 'EPI_ISL_7279605', 'EPI_ISL_7275470']
42127	Denmark	Delta	2021-12-01	97	0	13	3	13.0	-2.773500981126146	True	-2.9398736610366685	-0.16637267991052251	50.26571428571429	0.007349238830419966	0.46595139555007004	['EPI_ISL_7643133', 'EPI_ISL_7648052', 'EPI_ISL_7689886', 'EPI_ISL_7689262', 'EPI_ISL_7902374', 'EPI_ISL_7907437', 'EPI_ISL_7909413', 'EPI_ISL_7967953', 'EPI_ISL_7968912', 'EPI_ISL_7919276', 'EPI_ISL_7904945', 'EPI_ISL_7919727', 'EPI_ISL_7639469']
42538	Denmark	Delta	2021-10-06	89	0	38	62	38.0	3.893314107138301	True	-1.5811388300841895	-5.474452937222491	42.86000000000001	0.0008131285669425488	0.8008123920094578	['EPI_ISL_5804238', 'EPI_ISL_5803387', 'EPI_ISL_5446350', 'EPI_ISL_5172905', 'EPI_ISL_5364567', 'EPI_ISL_7904296', 'EPI_ISL_5098633', 'EPI_ISL_5172013', 'EPI_ISL_5098772', 'EPI_ISL_5137834', 'EPI_ISL_5261150', 'EPI_ISL_5261196', 'EPI_ISL_5363473', 'EPI_ISL_5141393', 'EPI_ISL_5173553', 'EPI_ISL_5173612', 'EPI_ISL_5261289', 'EPI_ISL_5261440', 'EPI_ISL_5261424', 'EPI_ISL_5260966', 'EPI_ISL_5260985',…
42540	Denmark	Delta	2021-10-20	91	62	198	131	17.27201727202591	-4.7614826652753	True	-2.2135943621178655	2.547888303157434	42.86000000000001	0.001893397314203487	0.7230915434284524	['EPI_ISL_5734064', 'EPI_ISL_5734075', 'EPI_ISL_5733546', 'EPI_ISL_5733645', 'EPI_ISL_5733672', 'EPI_ISL_5733417', 'EPI_ISL_5733418', 'EPI_ISL_5733420', 'EPI_ISL_5733444', 'EPI_ISL_5733466', 'EPI_ISL_5736272', 'EPI_ISL_5733970', 'EPI_ISL_5736382', 'EPI_ISL_5736388', 'EPI_ISL_5735081', 'EPI_ISL_5734263', 'EPI_ISL_5736007', 'EPI_ISL_5736004', 'EPI_ISL_5733809', 'EPI_ISL_5733750', 'EPI_ISL_5736124',…
42546	Denmark	Delta	2021-12-01	97	190	319	83	9.35864362641915	-13.213463258558162	True	-2.9398736610366685	10.273589597521493	50.26571428571429	0.007349238830419966	0.46595139555007004	['EPI_ISL_7358449', 'EPI_ISL_7359792', 'EPI_ISL_7359410', 'EPI_ISL_7360317', 'EPI_ISL_7359995', 'EPI_ISL_7360163', 'EPI_ISL_7461036', 'EPI_ISL_7461865', 'EPI_ISL_7517664', 'EPI_ISL_7522739', 'EPI_ISL_7460831', 'EPI_ISL_7461331', 'EPI_ISL_7460766', 'EPI_ISL_7461960', 'EPI_ISL_7461011', 'EPI_ISL_7461569', 'EPI_ISL_7513482', 'EPI_ISL_7518840', 'EPI_ISL_7515789', 'EPI_ISL_7521612', 'EPI_ISL_7520304',…
42572	Denmark	Delta	2021-12-01	97	1	12	3	11.0	-2.598076211353316	True	-2.9398736610366685	-0.34179744968335246	50.26571428571429	0.007349238830419966	0.46595139555007004	['EPI_ISL_7513964', 'EPI_ISL_7522198', 'EPI_ISL_7520721', 'EPI_ISL_7520815', 'EPI_ISL_7531839', 'EPI_ISL_7648221', 'EPI_ISL_7643875', 'EPI_ISL_7904005', 'EPI_ISL_7906710', 'EPI_ISL_7912053', 'EPI_ISL_7729448', 'EPI_ISL_7731660']
42630	Denmark	Delta	2021-11-17	95	0	12	1	12.0	-3.1754264805429417	True	-1.7693034738587656	1.4061230066841761	46.19285714285714	0.00491231797716861	0.4308637948769412	['EPI_ISL_6936966', 'EPI_ISL_6829783', 'EPI_ISL_6830291', 'EPI_ISL_6830318', 'EPI_ISL_6830553', 'EPI_ISL_6879623', 'EPI_ISL_6967897', 'EPI_ISL_7274824', 'EPI_ISL_7272874', 'EPI_ISL_7278323', 'EPI_ISL_7281849', 'EPI_ISL_7283387']
42832	Denmark	Delta	2021-10-27	92	0	25	33	25.0	1.6	True	-0.282842712474619	-1.882842712474619	42.52	0.00244517809263193	0.6173565049091752	['EPI_ISL_6015504', 'EPI_ISL_6015464', 'EPI_ISL_6098455', 'EPI_ISL_6099409', 'EPI_ISL_6099401', 'EPI_ISL_6099634', 'EPI_ISL_6126609', 'EPI_ISL_6128138', 'EPI_ISL_6248341', 'EPI_ISL_6247815', 'EPI_ISL_7901423', 'EPI_ISL_6098382', 'EPI_ISL_6098768', 'EPI_ISL_6098178', 'EPI_ISL_6100164', 'EPI_ISL_6099602', 'EPI_ISL_6099231', 'EPI_ISL_6099311', 'EPI_ISL_6099315', 'EPI_ISL_6099452', 'EPI_ISL_6099836',…
43145	Denmark	Delta	2021-11-03	93	2	17	16	10.606601717798211	-0.24253562503633297	True	-1.9548744279799937	-1.7123388029436608	39.15	0.003436810921049453	0.6186053516742809	['EPI_ISL_6368975', 'EPI_ISL_6369048', 'EPI_ISL_6438299', 'EPI_ISL_6438257', 'EPI_ISL_6505547', 'EPI_ISL_6505539', 'EPI_ISL_6505066', 'EPI_ISL_6504601', 'EPI_ISL_6608590', 'EPI_ISL_6729073', 'EPI_ISL_6729882', 'EPI_ISL_6734353', 'EPI_ISL_6734815', 'EPI_ISL_7952418', 'EPI_ISL_6183776', 'EPI_ISL_6714965', 'EPI_ISL_6847751']
43354	Denmark	Delta	2021-09-22	87	0	10	1	10.0	-2.846049894151541	True	-1.2397954428741078	1.6062544512774333	44.385714285714286	0.000507857194618942	0.8228499320520287	['EPI_ISL_4626427', 'EPI_ISL_4626188', 'EPI_ISL_4644268', 'EPI_ISL_4643389', 'EPI_ISL_4644069', 'EPI_ISL_4774550', 'EPI_ISL_4978140', 'EPI_ISL_4643881', 'EPI_ISL_4645107', 'EPI_ISL_4885836']
43357	Denmark	Delta	2021-09-22	87	0	33	5	33.0	-4.874174366759539	True	-1.2397954428741078	3.634378923885431	44.385714285714286	0.000507857194618942	0.8228499320520287	['EPI_ISL_4625874', 'EPI_ISL_4625938', 'EPI_ISL_4626449', 'EPI_ISL_4626131', 'EPI_ISL_4626249', 'EPI_ISL_4644105', 'EPI_ISL_4644114', 'EPI_ISL_4644139', 'EPI_ISL_4644439', 'EPI_ISL_4645091', 'EPI_ISL_4643270', 'EPI_ISL_4643365', 'EPI_ISL_4645292', 'EPI_ISL_4645436', 'EPI_ISL_4645555', 'EPI_ISL_4645354', 'EPI_ISL_4645348', 'EPI_ISL_4773885', 'EPI_ISL_4773361', 'EPI_ISL_4773219', 'EPI_ISL_4625764',…
43694	Denmark	Delta	2021-12-01	97	1	14	12	13.0	-0.5345224838248488	True	-2.9398736610366685	-2.40535117721182	50.26571428571429	0.007349238830419966	0.46595139555007004	['EPI_ISL_7913930', 'EPI_ISL_7729385', 'EPI_ISL_7730492', 'EPI_ISL_7729545', 'EPI_ISL_7908647', 'EPI_ISL_7909008', 'EPI_ISL_7908186', 'EPI_ISL_7915105', 'EPI_ISL_7914686', 'EPI_ISL_7919536', 'EPI_ISL_8003167', 'EPI_ISL_7906583', 'EPI_ISL_7731615', 'EPI_ISL_7964266']
43788	Denmark	Delta	2021-10-06	89	0	10	19	10.0	2.846049894151541	True	-1.5811388300841895	-4.42718872423573	42.86000000000001	0.0008131285669425488	0.8008123920094578	['EPI_ISL_5171568', 'EPI_ISL_5171916', 'EPI_ISL_5261202', 'EPI_ISL_5138240', 'EPI_ISL_5174662', 'EPI_ISL_5260857', 'EPI_ISL_5261869', 'EPI_ISL_5260674', 'EPI_ISL_5446435', 'EPI_ISL_5446259']
43831	Denmark	Delta	2021-11-17	95	1	33	17	32.0	-2.7852424952911656	True	-1.7693034738587656	1.0159390214324	46.19285714285714	0.00491231797716861	0.4308637948769412	['EPI_ISL_6964785', 'EPI_ISL_6772824', 'EPI_ISL_6830582', 'EPI_ISL_6831344', 'EPI_ISL_6829984', 'EPI_ISL_6851270', 'EPI_ISL_6878571', 'EPI_ISL_6880867', 'EPI_ISL_6880857', 'EPI_ISL_6879865', 'EPI_ISL_6879982', 'EPI_ISL_6878781', 'EPI_ISL_6879448', 'EPI_ISL_6881847', 'EPI_ISL_6881069', 'EPI_ISL_6882389', 'EPI_ISL_6879624', 'EPI_ISL_6882493', 'EPI_ISL_6964195', 'EPI_ISL_6963865', 'EPI_ISL_6964444',…
43940	Denmark	Delta	2021-10-06	89	38	97	155	9.57106384671499	5.889007757774991	True	-1.5811388300841895	-7.47014658785918	42.86000000000001	0.0008131285669425488	0.8008123920094578	['EPI_ISL_5142123', 'EPI_ISL_7906909', 'EPI_ISL_7916904', 'EPI_ISL_5171975', 'EPI_ISL_5174346', 'EPI_ISL_6232648', 'EPI_ISL_5261206', 'EPI_ISL_5140770', 'EPI_ISL_5172465', 'EPI_ISL_5172984', 'EPI_ISL_5262580', 'EPI_ISL_5260800', 'EPI_ISL_5261046', 'EPI_ISL_5261129', 'EPI_ISL_5261161', 'EPI_ISL_5261186', 'EPI_ISL_5262071', 'EPI_ISL_5262170', 'EPI_ISL_5261777', 'EPI_ISL_5262358', 'EPI_ISL_5262452',…
44094	Denmark	Delta	2021-10-20	91	0	15	6	15.0	-2.32379000772445	True	-2.2135943621178655	0.11019564560658468	42.86000000000001	0.001893397314203487	0.7230915434284524	['EPI_ISL_5734070', 'EPI_ISL_5734156', 'EPI_ISL_5804216', 'EPI_ISL_5804144', 'EPI_ISL_5803293', 'EPI_ISL_5857418', 'EPI_ISL_5856665', 'EPI_ISL_5856775', 'EPI_ISL_5882081', 'EPI_ISL_5883358', 'EPI_ISL_5884123', 'EPI_ISL_5883455', 'EPI_ISL_6015453', 'EPI_ISL_5638355', 'EPI_ISL_5638919']
44136	Denmark	Delta	2021-10-20	91	0	12	10	12.0	-0.5773502691896258	True	-2.2135943621178655	-1.6362440929282398	42.86000000000001	0.001893397314203487	0.7230915434284524	['EPI_ISL_5857394', 'EPI_ISL_5856632', 'EPI_ISL_5881945', 'EPI_ISL_5882362', 'EPI_ISL_5883849', 'EPI_ISL_5882394', 'EPI_ISL_5883409', 'EPI_ISL_5882899', 'EPI_ISL_5883425', 'EPI_ISL_5592102', 'EPI_ISL_5638896', 'EPI_ISL_5590773']
44145	Denmark	Delta	2021-12-01	97	2	20	5	12.727922061357855	-3.3541019662496843	True	-2.9398736610366685	0.4142283052130158	50.26571428571429	0.007349238830419966	0.46595139555007004	['EPI_ISL_7359855', 'EPI_ISL_7460822', 'EPI_ISL_7460791', 'EPI_ISL_7460497', 'EPI_ISL_7517510', 'EPI_ISL_7524651', 'EPI_ISL_7964453', 'EPI_ISL_7904646', 'EPI_ISL_7642431', 'EPI_ISL_7645231', 'EPI_ISL_7689551', 'EPI_ISL_7689299', 'EPI_ISL_7903244', 'EPI_ISL_7911760', 'EPI_ISL_7646435', 'EPI_ISL_7688983', 'EPI_ISL_7964486', 'EPI_ISL_7906067', 'EPI_ISL_7731346', 'EPI_ISL_8136585']
44351	Denmark	Delta	2021-11-03	93	1	60	39	59.0	-2.711088342345192	True	-1.9548744279799937	0.7562139143651982	39.15	0.003436810921049453	0.6186053516742809	['EPI_ISL_6369293', 'EPI_ISL_6239235', 'EPI_ISL_6239521', 'EPI_ISL_6305921', 'EPI_ISL_6306355', 'EPI_ISL_6306278', 'EPI_ISL_6320037', 'EPI_ISL_6321415', 'EPI_ISL_6319669', 'EPI_ISL_6319688', 'EPI_ISL_6319689', 'EPI_ISL_6323784', 'EPI_ISL_6321297', 'EPI_ISL_6319250', 'EPI_ISL_6368959', 'EPI_ISL_6370147', 'EPI_ISL_6369278', 'EPI_ISL_6369669', 'EPI_ISL_6438398', 'EPI_ISL_6438362', 'EPI_ISL_6438437',…
44452	Denmark	Delta	2021-11-03	93	0	23	8	23.0	-3.127716210856122	True	-1.9548744279799937	1.1728417828761282	39.15	0.003436810921049453	0.6186053516742809	['EPI_ISL_6370096', 'EPI_ISL_6238787', 'EPI_ISL_6306718', 'EPI_ISL_6320608', 'EPI_ISL_6321266', 'EPI_ISL_6320252', 'EPI_ISL_6438847', 'EPI_ISL_6609319', 'EPI_ISL_6725213', 'EPI_ISL_6728724', 'EPI_ISL_6728638', 'EPI_ISL_6322359', 'EPI_ISL_6727966', 'EPI_ISL_6438173', 'EPI_ISL_6505905', 'EPI_ISL_6506956', 'EPI_ISL_6608645', 'EPI_ISL_6608883', 'EPI_ISL_6609650', 'EPI_ISL_6727594', 'EPI_ISL_6724184',…
44581	Denmark	Delta	2021-07-28	79	0	14	15	14.0	0.2672612419124244	True	-2.4410993019958878	-2.708360543908312	55.4357142857143	0.0010628176264207998	0.8558640042672603	['EPI_ISL_3252493', 'EPI_ISL_3280406', 'EPI_ISL_3280801', 'EPI_ISL_3339883', 'EPI_ISL_3340533', 'EPI_ISL_3251428', 'EPI_ISL_3279687', 'EPI_ISL_3280667', 'EPI_ISL_3280067', 'EPI_ISL_3279818', 'EPI_ISL_3280284', 'EPI_ISL_3280455', 'EPI_ISL_3339745', 'EPI_ISL_3339786']
44638	Denmark	Delta	2021-11-03	93	0	11	15	11.0	1.2060453783110545	True	-1.9548744279799937	-3.160919806291048	39.15	0.003436810921049453	0.6186053516742809	['EPI_ISL_6183793', 'EPI_ISL_6306104', 'EPI_ISL_6321027', 'EPI_ISL_6370321', 'EPI_ISL_6506205', 'EPI_ISL_6713875', 'EPI_ISL_6724985', 'EPI_ISL_6726752', 'EPI_ISL_6370311', 'EPI_ISL_6724373', 'EPI_ISL_6722909']
44709	Denmark	Delta	2021-06-30	75	6	34	41	11.430952132988166	1.2004900959975617	True	-1.5385527381433808	-2.7390428341409425	54.41857142857142	0.0006693786562932735	0.4505652318002725	['EPI_ISL_2932870', 'EPI_ISL_2932920', 'EPI_ISL_2932952', 'EPI_ISL_2933010', 'EPI_ISL_2854650', 'EPI_ISL_2862822', 'EPI_ISL_2862826', 'EPI_ISL_2863127', 'EPI_ISL_2862668', 'EPI_ISL_2863033', 'EPI_ISL_2863686', 'EPI_ISL_2862946', 'EPI_ISL_2863459', 'EPI_ISL_2896739', 'EPI_ISL_2896397', 'EPI_ISL_2896607', 'EPI_ISL_2896447', 'EPI_ISL_2896436', 'EPI_ISL_2932862', 'EPI_ISL_2932832', 'EPI_ISL_2932844',…
44815	Denmark	Delta	2021-10-20	91	0	13	60	13.0	13.035454611292884	True	-2.2135943621178655	-15.24904897341075	42.86000000000001	0.001893397314203487	0.7230915434284524	['EPI_ISL_5734022', 'EPI_ISL_5735016', 'EPI_ISL_5803878', 'EPI_ISL_5804085', 'EPI_ISL_5803465', 'EPI_ISL_5858000', 'EPI_ISL_5883221', 'EPI_ISL_5883871', 'EPI_ISL_5883892', 'EPI_ISL_5884171', 'EPI_ISL_5882423', 'EPI_ISL_6241247', 'EPI_ISL_5733928']
44816	Denmark	Delta	2021-10-27	92	13	60	50	13.035454611292884	-1.2909944487358056	True	-0.282842712474619	1.0081517362611865	42.52	0.00244517809263193	0.6173565049091752	['EPI_ISL_5916655', 'EPI_ISL_5915913', 'EPI_ISL_5916273', 'EPI_ISL_6015544', 'EPI_ISL_6014482', 'EPI_ISL_6015276', 'EPI_ISL_6015273', 'EPI_ISL_6015266', 'EPI_ISL_6014725', 'EPI_ISL_6014826', 'EPI_ISL_6099244', 'EPI_ISL_6098700', 'EPI_ISL_6100768', 'EPI_ISL_6099330', 'EPI_ISL_6099879', 'EPI_ISL_6128366', 'EPI_ISL_6130554', 'EPI_ISL_6127118', 'EPI_ISL_6131526', 'EPI_ISL_6125891', 'EPI_ISL_6125879',…
44938	Denmark	Delta	2021-11-17	95	1	17	10	16.0	-1.697749375254331	True	-1.7693034738587656	-0.07155409860443473	46.19285714285714	0.00491231797716861	0.4308637948769412	['EPI_ISL_6702593', 'EPI_ISL_6829711', 'EPI_ISL_6829955', 'EPI_ISL_6830358', 'EPI_ISL_6830507', 'EPI_ISL_6878384', 'EPI_ISL_6964963', 'EPI_ISL_7281386', 'EPI_ISL_7281378', 'EPI_ISL_7281362', 'EPI_ISL_7281429', 'EPI_ISL_7281438', 'EPI_ISL_7282333', 'EPI_ISL_7282353', 'EPI_ISL_7282332', 'EPI_ISL_7282329', 'EPI_ISL_7282060']
44985	Denmark	Delta	2021-10-27	92	0	10	3	10.0	-2.2135943621178655	True	-0.282842712474619	1.9307516496432466	42.52	0.00244517809263193	0.6173565049091752	['EPI_ISL_6128833', 'EPI_ISL_6248078', 'EPI_ISL_6248254', 'EPI_ISL_6247181', 'EPI_ISL_6247908', 'EPI_ISL_6247939', 'EPI_ISL_5917449', 'EPI_ISL_6100329', 'EPI_ISL_6246868', 'EPI_ISL_6248057']
45035	Denmark	Delta	2021-08-04	80	1	12	5	11.0	-2.0207259421636903	True	-1.5491933384829668	0.47153260368072347	56.70285714285715	0.001191482669903176	0.8174558844825089	['EPI_ISL_3383747', 'EPI_ISL_3384606', 'EPI_ISL_3449829', 'EPI_ISL_3384669', 'EPI_ISL_3449371', 'EPI_ISL_3450784', 'EPI_ISL_3531295', 'EPI_ISL_3418431', 'EPI_ISL_3450685', 'EPI_ISL_3531434', 'EPI_ISL_3531377', 'EPI_ISL_3530045']
45060	Denmark	Delta	2021-10-20	91	7	40	33	12.472827609304497	-1.1067971810589328	True	-2.2135943621178655	-1.1067971810589328	42.86000000000001	0.001893397314203487	0.7230915434284524	['EPI_ISL_5734178', 'EPI_ISL_5735102', 'EPI_ISL_5736216', 'EPI_ISL_5736350', 'EPI_ISL_5734342', 'EPI_ISL_5881944', 'EPI_ISL_5804369', 'EPI_ISL_5857899', 'EPI_ISL_5858049', 'EPI_ISL_5857584', 'EPI_ISL_5857539', 'EPI_ISL_5857656', 'EPI_ISL_5856781', 'EPI_ISL_5883314', 'EPI_ISL_5882312', 'EPI_ISL_5882814', 'EPI_ISL_5883013', 'EPI_ISL_5883083', 'EPI_ISL_5883927', 'EPI_ISL_5883868', 'EPI_ISL_5882418',…
45066	Denmark	Delta	2021-12-01	97	19	83	14	14.682606967715952	-7.573733939288633	True	-2.9398736610366685	4.633860278251965	50.26571428571429	0.007349238830419966	0.46595139555007004	['EPI_ISL_7358372', 'EPI_ISL_7360329', 'EPI_ISL_7358742', 'EPI_ISL_7907359', 'EPI_ISL_7461026', 'EPI_ISL_7516323', 'EPI_ISL_7520505', 'EPI_ISL_7517914', 'EPI_ISL_7519717', 'EPI_ISL_7523139', 'EPI_ISL_7520919', 'EPI_ISL_7520903', 'EPI_ISL_7520978', 'EPI_ISL_7515676', 'EPI_ISL_7519249', 'EPI_ISL_7530585', 'EPI_ISL_7529909', 'EPI_ISL_7534739', 'EPI_ISL_7531772', 'EPI_ISL_7906743', 'EPI_ISL_7601398',…
45082	Denmark	Delta	2021-11-03	93	1	11	14	10.0	0.9045340337332909	True	-1.9548744279799937	-2.8594084617132847	39.15	0.003436810921049453	0.6186053516742809	['EPI_ISL_6182169', 'EPI_ISL_6231325', 'EPI_ISL_6239280', 'EPI_ISL_6306395', 'EPI_ISL_6319143', 'EPI_ISL_6369222', 'EPI_ISL_6369013', 'EPI_ISL_6505035', 'EPI_ISL_6369559', 'EPI_ISL_6506832', 'EPI_ISL_6680061']
45113	Denmark	Delta	2021-06-23	74	0	11	19	11.0	2.412090756622109	True	0.31622776601683794	-2.095862990605271	55.128571428571426	0.0003734490562838085	0.28275361362286316	['EPI_ISL_2747779', 'EPI_ISL_2747983', 'EPI_ISL_2747522', 'EPI_ISL_2747569', 'EPI_ISL_2784566', 'EPI_ISL_2784362', 'EPI_ISL_2819646', 'EPI_ISL_2819474', 'EPI_ISL_2854277', 'EPI_ISL_7906839', 'EPI_ISL_2819045']
45381	Denmark	Delta	2021-09-15	86	3	21	19	10.392304845413264	-0.4364357804719848	True	-1.2157888653670093	-0.7793530848950245	44.63999999999999	0.00040275609396590525	0.8113831089351285	['EPI_ISL_4448271', 'EPI_ISL_4551276', 'EPI_ISL_4551590', 'EPI_ISL_4551559', 'EPI_ISL_4551618', 'EPI_ISL_4551613', 'EPI_ISL_4626017', 'EPI_ISL_4625573', 'EPI_ISL_4625706', 'EPI_ISL_4626334', 'EPI_ISL_4626463', 'EPI_ISL_4626555', 'EPI_ISL_4626043', 'EPI_ISL_4626206', 'EPI_ISL_4626183', 'EPI_ISL_4551485', 'EPI_ISL_4551616', 'EPI_ISL_4626349', 'EPI_ISL_4625740', 'EPI_ISL_4626653', 'EPI_ISL_4625960']
45489	Denmark	Delta	2021-12-01	97	1	12	3	11.0	-2.598076211353316	True	-2.9398736610366685	-0.34179744968335246	50.26571428571429	0.007349238830419966	0.46595139555007004	['EPI_ISL_7731791', 'EPI_ISL_7731703', 'EPI_ISL_7906250', 'EPI_ISL_7913590', 'EPI_ISL_7916720', 'EPI_ISL_7916670', 'EPI_ISL_7918427', 'EPI_ISL_7902969', 'EPI_ISL_7902674', 'EPI_ISL_7904416', 'EPI_ISL_7729179', 'EPI_ISL_7914496']
45581	Denmark	Delta	2021-10-13	90	0	11	26	11.0	4.522670168666455	True	-0.11785113019775793	-4.640521298864213	42.86000000000001	0.001231856873202818	0.6493386958000681	['EPI_ISL_5804380', 'EPI_ISL_5803486', 'EPI_ISL_7906676', 'EPI_ISL_5403891', 'EPI_ISL_5463309', 'EPI_ISL_5539113', 'EPI_ISL_5538673', 'EPI_ISL_5539432', 'EPI_ISL_5540020', 'EPI_ISL_5539876', 'EPI_ISL_5539838']
45684	Denmark	Delta	2021-10-13	90	0	11	13	11.0	0.6030226891555273	True	-0.11785113019775793	-0.7208738193532852	42.86000000000001	0.001231856873202818	0.6493386958000681	['EPI_ISL_5362062', 'EPI_ISL_5403892', 'EPI_ISL_5446965', 'EPI_ISL_5462914', 'EPI_ISL_5463656', 'EPI_ISL_5462525', 'EPI_ISL_5462787', 'EPI_ISL_5463215', 'EPI_ISL_5463754', 'EPI_ISL_5537279', 'EPI_ISL_5637928']
45734	Denmark	Delta	2021-10-06	89	0	10	2	10.0	-2.5298221281347035	True	-1.5811388300841895	0.948683298050514	42.86000000000001	0.0008131285669425488	0.8008123920094578	['EPI_ISL_5172610', 'EPI_ISL_5260685', 'EPI_ISL_5262513', 'EPI_ISL_5173688', 'EPI_ISL_5260997', 'EPI_ISL_5262161', 'EPI_ISL_5362169', 'EPI_ISL_5592915', 'EPI_ISL_5592864', 'EPI_ISL_5594230']
45745	Denmark	Delta	2021-11-03	93	0	11	4	11.0	-2.1105794120443453	True	-1.9548744279799937	0.15570498406435163	39.15	0.003436810921049453	0.6186053516742809	['EPI_ISL_6127871', 'EPI_ISL_6130503', 'EPI_ISL_6305798', 'EPI_ISL_6320073', 'EPI_ISL_6370386', 'EPI_ISL_6370264', 'EPI_ISL_6506069', 'EPI_ISL_6504845', 'EPI_ISL_6724541', 'EPI_ISL_6728168', 'EPI_ISL_6726482']
45848	Denmark	Delta	2021-08-11	81	0	13	5	13.0	-2.2188007849009166	True	-2.0	0.2188007849009166	56.377142857142864	0.0011692497447650333	0.8701857200075891	['EPI_ISL_3567373', 'EPI_ISL_3631974', 'EPI_ISL_3567613', 'EPI_ISL_3532289', 'EPI_ISL_3567644', 'EPI_ISL_3567445', 'EPI_ISL_3567885', 'EPI_ISL_3632336', 'EPI_ISL_3633386', 'EPI_ISL_3633399', 'EPI_ISL_3633210', 'EPI_ISL_3633138', 'EPI_ISL_3633018']
45860	Denmark	Delta	2021-10-13	90	2	16	37	9.899494936611665	5.25	True	-0.11785113019775793	-5.367851130197758	42.86000000000001	0.001231856873202818	0.6493386958000681	['EPI_ISL_5594736', 'EPI_ISL_5364338', 'EPI_ISL_5363353', 'EPI_ISL_5363433', 'EPI_ISL_5364397', 'EPI_ISL_5403919', 'EPI_ISL_5404051', 'EPI_ISL_5404196', 'EPI_ISL_5447028', 'EPI_ISL_5447021', 'EPI_ISL_5446757', 'EPI_ISL_5537926', 'EPI_ISL_5593572', 'EPI_ISL_5595285', 'EPI_ISL_5591314', 'EPI_ISL_5639164']
45887	Denmark	Delta	2021-10-13	90	5	51	53	20.571825392998065	0.28005601680560194	True	-0.11785113019775793	-0.3979071470033599	42.86000000000001	0.001231856873202818	0.6493386958000681	['EPI_ISL_5446376', 'EPI_ISL_5593805', 'EPI_ISL_6231808', 'EPI_ISL_6231781', 'EPI_ISL_5537541', 'EPI_ISL_5363581', 'EPI_ISL_5403845', 'EPI_ISL_5364506', 'EPI_ISL_5363357', 'EPI_ISL_5361575', 'EPI_ISL_5361712', 'EPI_ISL_5363487', 'EPI_ISL_5361804', 'EPI_ISL_5363567', 'EPI_ISL_5362373', 'EPI_ISL_5363084', 'EPI_ISL_5363818', 'EPI_ISL_5363180', 'EPI_ISL_5362638', 'EPI_ISL_5404523', 'EPI_ISL_5404424',…
45922	Denmark	Delta	2021-10-13	90	5	31	25	11.627553482998906	-1.0776318121606494	True	-0.11785113019775793	0.9597806819628915	42.86000000000001	0.001231856873202818	0.6493386958000681	['EPI_ISL_5447138', 'EPI_ISL_6232265', 'EPI_ISL_5591791', 'EPI_ISL_5404319', 'EPI_ISL_5363579', 'EPI_ISL_5592499', 'EPI_ISL_5403819', 'EPI_ISL_5404249', 'EPI_ISL_5446418', 'EPI_ISL_5447067', 'EPI_ISL_5446677', 'EPI_ISL_5446798', 'EPI_ISL_5463597', 'EPI_ISL_5462616', 'EPI_ISL_5462846', 'EPI_ISL_5462778', 'EPI_ISL_5462786', 'EPI_ISL_5462725', 'EPI_ISL_5537312', 'EPI_ISL_5539570', 'EPI_ISL_5594840',…
46054	Denmark	Delta	2021-11-03	93	1	12	11	11.0	-0.2886751345948129	True	-1.9548744279799937	-1.6661992933851808	39.15	0.003436810921049453	0.6186053516742809	['EPI_ISL_6237414', 'EPI_ISL_6237139', 'EPI_ISL_6306474', 'EPI_ISL_6320445', 'EPI_ISL_6504954', 'EPI_ISL_6506024', 'EPI_ISL_6505048', 'EPI_ISL_6714434', 'EPI_ISL_6239111', 'EPI_ISL_6318242', 'EPI_ISL_6320422', 'EPI_ISL_6507049']
46175	Denmark	Delta	2021-06-30	75	0	12	88	12.0	21.93931022920578	True	-1.5385527381433808	-23.47786296734916	54.41857142857142	0.0006693786562932735	0.4505652318002725	['EPI_ISL_2932776', 'EPI_ISL_2854544', 'EPI_ISL_2862843', 'EPI_ISL_2862682', 'EPI_ISL_2863056', 'EPI_ISL_2862954', 'EPI_ISL_2932859', 'EPI_ISL_2896700', 'EPI_ISL_2896522', 'EPI_ISL_2896921', 'EPI_ISL_2862913', 'EPI_ISL_2896703']
46176	Denmark	Delta	2021-07-07	76	12	88	134	21.93931022920578	4.90361647617904	True	-0.31622776601683794	-5.219844242195878	54.26714285714285	0.0011076285553577655	0.5983265460533636	['EPI_ISL_2932868', 'EPI_ISL_2932822', 'EPI_ISL_2963558', 'EPI_ISL_2963973', 'EPI_ISL_2963805', 'EPI_ISL_2963744', 'EPI_ISL_2964227', 'EPI_ISL_2963689', 'EPI_ISL_2964019', 'EPI_ISL_2972400', 'EPI_ISL_2972345', 'EPI_ISL_2971717', 'EPI_ISL_2971573', 'EPI_ISL_2971535', 'EPI_ISL_2972475', 'EPI_ISL_2972113', 'EPI_ISL_2971403', 'EPI_ISL_2973100', 'EPI_ISL_2973073', 'EPI_ISL_2992849', 'EPI_ISL_2992892',…
46218	Denmark	Delta	2021-10-27	92	0	11	36	11.0	7.53778361444409	True	-0.282842712474619	-7.82062632691871	42.52	0.00244517809263193	0.6173565049091752	['EPI_ISL_5917353', 'EPI_ISL_6015249', 'EPI_ISL_6098786', 'EPI_ISL_6130425', 'EPI_ISL_6247010', 'EPI_ISL_6722934', 'EPI_ISL_5944224', 'EPI_ISL_6125907', 'EPI_ISL_6130493', 'EPI_ISL_6722915', 'EPI_ISL_6128772']
46220	Denmark	Delta	2021-11-10	94	36	105	66	11.5	-3.8060102844992794	True	-0.9486832980505138	2.857326986448766	44.201428571428565	0.004525583392448594	0.4058440674273576	['EPI_ISL_6506442', 'EPI_ISL_7901816', 'EPI_ISL_6437915', 'EPI_ISL_6438047', 'EPI_ISL_6438944', 'EPI_ISL_6438621', 'EPI_ISL_6506111', 'EPI_ISL_6505679', 'EPI_ISL_6503038', 'EPI_ISL_6505440', 'EPI_ISL_6504987', 'EPI_ISL_6505586', 'EPI_ISL_6504766', 'EPI_ISL_6505394', 'EPI_ISL_6504899', 'EPI_ISL_6503554', 'EPI_ISL_6506355', 'EPI_ISL_6504575', 'EPI_ISL_6505142', 'EPI_ISL_6506495', 'EPI_ISL_6505929',…
46268	Denmark	Delta	2021-11-03	93	26	85	81	11.570851973152859	-0.4338609156373123	True	-1.9548744279799937	-1.5210135123426813	39.15	0.003436810921049453	0.6186053516742809	['EPI_ISL_6369772', 'EPI_ISL_6505184', 'EPI_ISL_6505577', 'EPI_ISL_6127735', 'EPI_ISL_6234010', 'EPI_ISL_6239099', 'EPI_ISL_6239373', 'EPI_ISL_6305935', 'EPI_ISL_6319119', 'EPI_ISL_6321930', 'EPI_ISL_6322415', 'EPI_ISL_6317967', 'EPI_ISL_6319471', 'EPI_ISL_6321876', 'EPI_ISL_6321882', 'EPI_ISL_6321519', 'EPI_ISL_6318866', 'EPI_ISL_6319311', 'EPI_ISL_6320329', 'EPI_ISL_6320386', 'EPI_ISL_6370335',…
46321	Denmark	Delta	2021-12-01	97	2	18	3	11.31370849898476	-3.5355339059327378	True	-2.9398736610366685	0.5956602448960693	50.26571428571429	0.007349238830419966	0.46595139555007004	['EPI_ISL_7531394', 'EPI_ISL_7514729', 'EPI_ISL_7533077', 'EPI_ISL_7531417', 'EPI_ISL_7534553', 'EPI_ISL_7643762', 'EPI_ISL_7730583', 'EPI_ISL_7731509', 'EPI_ISL_7902117', 'EPI_ISL_7907640', 'EPI_ISL_7908293', 'EPI_ISL_7909806', 'EPI_ISL_7915352', 'EPI_ISL_7904473', 'EPI_ISL_7460727', 'EPI_ISL_7730237', 'EPI_ISL_7731388', 'EPI_ISL_7910379']
46749	Denmark	Delta	2021-07-07	76	0	18	14	18.0	-0.9428090415820635	True	-0.31622776601683794	0.6265812755652256	54.26714285714285	0.0011076285553577655	0.5983265460533636	['EPI_ISL_2971759', 'EPI_ISL_2992759', 'EPI_ISL_2993224', 'EPI_ISL_2993114', 'EPI_ISL_2992633', 'EPI_ISL_2992589', 'EPI_ISL_2992407', 'EPI_ISL_3028544', 'EPI_ISL_3028472', 'EPI_ISL_3029684', 'EPI_ISL_2992242', 'EPI_ISL_3029524', 'EPI_ISL_3029545', 'EPI_ISL_2963987', 'EPI_ISL_2992463', 'EPI_ISL_2992725', 'EPI_ISL_2993195', 'EPI_ISL_3028914']
47249	Denmark	Delta	2021-10-20	91	5	30	8	11.180339887498947	-4.016632088371218	True	-2.2135943621178655	1.8030377262533528	42.86000000000001	0.001893397314203487	0.7230915434284524	['EPI_ISL_5734094', 'EPI_ISL_5734145', 'EPI_ISL_5734101', 'EPI_ISL_5736240', 'EPI_ISL_5734257', 'EPI_ISL_5803928', 'EPI_ISL_5804186', 'EPI_ISL_5803855', 'EPI_ISL_5803843', 'EPI_ISL_5803375', 'EPI_ISL_5856533', 'EPI_ISL_5856815', 'EPI_ISL_5856801', 'EPI_ISL_5857457', 'EPI_ISL_5857987', 'EPI_ISL_5882520', 'EPI_ISL_5882892', 'EPI_ISL_6015143', 'EPI_ISL_7595161', 'EPI_ISL_5593077', 'EPI_ISL_5593543',…
47263	Denmark	Delta	2021-10-27	92	3	22	55	10.96965511460289	7.035623639735144	True	-0.282842712474619	-7.3184663522097635	42.52	0.00244517809263193	0.6173565049091752	['EPI_ISL_5883290', 'EPI_ISL_5884200', 'EPI_ISL_5944423', 'EPI_ISL_6015513', 'EPI_ISL_6015391', 'EPI_ISL_6015399', 'EPI_ISL_6015311', 'EPI_ISL_6098125', 'EPI_ISL_6098089', 'EPI_ISL_6099703', 'EPI_ISL_6100435', 'EPI_ISL_6126949', 'EPI_ISL_6127501', 'EPI_ISL_6182852', 'EPI_ISL_6242110', 'EPI_ISL_6098049', 'EPI_ISL_6098883', 'EPI_ISL_6099782', 'EPI_ISL_6129063', 'EPI_ISL_6131202', 'EPI_ISL_6182307',…
47634	Denmark	Delta	2021-09-22	87	0	17	6	17.0	-2.6678918753996625	True	-1.2397954428741078	1.4280964325255547	44.385714285714286	0.000507857194618942	0.8228499320520287	['EPI_ISL_4643688', 'EPI_ISL_4644278', 'EPI_ISL_4644479', 'EPI_ISL_4643395', 'EPI_ISL_4645246', 'EPI_ISL_4644833', 'EPI_ISL_4773927', 'EPI_ISL_4626233', 'EPI_ISL_4626563', 'EPI_ISL_4626574', 'EPI_ISL_4643375', 'EPI_ISL_4644362', 'EPI_ISL_4645155', 'EPI_ISL_4645194', 'EPI_ISL_4645481', 'EPI_ISL_4645460', 'EPI_ISL_4645066']
47702	Denmark	Delta	2021-12-01	97	1	14	5	13.0	-2.4053511772118195	True	-2.9398736610366685	-0.534522483824849	50.26571428571429	0.007349238830419966	0.46595139555007004	['EPI_ISL_7515773', 'EPI_ISL_7532150', 'EPI_ISL_7902340', 'EPI_ISL_7914490', 'EPI_ISL_7910325', 'EPI_ISL_7908870', 'EPI_ISL_7600968', 'EPI_ISL_7642148', 'EPI_ISL_7644697', 'EPI_ISL_7645264', 'EPI_ISL_7690015', 'EPI_ISL_7903066', 'EPI_ISL_7906663', 'EPI_ISL_7689868']
47837	Denmark	Delta	2021-11-03	93	1	126	111	125.0	-1.3363062095621219	True	-1.9548744279799937	-0.6185682184178718	39.15	0.003436810921049453	0.6186053516742809	['EPI_ISL_6504619', 'EPI_ISL_6501922', 'EPI_ISL_6131841', 'EPI_ISL_6233070', 'EPI_ISL_6230953', 'EPI_ISL_6231560', 'EPI_ISL_6231958', 'EPI_ISL_6231050', 'EPI_ISL_6237391', 'EPI_ISL_6239436', 'EPI_ISL_6238896', 'EPI_ISL_6239613', 'EPI_ISL_6239666', 'EPI_ISL_6239575', 'EPI_ISL_6239554', 'EPI_ISL_6235923', 'EPI_ISL_6239709', 'EPI_ISL_6239778', 'EPI_ISL_6305970', 'EPI_ISL_6305915', 'EPI_ISL_6306865',…
47853	Denmark	Delta	2021-11-03	93	0	11	2	11.0	-2.7136021011998728	True	-1.9548744279799937	0.7587276732198791	39.15	0.003436810921049453	0.6186053516742809	['EPI_ISL_6239498', 'EPI_ISL_6306920', 'EPI_ISL_6306860', 'EPI_ISL_6305661', 'EPI_ISL_6323224', 'EPI_ISL_6319677', 'EPI_ISL_6321113', 'EPI_ISL_6714268', 'EPI_ISL_6713667', 'EPI_ISL_6235139', 'EPI_ISL_6239404']
47948	Denmark	Delta	2021-08-11	81	2	18	9	11.31370849898476	-2.121320343559643	True	-2.0	0.12132034355964283	56.377142857142864	0.0011692497447650333	0.8701857200075891	['EPI_ISL_3632025', 'EPI_ISL_7904119', 'EPI_ISL_3531585', 'EPI_ISL_3532298', 'EPI_ISL_3567358', 'EPI_ISL_3530828', 'EPI_ISL_3530574', 'EPI_ISL_3532356', 'EPI_ISL_3566959', 'EPI_ISL_3566969', 'EPI_ISL_3567173', 'EPI_ISL_3633690', 'EPI_ISL_3632940', 'EPI_ISL_3632528', 'EPI_ISL_3566921', 'EPI_ISL_3708118', 'EPI_ISL_3708497', 'EPI_ISL_3708282']
47998	Denmark	Delta	2021-10-20	91	0	14	5	14.0	-2.4053511772118195	True	-2.2135943621178655	0.19175681509395393	42.86000000000001	0.001893397314203487	0.7230915434284524	['EPI_ISL_5734173', 'EPI_ISL_5733778', 'EPI_ISL_5733938', 'EPI_ISL_5734306', 'EPI_ISL_5857545', 'EPI_ISL_5856624', 'EPI_ISL_5882737', 'EPI_ISL_5882753', 'EPI_ISL_5916727', 'EPI_ISL_5915892', 'EPI_ISL_6015132', 'EPI_ISL_5856556', 'EPI_ISL_5592273', 'EPI_ISL_5637953']
48030	Denmark	Delta	2021-11-03	93	4	24	37	10.0	2.65361388801511	True	-1.9548744279799937	-4.608488315995103	39.15	0.003436810921049453	0.6186053516742809	['EPI_ISL_6237364', 'EPI_ISL_6239400', 'EPI_ISL_6306806', 'EPI_ISL_6370060', 'EPI_ISL_6370277', 'EPI_ISL_6507036', 'EPI_ISL_6502176', 'EPI_ISL_6504757', 'EPI_ISL_6505310', 'EPI_ISL_6609364', 'EPI_ISL_6609437', 'EPI_ISL_6609434', 'EPI_ISL_6609280', 'EPI_ISL_6610080', 'EPI_ISL_6723557', 'EPI_ISL_6724825', 'EPI_ISL_6729113', 'EPI_ISL_6729618', 'EPI_ISL_6237561', 'EPI_ISL_6437900', 'EPI_ISL_6237746',…
48120	Denmark	Delta	2021-12-01	97	1	15	5	14.0	-2.581988897471611	True	-2.9398736610366685	-0.3578847635650573	50.26571428571429	0.007349238830419966	0.46595139555007004	['EPI_ISL_7359098', 'EPI_ISL_7359134', 'EPI_ISL_7904706', 'EPI_ISL_7516678', 'EPI_ISL_7641771', 'EPI_ISL_7643521', 'EPI_ISL_7689714', 'EPI_ISL_7911179', 'EPI_ISL_7460807', 'EPI_ISL_7645118', 'EPI_ISL_7646035', 'EPI_ISL_7646750', 'EPI_ISL_7648244', 'EPI_ISL_7689516', 'EPI_ISL_8134661']
48227	Denmark	Delta	2021-12-01	97	0	15	8	15.0	-1.8073922282301278	True	-2.9398736610366685	-1.1324814328065407	50.26571428571429	0.007349238830419966	0.46595139555007004	['EPI_ISL_7513317', 'EPI_ISL_7520179', 'EPI_ISL_7528149', 'EPI_ISL_7645431', 'EPI_ISL_7910468', 'EPI_ISL_7601352', 'EPI_ISL_7641547', 'EPI_ISL_7640037', 'EPI_ISL_7639246', 'EPI_ISL_7689687', 'EPI_ISL_7730116', 'EPI_ISL_7731013', 'EPI_ISL_8381693', 'EPI_ISL_7907686', 'EPI_ISL_7730167']
48341	Denmark	Delta	2021-10-27	92	0	12	11	12.0	-0.2886751345948129	True	-0.282842712474619	0.005832422120193914	42.52	0.00244517809263193	0.6173565049091752	['EPI_ISL_5916454', 'EPI_ISL_5915796', 'EPI_ISL_6015236', 'EPI_ISL_6241995', 'EPI_ISL_5917522', 'EPI_ISL_6098553', 'EPI_ISL_6098862', 'EPI_ISL_6100819', 'EPI_ISL_6182665', 'EPI_ISL_6243759', 'EPI_ISL_6247305', 'EPI_ISL_6130459']
48502	Denmark	Delta	2021-12-01	97	0	17	10	17.0	-1.697749375254331	True	-2.9398736610366685	-1.2421242857823376	50.26571428571429	0.007349238830419966	0.46595139555007004	['EPI_ISL_7358822', 'EPI_ISL_7460935', 'EPI_ISL_7518044', 'EPI_ISL_7522526', 'EPI_ISL_7904183', 'EPI_ISL_7915140', 'EPI_ISL_7911358', 'EPI_ISL_7600108', 'EPI_ISL_7641266', 'EPI_ISL_7641694', 'EPI_ISL_7644976', 'EPI_ISL_7646902', 'EPI_ISL_7689736', 'EPI_ISL_7730788', 'EPI_ISL_7912882', 'EPI_ISL_7639436', 'EPI_ISL_7909261']
48620	Denmark	Delta	2021-12-01	97	3	19	9	9.237604307034013	-2.2941573387056176	True	-2.9398736610366685	-0.6457163223310509	50.26571428571429	0.007349238830419966	0.46595139555007004	['EPI_ISL_7359559', 'EPI_ISL_7359411', 'EPI_ISL_7518803', 'EPI_ISL_7460854', 'EPI_ISL_7641879', 'EPI_ISL_7645524', 'EPI_ISL_7645579', 'EPI_ISL_7731439', 'EPI_ISL_7731875', 'EPI_ISL_7901712', 'EPI_ISL_7907425', 'EPI_ISL_7905837', 'EPI_ISL_7906487', 'EPI_ISL_7910652', 'EPI_ISL_7359539', 'EPI_ISL_7460879', 'EPI_ISL_7901928', 'EPI_ISL_7902580', 'EPI_ISL_7640676']
48723	Denmark	Delta	2021-11-03	93	2	28	20	18.384776310850235	-1.5118578920369088	True	-1.9548744279799937	-0.4430165359430849	39.15	0.003436810921049453	0.6186053516742809	['EPI_ISL_6183971', 'EPI_ISL_6239088', 'EPI_ISL_6239251', 'EPI_ISL_6235184', 'EPI_ISL_6239587', 'EPI_ISL_6305093', 'EPI_ISL_6305897', 'EPI_ISL_6319858', 'EPI_ISL_6321238', 'EPI_ISL_6369242', 'EPI_ISL_6714745', 'EPI_ISL_6725122', 'EPI_ISL_6722974', 'EPI_ISL_6725198', 'EPI_ISL_7193538', 'EPI_ISL_6128343', 'EPI_ISL_6236925', 'EPI_ISL_6318444', 'EPI_ISL_6322773', 'EPI_ISL_6323106', 'EPI_ISL_6505039',…
48733	Denmark	Delta	2021-11-17	95	4	30	23	13.0	-1.2780193008453875	True	-1.7693034738587656	-0.4912841730133781	46.19285714285714	0.00491231797716861	0.4308637948769412	['EPI_ISL_6934009', 'EPI_ISL_7278752', 'EPI_ISL_7596873', 'EPI_ISL_6773449', 'EPI_ISL_6830077', 'EPI_ISL_6829980', 'EPI_ISL_6830375', 'EPI_ISL_6830416', 'EPI_ISL_6849819', 'EPI_ISL_6849874', 'EPI_ISL_6937122', 'EPI_ISL_6967619', 'EPI_ISL_6878657', 'EPI_ISL_6878877', 'EPI_ISL_6881026', 'EPI_ISL_6964189', 'EPI_ISL_6967838', 'EPI_ISL_7272866', 'EPI_ISL_7271693', 'EPI_ISL_7271640', 'EPI_ISL_7272909',…
48868	Denmark	Delta	2021-06-30	75	0	20	65	20.0	10.062305898749052	True	-1.5385527381433808	-11.600858636892433	54.41857142857142	0.0006693786562932735	0.4505652318002725	['EPI_ISL_2854593', 'EPI_ISL_2862712', 'EPI_ISL_2863270', 'EPI_ISL_2863526', 'EPI_ISL_2862967', 'EPI_ISL_2863492', 'EPI_ISL_2896333', 'EPI_ISL_2896535', 'EPI_ISL_2896586', 'EPI_ISL_2933000', 'EPI_ISL_2964215', 'EPI_ISL_2896386', 'EPI_ISL_2863555', 'EPI_ISL_2896309', 'EPI_ISL_2896484', 'EPI_ISL_2896730', 'EPI_ISL_2896912', 'EPI_ISL_2896939', 'EPI_ISL_2896904', 'EPI_ISL_2932846']
48869	Denmark	Delta	2021-07-07	76	20	65	35	10.062305898749052	-3.721042037676254	True	-0.31622776601683794	3.404814271659416	54.26714285714285	0.0011076285553577655	0.5983265460533636	['EPI_ISL_2932961', 'EPI_ISL_2896938', 'EPI_ISL_2896622', 'EPI_ISL_2896500', 'EPI_ISL_2896454', 'EPI_ISL_2896431', 'EPI_ISL_2932926', 'EPI_ISL_2932957', 'EPI_ISL_2932857', 'EPI_ISL_2932843', 'EPI_ISL_2933092', 'EPI_ISL_2933097', 'EPI_ISL_2963640', 'EPI_ISL_2964075', 'EPI_ISL_2971961', 'EPI_ISL_2972171', 'EPI_ISL_2972846', 'EPI_ISL_2971446', 'EPI_ISL_2972700', 'EPI_ISL_2993313', 'EPI_ISL_2993149',…
49097	Denmark	Delta	2021-08-04	80	1	19	38	18.0	4.358898943540673	True	-1.5491933384829668	-5.90809228202364	56.70285714285715	0.001191482669903176	0.8174558844825089	['EPI_ISL_3383666', 'EPI_ISL_3383834', 'EPI_ISL_3339920', 'EPI_ISL_3530237', 'EPI_ISL_3450403', 'EPI_ISL_3449720', 'EPI_ISL_3340580', 'EPI_ISL_3449728', 'EPI_ISL_3532043', 'EPI_ISL_3418578', 'EPI_ISL_3450802', 'EPI_ISL_3532004', 'EPI_ISL_3532007', 'EPI_ISL_3530955', 'EPI_ISL_3531120', 'EPI_ISL_3532254', 'EPI_ISL_3532226', 'EPI_ISL_3531839', 'EPI_ISL_3709970']
49116	Denmark	Delta	2021-07-28	79	3	26	19	13.279056191361393	-1.3728129459672884	True	-2.4410993019958878	-1.0682863560285993	55.4357142857143	0.0010628176264207998	0.8558640042672603	['EPI_ISL_3280570', 'EPI_ISL_3280617', 'EPI_ISL_3340627', 'EPI_ISL_3241409', 'EPI_ISL_3241166', 'EPI_ISL_3251301', 'EPI_ISL_3280047', 'EPI_ISL_3340312', 'EPI_ISL_3241035', 'EPI_ISL_3240266', 'EPI_ISL_3240901', 'EPI_ISL_3251333', 'EPI_ISL_3252116', 'EPI_ISL_3280741', 'EPI_ISL_3279682', 'EPI_ISL_3280630', 'EPI_ISL_3279889', 'EPI_ISL_3279857', 'EPI_ISL_3279842', 'EPI_ISL_3279522', 'EPI_ISL_3279501',…
49225	Denmark	Delta	2021-10-20	91	1	14	21	13.0	1.8708286933869707	True	-2.2135943621178655	-4.084423055504836	42.86000000000001	0.001893397314203487	0.7230915434284524	['EPI_ISL_5733598', 'EPI_ISL_5803977', 'EPI_ISL_5803201', 'EPI_ISL_5803881', 'EPI_ISL_5857333', 'EPI_ISL_5883055', 'EPI_ISL_5883654', 'EPI_ISL_5916318', 'EPI_ISL_6246337', 'EPI_ISL_6246101', 'EPI_ISL_5857246', 'EPI_ISL_5857352', 'EPI_ISL_6246233', 'EPI_ISL_6246189']
49736	Denmark	Delta	2021-08-04	80	0	10	2	10.0	-2.5298221281347035	True	-1.5491933384829668	0.9806287896517367	56.70285714285715	0.001191482669903176	0.8174558844825089	['EPI_ISL_3384055', 'EPI_ISL_3449841', 'EPI_ISL_3417615', 'EPI_ISL_3418125', 'EPI_ISL_3449802', 'EPI_ISL_7906900', 'EPI_ISL_3357497', 'EPI_ISL_3449380', 'EPI_ISL_3450745', 'EPI_ISL_3530899']
49854	Denmark	Delta	2021-08-11	81	0	10	0	10.0	-3.162277660168379	True	-2.0	1.162277660168379	56.377142857142864	0.0011692497447650333	0.8701857200075891	['EPI_ISL_3463948', 'EPI_ISL_3463707', 'EPI_ISL_3531583', 'EPI_ISL_3532121', 'EPI_ISL_3531372', 'EPI_ISL_3530707', 'EPI_ISL_3530570', 'EPI_ISL_3530536', 'EPI_ISL_3632104', 'EPI_ISL_3633868']
49891	Denmark	Delta	2021-09-22	87	0	13	4	13.0	-2.4961508830135313	True	-1.2397954428741078	1.2563554401394235	44.385714285714286	0.000507857194618942	0.8228499320520287	['EPI_ISL_4625857', 'EPI_ISL_4626320', 'EPI_ISL_4626394', 'EPI_ISL_4626289', 'EPI_ISL_4626573', 'EPI_ISL_4626625', 'EPI_ISL_4626769', 'EPI_ISL_4774460', 'EPI_ISL_4774409', 'EPI_ISL_4625812', 'EPI_ISL_4626330', 'EPI_ISL_4625474', 'EPI_ISL_4626676']
50044	Denmark	Delta	2021-12-01	97	0	10	1	10.0	-2.846049894151541	True	-2.9398736610366685	-0.09382376688512739	50.26571428571429	0.007349238830419966	0.46595139555007004	['EPI_ISL_7358489', 'EPI_ISL_7639357', 'EPI_ISL_7641076', 'EPI_ISL_7640600', 'EPI_ISL_7902068', 'EPI_ISL_7904018', 'EPI_ISL_7914651', 'EPI_ISL_7914847', 'EPI_ISL_8002429', 'EPI_ISL_7641940']
50243	Denmark	Delta	2021-08-11	81	0	11	5	11.0	-1.8090680674665818	True	-2.0	-0.19093193253341822	56.377142857142864	0.0011692497447650333	0.8701857200075891	['EPI_ISL_3567341', 'EPI_ISL_3567826', 'EPI_ISL_3566827', 'EPI_ISL_3633491', 'EPI_ISL_3632021', 'EPI_ISL_3632034', 'EPI_ISL_3633249', 'EPI_ISL_3633895', 'EPI_ISL_3631931', 'EPI_ISL_3632424', 'EPI_ISL_3633580']
50387	Denmark	Delta	2021-11-24	96	0	10	43	10.0	10.435516278555651	True	-0.3174223389555485	-10.7529386175112	47.76857142857143	0.005451281548200341	0.3657606901759352	['EPI_ISL_7360351', 'EPI_ISL_7359256', 'EPI_ISL_7598341', 'EPI_ISL_7596607', 'EPI_ISL_7599706', 'EPI_ISL_7531473', 'EPI_ISL_7964983', 'EPI_ISL_7280053', 'EPI_ISL_7280052', 'EPI_ISL_7280229']
50388	Denmark	Delta	2021-12-01	97	10	43	9	10.435516278555651	-5.184951391308559	True	-2.9398736610366685	2.2450777302718903	50.26571428571429	0.007349238830419966	0.46595139555007004	['EPI_ISL_7359739', 'EPI_ISL_7360093', 'EPI_ISL_7525144', 'EPI_ISL_7522404', 'EPI_ISL_7514331', 'EPI_ISL_7516120', 'EPI_ISL_7532140', 'EPI_ISL_7528973', 'EPI_ISL_7601019', 'EPI_ISL_7643001', 'EPI_ISL_7639809', 'EPI_ISL_7645970', 'EPI_ISL_7645425', 'EPI_ISL_7646761', 'EPI_ISL_7643882', 'EPI_ISL_7689659', 'EPI_ISL_7689085', 'EPI_ISL_7730531', 'EPI_ISL_7729735', 'EPI_ISL_7904624', 'EPI_ISL_7907420',…
50554	Denmark	Delta	2021-11-17	95	0	10	2	10.0	-2.5298221281347035	True	-1.7693034738587656	0.7605186542759379	46.19285714285714	0.00491231797716861	0.4308637948769412	['EPI_ISL_6830390', 'EPI_ISL_6830780', 'EPI_ISL_6830741', 'EPI_ISL_6829971', 'EPI_ISL_7273739', 'EPI_ISL_7275127', 'EPI_ISL_7272116', 'EPI_ISL_7278468', 'EPI_ISL_7282139', 'EPI_ISL_7282115']
50637	Denmark	Delta	2021-12-01	97	3	31	4	16.165807537309522	-4.849343154722923	True	-2.9398736610366685	1.9094694936862542	50.26571428571429	0.007349238830419966	0.46595139555007004	['EPI_ISL_7358665', 'EPI_ISL_7359903', 'EPI_ISL_7460772', 'EPI_ISL_8003505', 'EPI_ISL_7517426', 'EPI_ISL_7525022', 'EPI_ISL_7534608', 'EPI_ISL_7534890', 'EPI_ISL_7647891', 'EPI_ISL_7689160', 'EPI_ISL_7688793', 'EPI_ISL_7904171', 'EPI_ISL_7902095', 'EPI_ISL_7901868', 'EPI_ISL_7911392', 'EPI_ISL_7968863', 'EPI_ISL_7643428', 'EPI_ISL_7640926', 'EPI_ISL_7642657', 'EPI_ISL_7689232', 'EPI_ISL_7689791',…
50651	Denmark	Delta	2021-11-17	95	3	22	9	10.96965511460289	-2.7716093126229358	True	-1.7693034738587656	1.0023058387641701	46.19285714285714	0.00491231797716861	0.4308637948769412	['EPI_ISL_6967027', 'EPI_ISL_6829697', 'EPI_ISL_6830680', 'EPI_ISL_6830772', 'EPI_ISL_6831238', 'EPI_ISL_6831427', 'EPI_ISL_6830538', 'EPI_ISL_6878616', 'EPI_ISL_6878766', 'EPI_ISL_6879293', 'EPI_ISL_6878421', 'EPI_ISL_6880988', 'EPI_ISL_6881707', 'EPI_ISL_6881701', 'EPI_ISL_6881742', 'EPI_ISL_6881954', 'EPI_ISL_6879792', 'EPI_ISL_6966923', 'EPI_ISL_6966822', 'EPI_ISL_6964287', 'EPI_ISL_6964731',…
50657	Denmark	Delta	2021-11-17	95	0	11	6	11.0	-1.507556722888818	True	-1.7693034738587656	-0.2617467509699476	46.19285714285714	0.00491231797716861	0.4308637948769412	['EPI_ISL_6830681', 'EPI_ISL_6831145', 'EPI_ISL_6829782', 'EPI_ISL_6830768', 'EPI_ISL_6831264', 'EPI_ISL_6831268', 'EPI_ISL_6829884', 'EPI_ISL_6880154', 'EPI_ISL_6882121', 'EPI_ISL_6880566', 'EPI_ISL_6967024']
50819	Denmark	Delta	2021-12-01	97	2	17	2	10.606601717798211	-3.6380343755449944	True	-2.9398736610366685	0.698160714508326	50.26571428571429	0.007349238830419966	0.46595139555007004	['EPI_ISL_7359864', 'EPI_ISL_7461985', 'EPI_ISL_7534906', 'EPI_ISL_7639920', 'EPI_ISL_7648087', 'EPI_ISL_7643991', 'EPI_ISL_7907413', 'EPI_ISL_7909131', 'EPI_ISL_7907501', 'EPI_ISL_7909230', 'EPI_ISL_7645890', 'EPI_ISL_7645678', 'EPI_ISL_7646352', 'EPI_ISL_7647899', 'EPI_ISL_7910458', 'EPI_ISL_7532155', 'EPI_ISL_7688947']
50977	Denmark	Delta	2021-10-27	92	1	16	39	15.0	5.75	True	-0.282842712474619	-6.032842712474619	42.52	0.00244517809263193	0.6173565049091752	['EPI_ISL_5916447', 'EPI_ISL_5915984', 'EPI_ISL_6098727', 'EPI_ISL_6098604', 'EPI_ISL_6100776', 'EPI_ISL_6099596', 'EPI_ISL_6099576', 'EPI_ISL_6099498', 'EPI_ISL_6100363', 'EPI_ISL_5915420', 'EPI_ISL_6722954', 'EPI_ISL_6098188', 'EPI_ISL_6100358', 'EPI_ISL_6100853', 'EPI_ISL_6131209', 'EPI_ISL_6248230']
51620	Denmark	Delta	2021-11-03	93	0	14	4	14.0	-2.6726124191242437	True	-1.9548744279799937	0.7177379911442501	39.15	0.003436810921049453	0.6186053516742809	['EPI_ISL_6369094', 'EPI_ISL_6504816', 'EPI_ISL_6505994', 'EPI_ISL_6609262', 'EPI_ISL_6609314', 'EPI_ISL_6608698', 'EPI_ISL_6730251', 'EPI_ISL_6726619', 'EPI_ISL_6730495', 'EPI_ISL_6503821', 'EPI_ISL_6506020', 'EPI_ISL_6609187', 'EPI_ISL_6726669', 'EPI_ISL_7194134']
51782	Denmark	Delta	2021-10-06	89	0	12	4	12.0	-2.3094010767585034	True	-1.5811388300841895	0.7282622466743138	42.86000000000001	0.0008131285669425488	0.8008123920094578	['EPI_ISL_5171442', 'EPI_ISL_5173602', 'EPI_ISL_5174350', 'EPI_ISL_5174885', 'EPI_ISL_5171781', 'EPI_ISL_5172326', 'EPI_ISL_5260961', 'EPI_ISL_5098550', 'EPI_ISL_5141651', 'EPI_ISL_5173546', 'EPI_ISL_5261772', 'EPI_ISL_5361964']
51818	Denmark	Delta	2021-09-29	88	0	12	0	12.0	-3.464101615137755	True	-3.0	0.46410161513775483	42.86000000000001	0.0006320608639882318	0.7452326170884842	['EPI_ISL_4977748', 'EPI_ISL_4887409', 'EPI_ISL_4886499', 'EPI_ISL_4887845', 'EPI_ISL_4943023', 'EPI_ISL_4887798', 'EPI_ISL_4887797', 'EPI_ISL_4887638', 'EPI_ISL_4887157', 'EPI_ISL_4887934', 'EPI_ISL_4977889', 'EPI_ISL_4887505']
51885	Denmark	Delta	2021-11-03	93	0	11	1	11.0	-3.015113445777636	True	-1.9548744279799937	1.0602390177976424	39.15	0.003436810921049453	0.6186053516742809	['EPI_ISL_6505772', 'EPI_ISL_6319336', 'EPI_ISL_6507206', 'EPI_ISL_6505295', 'EPI_ISL_6503434', 'EPI_ISL_6183518', 'EPI_ISL_6230635', 'EPI_ISL_6238727', 'EPI_ISL_6504896', 'EPI_ISL_6506233', 'EPI_ISL_6183974']
52354	Denmark	Delta	2021-11-03	93	0	23	30	23.0	1.4596008983995234	True	-1.9548744279799937	-3.414475326379517	39.15	0.003436810921049453	0.6186053516742809	['EPI_ISL_6238453', 'EPI_ISL_6369164', 'EPI_ISL_6505363', 'EPI_ISL_6502794', 'EPI_ISL_6608810', 'EPI_ISL_6608844', 'EPI_ISL_6609217', 'EPI_ISL_6608602', 'EPI_ISL_6730345', 'EPI_ISL_6729329', 'EPI_ISL_6730295', 'EPI_ISL_6727169', 'EPI_ISL_6729782', 'EPI_ISL_6730513', 'EPI_ISL_6231673', 'EPI_ISL_6239403', 'EPI_ISL_6318064', 'EPI_ISL_6729425', 'EPI_ISL_6728794', 'EPI_ISL_6727255', 'EPI_ISL_6847616',…
52358	Denmark	Delta	2021-12-01	97	12	48	19	10.392304845413264	-4.185789451624787	True	-2.9398736610366685	1.2459157905881186	50.26571428571429	0.007349238830419966	0.46595139555007004	['EPI_ISL_7519564', 'EPI_ISL_7526993', 'EPI_ISL_7521387', 'EPI_ISL_7524498', 'EPI_ISL_7528954', 'EPI_ISL_7638808', 'EPI_ISL_7648210', 'EPI_ISL_7643600', 'EPI_ISL_7730390', 'EPI_ISL_7729825', 'EPI_ISL_7731288', 'EPI_ISL_7919150', 'EPI_ISL_7903702', 'EPI_ISL_7902721', 'EPI_ISL_7902367', 'EPI_ISL_7901874', 'EPI_ISL_7904917', 'EPI_ISL_7909005', 'EPI_ISL_7906521', 'EPI_ISL_7907815', 'EPI_ISL_7908255',…
52525	Denmark	Delta	2021-10-13	90	7	36	73	10.96096971726759	6.166666666666667	True	-0.11785113019775793	-6.284517796864425	42.86000000000001	0.001231856873202818	0.6493386958000681	['EPI_ISL_5804402', 'EPI_ISL_5804110', 'EPI_ISL_5462577', 'EPI_ISL_5917536', 'EPI_ISL_5916627', 'EPI_ISL_7904705', 'EPI_ISL_5803041', 'EPI_ISL_5404536', 'EPI_ISL_5446618', 'EPI_ISL_5362668', 'EPI_ISL_5403797', 'EPI_ISL_5403818', 'EPI_ISL_5404155', 'EPI_ISL_5404045', 'EPI_ISL_5404052', 'EPI_ISL_5404345', 'EPI_ISL_5404317', 'EPI_ISL_5404382', 'EPI_ISL_5404593', 'EPI_ISL_5404543', 'EPI_ISL_5404702',…
52711	Denmark	Delta	2021-10-27	92	0	18	10	18.0	-1.885618083164127	True	-0.282842712474619	1.6027753706895078	42.52	0.00244517809263193	0.6173565049091752	['EPI_ISL_6248143', 'EPI_ISL_6248217', 'EPI_ISL_6248405', 'EPI_ISL_6248428', 'EPI_ISL_6247912', 'EPI_ISL_6722895', 'EPI_ISL_6722893', 'EPI_ISL_6722898', 'EPI_ISL_6248404', 'EPI_ISL_6248424', 'EPI_ISL_6248425', 'EPI_ISL_6248432', 'EPI_ISL_6248171', 'EPI_ISL_6248201', 'EPI_ISL_6248429', 'EPI_ISL_6248430', 'EPI_ISL_6722894', 'EPI_ISL_6248431']
52811	Denmark	Delta	2021-12-01	97	6	68	20	25.31139400875951	-5.820855000871991	True	-2.9398736610366685	2.880981339835323	50.26571428571429	0.007349238830419966	0.46595139555007004	['EPI_ISL_7359311', 'EPI_ISL_7530825', 'EPI_ISL_7527435', 'EPI_ISL_7460728', 'EPI_ISL_7912909', 'EPI_ISL_7516301', 'EPI_ISL_7518160', 'EPI_ISL_7522255', 'EPI_ISL_7520636', 'EPI_ISL_7514824', 'EPI_ISL_7519756', 'EPI_ISL_7529247', 'EPI_ISL_7520170', 'EPI_ISL_7523367', 'EPI_ISL_7531938', 'EPI_ISL_7532537', 'EPI_ISL_7533161', 'EPI_ISL_7528618', 'EPI_ISL_7532875', 'EPI_ISL_7533339', 'EPI_ISL_7531687',…
53399	Denmark	Delta	2021-11-17	95	1	11	1	10.0	-3.015113445777636	True	-1.7693034738587656	1.2458099719188704	46.19285714285714	0.00491231797716861	0.4308637948769412	['EPI_ISL_6830156', 'EPI_ISL_6830765', 'EPI_ISL_6830745', 'EPI_ISL_6831209', 'EPI_ISL_6830926', 'EPI_ISL_6830262', 'EPI_ISL_6831116', 'EPI_ISL_6878468', 'EPI_ISL_6880118', 'EPI_ISL_6878963', 'EPI_ISL_6964568']
53649	Denmark	Delta	2021-10-27	92	0	14	27	14.0	3.474396144861517	True	-0.282842712474619	-3.757238857336136	42.52	0.00244517809263193	0.6173565049091752	['EPI_ISL_6245336', 'EPI_ISL_5915778', 'EPI_ISL_5944484', 'EPI_ISL_6130620', 'EPI_ISL_6130828', 'EPI_ISL_6128999', 'EPI_ISL_5944901', 'EPI_ISL_5917309', 'EPI_ISL_6100549', 'EPI_ISL_6099445', 'EPI_ISL_6128161', 'EPI_ISL_6131098', 'EPI_ISL_6131610', 'EPI_ISL_5945133']
53864	Denmark	Delta	2021-12-01	97	14	52	12	10.155927192672127	-5.547001962252292	True	-2.9398736610366685	2.6071283012156234	50.26571428571429	0.007349238830419966	0.46595139555007004	['EPI_ISL_7529605', 'EPI_ISL_7596691', 'EPI_ISL_7595503', 'EPI_ISL_7601490', 'EPI_ISL_7601500', 'EPI_ISL_7600350', 'EPI_ISL_7596678', 'EPI_ISL_7596701', 'EPI_ISL_7600502', 'EPI_ISL_7600712', 'EPI_ISL_7648269', 'EPI_ISL_7645290', 'EPI_ISL_7645395', 'EPI_ISL_7645396', 'EPI_ISL_7690625', 'EPI_ISL_7690640', 'EPI_ISL_7729918', 'EPI_ISL_7730479', 'EPI_ISL_7729721', 'EPI_ISL_7730931', 'EPI_ISL_7902567',…
54419	Denmark	Delta	2021-08-25	83	0	15	4	15.0	-2.840187787218772	True	-2.5298221281347035	0.31036565908406866	55.998571428571424	0.0008805421481541002	0.9078210726682344	['EPI_ISL_3904284', 'EPI_ISL_3904286', 'EPI_ISL_3904246', 'EPI_ISL_3904310', 'EPI_ISL_3903808', 'EPI_ISL_3916901', 'EPI_ISL_3917268', 'EPI_ISL_3916757', 'EPI_ISL_3989468', 'EPI_ISL_3989842', 'EPI_ISL_3916990', 'EPI_ISL_3917372', 'EPI_ISL_3839725', 'EPI_ISL_3840040', 'EPI_ISL_3839860']
54442	Denmark	Delta	2021-10-20	91	0	11	1	11.0	-3.015113445777636	True	-2.2135943621178655	0.8015190836597705	42.86000000000001	0.001893397314203487	0.7230915434284524	['EPI_ISL_5734810', 'EPI_ISL_5733911', 'EPI_ISL_5804437', 'EPI_ISL_5858041', 'EPI_ISL_5857462', 'EPI_ISL_5857119', 'EPI_ISL_5881965', 'EPI_ISL_5593739', 'EPI_ISL_5595136', 'EPI_ISL_5639092', 'EPI_ISL_5856784']
54554	Denmark	Delta	2021-11-03	93	0	20	29	20.0	2.0124611797498106	True	-1.9548744279799937	-3.9673356077298045	39.15	0.003436810921049453	0.6186053516742809	['EPI_ISL_6183537', 'EPI_ISL_6232515', 'EPI_ISL_6231507', 'EPI_ISL_6239318', 'EPI_ISL_6305417', 'EPI_ISL_6306752', 'EPI_ISL_6321377', 'EPI_ISL_6437769', 'EPI_ISL_6505981', 'EPI_ISL_6722596', 'EPI_ISL_6736700', 'EPI_ISL_6737015', 'EPI_ISL_6238658', 'EPI_ISL_6305888', 'EPI_ISL_6320994', 'EPI_ISL_6323534', 'EPI_ISL_6370131', 'EPI_ISL_6438099', 'EPI_ISL_6733782', 'EPI_ISL_6736775']
54674	Denmark	Delta	2021-11-03	93	3	26	36	13.279056191361393	1.9611613513818404	True	-1.9548744279799937	-3.916035779361834	39.15	0.003436810921049453	0.6186053516742809	['EPI_ISL_6230765', 'EPI_ISL_6239255', 'EPI_ISL_6323692', 'EPI_ISL_6506240', 'EPI_ISL_6505089', 'EPI_ISL_6723031', 'EPI_ISL_6723022', 'EPI_ISL_6724165', 'EPI_ISL_6722938', 'EPI_ISL_6730205', 'EPI_ISL_6730945', 'EPI_ISL_6726821', 'EPI_ISL_6730831', 'EPI_ISL_6731044', 'EPI_ISL_6438372', 'EPI_ISL_6182306', 'EPI_ISL_6231840', 'EPI_ISL_6232601', 'EPI_ISL_6235308', 'EPI_ISL_6236367', 'EPI_ISL_6320085',…
54816	Denmark	Delta	2021-10-13	90	0	20	9	20.0	-2.4596747752497685	True	-0.11785113019775793	2.3418236450520107	42.86000000000001	0.001231856873202818	0.6493386958000681	['EPI_ISL_6232192', 'EPI_ISL_5538288', 'EPI_ISL_5404083', 'EPI_ISL_5364820', 'EPI_ISL_5404081', 'EPI_ISL_5404334', 'EPI_ISL_5404529', 'EPI_ISL_5404489', 'EPI_ISL_5446791', 'EPI_ISL_5463535', 'EPI_ISL_5462468', 'EPI_ISL_5462719', 'EPI_ISL_5463259', 'EPI_ISL_5538992', 'EPI_ISL_5539636', 'EPI_ISL_5539034', 'EPI_ISL_5539825', 'EPI_ISL_5537983', 'EPI_ISL_5539725', 'EPI_ISL_5590738']
54845	Denmark	Delta	2021-11-17	95	0	11	6	11.0	-1.507556722888818	True	-1.7693034738587656	-0.2617467509699476	46.19285714285714	0.00491231797716861	0.4308637948769412	['EPI_ISL_8344186', 'EPI_ISL_6829770', 'EPI_ISL_8170929', 'EPI_ISL_14809611', 'EPI_ISL_14809471', 'EPI_ISL_6935293', 'EPI_ISL_8347438', 'EPI_ISL_8345683', 'EPI_ISL_7274223', 'EPI_ISL_7277901', 'EPI_ISL_7277664']
54909	Denmark	Delta	2021-12-01	97	4	23	0	9.5	-4.79583152331272	True	-2.9398736610366685	1.8559578622760515	50.26571428571429	0.007349238830419966	0.46595139555007004	['EPI_ISL_7520223', 'EPI_ISL_7534160', 'EPI_ISL_7532494', 'EPI_ISL_7530802', 'EPI_ISL_7601437', 'EPI_ISL_7601624', 'EPI_ISL_7642371', 'EPI_ISL_7690004', 'EPI_ISL_7689015', 'EPI_ISL_7730561', 'EPI_ISL_7917358', 'EPI_ISL_7600154', 'EPI_ISL_7601632', 'EPI_ISL_7640852', 'EPI_ISL_7644834', 'EPI_ISL_7646030', 'EPI_ISL_7647486', 'EPI_ISL_7689982', 'EPI_ISL_7907843', 'EPI_ISL_8138442', 'EPI_ISL_7513400',…
55041	Denmark	Delta	2021-11-24	96	0	12	3	12.0	-2.598076211353316	True	-0.3174223389555485	2.2806538723977674	47.76857142857143	0.005451281548200341	0.3657606901759352	['EPI_ISL_7288361', 'EPI_ISL_7601989', 'EPI_ISL_7060448', 'EPI_ISL_7193770', 'EPI_ISL_7288860', 'EPI_ISL_7289202', 'EPI_ISL_7288093', 'EPI_ISL_7289397', 'EPI_ISL_7287998', 'EPI_ISL_7291400', 'EPI_ISL_7292427', 'EPI_ISL_7291882']
55196	Denmark	Delta	2021-11-03	93	0	26	13	26.0	-2.5495097567963927	True	-1.9548744279799937	0.594635328816399	39.15	0.003436810921049453	0.6186053516742809	['EPI_ISL_6306800', 'EPI_ISL_6321740', 'EPI_ISL_6369083', 'EPI_ISL_6369031', 'EPI_ISL_6505666', 'EPI_ISL_6502408', 'EPI_ISL_6505245', 'EPI_ISL_6502125', 'EPI_ISL_6505874', 'EPI_ISL_6609418', 'EPI_ISL_6724840', 'EPI_ISL_6729915', 'EPI_ISL_6730757', 'EPI_ISL_6727121', 'EPI_ISL_6725232', 'EPI_ISL_6504802', 'EPI_ISL_6505400', 'EPI_ISL_6506057', 'EPI_ISL_6609456', 'EPI_ISL_6611149', 'EPI_ISL_6725020',…
55211	Denmark	Delta	2021-11-03	93	9	45	23	12.0	-3.2795663669996915	True	-1.9548744279799937	1.3246919390196978	39.15	0.003436810921049453	0.6186053516742809	['EPI_ISL_6505196', 'EPI_ISL_6184102', 'EPI_ISL_6233888', 'EPI_ISL_6235341', 'EPI_ISL_6322431', 'EPI_ISL_6319718', 'EPI_ISL_6320483', 'EPI_ISL_6319352', 'EPI_ISL_6505424', 'EPI_ISL_6506082', 'EPI_ISL_6504788', 'EPI_ISL_6503459', 'EPI_ISL_6505387', 'EPI_ISL_6505311', 'EPI_ISL_6506308', 'EPI_ISL_6608953', 'EPI_ISL_6608838', 'EPI_ISL_6609122', 'EPI_ISL_6611331', 'EPI_ISL_6714297', 'EPI_ISL_6714648',…
55289	Denmark	Delta	2021-11-17	95	0	27	5	27.0	-4.233901974057256	True	-1.7693034738587656	2.4645985001984902	46.19285714285714	0.00491231797716861	0.4308637948769412	['EPI_ISL_7275326', 'EPI_ISL_7279494', 'EPI_ISL_7461739', 'EPI_ISL_7952452', 'EPI_ISL_7279496', 'EPI_ISL_6831114', 'EPI_ISL_6830797', 'EPI_ISL_6830751', 'EPI_ISL_6830845', 'EPI_ISL_6830326', 'EPI_ISL_6849870', 'EPI_ISL_7594360', 'EPI_ISL_6878464', 'EPI_ISL_6881531', 'EPI_ISL_6932457', 'EPI_ISL_6965749', 'EPI_ISL_6936988', 'EPI_ISL_7279030', 'EPI_ISL_7277721', 'EPI_ISL_7279488', 'EPI_ISL_7279427',…
55344	Denmark	Delta	2021-08-18	82	0	11	0	11.0	-3.3166247903554	True	-1.5	1.8166247903553998	56.144285714285715	0.001138858174149369	0.810687386373474	['EPI_ISL_3632516', 'EPI_ISL_3633370', 'EPI_ISL_3632529', 'EPI_ISL_3708594', 'EPI_ISL_3725742', 'EPI_ISL_3724650', 'EPI_ISL_3724686', 'EPI_ISL_3724734', 'EPI_ISL_3725365', 'EPI_ISL_3725366', 'EPI_ISL_3770044']
55347	Denmark	Delta	2021-08-11	81	2	22	16	14.14213562373095	-1.2792042981336627	True	-2.0	-0.7207957018663373	56.377142857142864	0.0011692497447650333	0.8701857200075891	['EPI_ISL_3916765', 'EPI_ISL_3463397', 'EPI_ISL_3463270', 'EPI_ISL_3463391', 'EPI_ISL_3449998', 'EPI_ISL_3450744', 'EPI_ISL_3450704', 'EPI_ISL_3464313', 'EPI_ISL_3463884', 'EPI_ISL_3463219', 'EPI_ISL_3531330', 'EPI_ISL_3530921', 'EPI_ISL_3532216', 'EPI_ISL_3567493', 'EPI_ISL_3566786', 'EPI_ISL_3567279', 'EPI_ISL_3567882', 'EPI_ISL_3567804', 'EPI_ISL_3531924', 'EPI_ISL_3633668', 'EPI_ISL_3632572',…
55496	Denmark	Delta	2021-09-22	87	1	18	21	17.0	0.7071067811865476	True	-1.2397954428741078	-1.9469022240606555	44.385714285714286	0.000507857194618942	0.8228499320520287	['EPI_ISL_4625843', 'EPI_ISL_4626797', 'EPI_ISL_4626103', 'EPI_ISL_4775648', 'EPI_ISL_4774733', 'EPI_ISL_4775055', 'EPI_ISL_4626624', 'EPI_ISL_4626636', 'EPI_ISL_4773982', 'EPI_ISL_4551429', 'EPI_ISL_4626265', 'EPI_ISL_4626243', 'EPI_ISL_4625489', 'EPI_ISL_4626717', 'EPI_ISL_4626866', 'EPI_ISL_4774449', 'EPI_ISL_4774125', 'EPI_ISL_4551325']
55543	Denmark	Delta	2021-08-11	81	0	11	8	11.0	-0.9045340337332909	True	-2.0	-1.0954659662667092	56.377142857142864	0.0011692497447650333	0.8701857200075891	['EPI_ISL_3530204', 'EPI_ISL_3530070', 'EPI_ISL_3531865', 'EPI_ISL_3567609', 'EPI_ISL_3567191', 'EPI_ISL_3464332', 'EPI_ISL_3531543', 'EPI_ISL_3530168', 'EPI_ISL_3530990', 'EPI_ISL_3532398', 'EPI_ISL_3531768']
55774	Denmark	Delta	2021-09-01	84	3	20	13	9.814954576223638	-1.5652475842498528	True	-2.3285616705288916	-0.7633140862790389	49.95285714285715	0.0006080039516436342	0.9509466088296106	['EPI_ISL_3989439', 'EPI_ISL_4007982', 'EPI_ISL_4008261', 'EPI_ISL_4049860', 'EPI_ISL_4049869', 'EPI_ISL_4069424', 'EPI_ISL_4069427', 'EPI_ISL_4105686', 'EPI_ISL_4105779', 'EPI_ISL_4170402', 'EPI_ISL_4257981', 'EPI_ISL_4258282', 'EPI_ISL_4258244', 'EPI_ISL_4258008', 'EPI_ISL_3989628', 'EPI_ISL_4050050', 'EPI_ISL_4069439', 'EPI_ISL_4170464', 'EPI_ISL_4050228', 'EPI_ISL_4258203']
55901	Denmark	Delta	2021-08-04	80	2	17	12	10.606601717798211	-1.212678125181665	True	-1.5491933384829668	-0.33651521330130185	56.70285714285715	0.001191482669903176	0.8174558844825089	['EPI_ISL_3450686', 'EPI_ISL_3383654', 'EPI_ISL_3339868', 'EPI_ISL_3340501', 'EPI_ISL_3356983', 'EPI_ISL_3357072', 'EPI_ISL_3418283', 'EPI_ISL_3357510', 'EPI_ISL_3357370', 'EPI_ISL_3384308', 'EPI_ISL_3383442', 'EPI_ISL_3418438', 'EPI_ISL_3417947', 'EPI_ISL_3417977', 'EPI_ISL_3418364', 'EPI_ISL_3418240', 'EPI_ISL_15631928']
56007	Denmark	Delta	2021-08-04	80	3	19	10	9.237604307034013	-2.0647416048350555	True	-1.5491933384829668	0.5155482663520887	56.70285714285715	0.001191482669903176	0.8174558844825089	['EPI_ISL_3384743', 'EPI_ISL_3357404', 'EPI_ISL_3450345', 'EPI_ISL_3357282', 'EPI_ISL_3340033', 'EPI_ISL_3357045', 'EPI_ISL_3384499', 'EPI_ISL_3418419', 'EPI_ISL_3418451', 'EPI_ISL_3418371', 'EPI_ISL_3418387', 'EPI_ISL_3417791', 'EPI_ISL_3418114', 'EPI_ISL_3417575', 'EPI_ISL_3418068', 'EPI_ISL_3418021', 'EPI_ISL_3418666', 'EPI_ISL_3417767', 'EPI_ISL_3418063']
56328	Denmark	Delta	2021-07-14	77	0	21	6	21.0	-3.2732683535398857	True	-2.3333333333333335	0.9399350202065522	53.96999999999999	0.0009664174377120693	0.9464139971434402	['EPI_ISL_3040290', 'EPI_ISL_3041441', 'EPI_ISL_3040731', 'EPI_ISL_3040591', 'EPI_ISL_3041221', 'EPI_ISL_3041292', 'EPI_ISL_3053589', 'EPI_ISL_3053055', 'EPI_ISL_3053220', 'EPI_ISL_3072410', 'EPI_ISL_3053266', 'EPI_ISL_3053016', 'EPI_ISL_3040162', 'EPI_ISL_3040247', 'EPI_ISL_3041004', 'EPI_ISL_3040504', 'EPI_ISL_3040511', 'EPI_ISL_3040519', 'EPI_ISL_3041259', 'EPI_ISL_3053756', 'EPI_ISL_3073584']
56428	Denmark	Delta	2021-09-08	85	1	12	1	11.0	-3.1754264805429417	True	-2.166666666666667	1.0087598138762748	46.24428571428571	0.0004310525441417228	0.9342406221408966	['EPI_ISL_4199861', 'EPI_ISL_4200099', 'EPI_ISL_4200117', 'EPI_ISL_4200697', 'EPI_ISL_4256711', 'EPI_ISL_4303505', 'EPI_ISL_4303594', 'EPI_ISL_4200083', 'EPI_ISL_4200109', 'EPI_ISL_7905575', 'EPI_ISL_4232805', 'EPI_ISL_4232685']
56799	Denmark	Delta	2021-07-28	79	0	15	4	15.0	-2.840187787218772	True	-2.4410993019958878	0.3990884852228844	55.4357142857143	0.0010628176264207998	0.8558640042672603	['EPI_ISL_3240369', 'EPI_ISL_3251781', 'EPI_ISL_3228813', 'EPI_ISL_3228913', 'EPI_ISL_3240187', 'EPI_ISL_3252608', 'EPI_ISL_3228565', 'EPI_ISL_3241174', 'EPI_ISL_3240040', 'EPI_ISL_3241476', 'EPI_ISL_3251743', 'EPI_ISL_3279678', 'EPI_ISL_3280659', 'EPI_ISL_3280009', 'EPI_ISL_3280462']
56820	Denmark	Delta	2021-12-01	97	0	11	0	11.0	-3.3166247903554	True	-2.9398736610366685	0.37675112931873134	50.26571428571429	0.007349238830419966	0.46595139555007004	['EPI_ISL_7513026', 'EPI_ISL_7519703', 'EPI_ISL_7648206', 'EPI_ISL_7647141', 'EPI_ISL_7461142', 'EPI_ISL_7644824', 'EPI_ISL_7645017', 'EPI_ISL_7689434', 'EPI_ISL_7910939', 'EPI_ISL_7516349', 'EPI_ISL_7642755']
56936	Denmark	Delta	2021-08-04	80	0	10	2	10.0	-2.5298221281347035	True	-1.5491933384829668	0.9806287896517367	56.70285714285715	0.001191482669903176	0.8174558844825089	['EPI_ISL_3449807', 'EPI_ISL_3530934', 'EPI_ISL_3418470', 'EPI_ISL_3418326', 'EPI_ISL_3449939', 'EPI_ISL_3449783', 'EPI_ISL_3531539', 'EPI_ISL_3531412', 'EPI_ISL_3531248', 'EPI_ISL_3531984']
57012	Denmark	Delta	2021-08-04	80	8	34	30	9.192388155425117	-0.6859943405700353	True	-1.5491933384829668	-0.8631989979129315	56.70285714285715	0.001191482669903176	0.8174558844825089	['EPI_ISL_3418223', 'EPI_ISL_3530531', 'EPI_ISL_4257255', 'EPI_ISL_3383645', 'EPI_ISL_3384244', 'EPI_ISL_3450735', 'EPI_ISL_3383854', 'EPI_ISL_3357187', 'EPI_ISL_3384577', 'EPI_ISL_3418345', 'EPI_ISL_3449837', 'EPI_ISL_3530270', 'EPI_ISL_3531897', 'EPI_ISL_3531807', 'EPI_ISL_3532267', 'EPI_ISL_3532214', 'EPI_ISL_3384594', 'EPI_ISL_3384684', 'EPI_ISL_3384692', 'EPI_ISL_3384383', 'EPI_ISL_3383595',…
57027	Denmark	Delta	2021-08-11	81	2	19	6	12.020815280171307	-2.9824045403173027	True	-2.0	0.9824045403173027	56.377142857142864	0.0011692497447650333	0.8701857200075891	['EPI_ISL_3631900', 'EPI_ISL_3633437', 'EPI_ISL_3567755', 'EPI_ISL_3566963', 'EPI_ISL_3531570', 'EPI_ISL_3532056', 'EPI_ISL_3567367', 'EPI_ISL_3566795', 'EPI_ISL_3567958', 'EPI_ISL_3567835', 'EPI_ISL_3631842', 'EPI_ISL_3632106', 'EPI_ISL_3632116', 'EPI_ISL_3632914', 'EPI_ISL_3632757', 'EPI_ISL_3633904', 'EPI_ISL_3632499', 'EPI_ISL_3631984', 'EPI_ISL_3631958']
57192	Denmark	Delta	2021-12-01	97	0	20	3	20.0	-3.801315561749642	True	-2.9398736610366685	0.8614419007129737	50.26571428571429	0.007349238830419966	0.46595139555007004	['EPI_ISL_7358139', 'EPI_ISL_7359939', 'EPI_ISL_7460651', 'EPI_ISL_7517088', 'EPI_ISL_7531069', 'EPI_ISL_7601563', 'EPI_ISL_7641018', 'EPI_ISL_7642472', 'EPI_ISL_7643358', 'EPI_ISL_7646898', 'EPI_ISL_7915648', 'EPI_ISL_7904711', 'EPI_ISL_7907349', 'EPI_ISL_7911014', 'EPI_ISL_7910452', 'EPI_ISL_7905997', 'EPI_ISL_7461776', 'EPI_ISL_7689187', 'EPI_ISL_7729838', 'EPI_ISL_7908716']
58246	Denmark	Delta	2021-12-01	97	0	10	7	10.0	-0.9486832980505138	True	-2.9398736610366685	-1.9911903629861547	50.26571428571429	0.007349238830419966	0.46595139555007004	['EPI_ISL_7640624', 'EPI_ISL_7645910', 'EPI_ISL_7689704', 'EPI_ISL_7910449', 'EPI_ISL_7909626', 'EPI_ISL_7914219', 'EPI_ISL_7912430', 'EPI_ISL_7689817', 'EPI_ISL_7729531', 'EPI_ISL_7729830']
58289	Denmark	Delta	2021-08-04	80	1	11	2	10.0	-2.7136021011998728	True	-1.5491933384829668	1.164408762716906	56.70285714285715	0.001191482669903176	0.8174558844825089	['EPI_ISL_3383463', 'EPI_ISL_3383813', 'EPI_ISL_3384519', 'EPI_ISL_3357278', 'EPI_ISL_3357327', 'EPI_ISL_3357394', 'EPI_ISL_3357619', 'EPI_ISL_3383958', 'EPI_ISL_3418541', 'EPI_ISL_3418043', 'EPI_ISL_3632815']
58464	Denmark	Delta	2021-12-01	97	1	20	18	19.0	-0.4472135954999579	True	-2.9398736610366685	-2.4926600655367106	50.26571428571429	0.007349238830419966	0.46595139555007004	['EPI_ISL_7517532', 'EPI_ISL_7514563', 'EPI_ISL_7526167', 'EPI_ISL_7522765', 'EPI_ISL_7641794', 'EPI_ISL_7640815', 'EPI_ISL_7904230', 'EPI_ISL_7903313', 'EPI_ISL_7908429', 'EPI_ISL_7904886', 'EPI_ISL_7911402', 'EPI_ISL_7910938', 'EPI_ISL_7917428', 'EPI_ISL_7965130', 'EPI_ISL_7601356', 'EPI_ISL_7642598', 'EPI_ISL_7643680', 'EPI_ISL_7729370', 'EPI_ISL_7732288', 'EPI_ISL_7905240']
58619	Denmark	Delta	2021-12-01	97	2	17	4	10.606601717798211	-3.1529631254723287	True	-2.9398736610366685	0.21308946443566024	50.26571428571429	0.007349238830419966	0.46595139555007004	['EPI_ISL_7519441', 'EPI_ISL_7515877', 'EPI_ISL_7525649', 'EPI_ISL_7642090', 'EPI_ISL_7640077', 'EPI_ISL_7911666', 'EPI_ISL_7912261', 'EPI_ISL_7914296', 'EPI_ISL_7916625', 'EPI_ISL_7916452', 'EPI_ISL_7910873', 'EPI_ISL_7640948', 'EPI_ISL_7911087', 'EPI_ISL_7729442', 'EPI_ISL_7729640', 'EPI_ISL_7730031', 'EPI_ISL_7732042']
58677	Denmark	Delta	2021-11-03	93	1	20	16	19.0	-0.8944271909999159	True	-1.9548744279799937	-1.0604472369800777	39.15	0.003436810921049453	0.6186053516742809	['EPI_ISL_6306757', 'EPI_ISL_6305721', 'EPI_ISL_6321429', 'EPI_ISL_6318424', 'EPI_ISL_6318141', 'EPI_ISL_6323653', 'EPI_ISL_6318771', 'EPI_ISL_6369251', 'EPI_ISL_6724716', 'EPI_ISL_6724599', 'EPI_ISL_6729029', 'EPI_ISL_6727960', 'EPI_ISL_6727945', 'EPI_ISL_6729643', 'EPI_ISL_6230806', 'EPI_ISL_6306812', 'EPI_ISL_6722992', 'EPI_ISL_6724449', 'EPI_ISL_6727291', 'EPI_ISL_6724918']
58684	Denmark	Delta	2021-10-20	91	2	26	18	16.97056274847714	-1.5689290811054724	True	-2.2135943621178655	-0.6446652810123932	42.86000000000001	0.001893397314203487	0.7230915434284524	['EPI_ISL_5735332', 'EPI_ISL_5734013', 'EPI_ISL_5733604', 'EPI_ISL_5735236', 'EPI_ISL_5733950', 'EPI_ISL_5735760', 'EPI_ISL_5735899', 'EPI_ISL_5734265', 'EPI_ISL_5734275', 'EPI_ISL_5733768', 'EPI_ISL_5734213', 'EPI_ISL_5735617', 'EPI_ISL_5803975', 'EPI_ISL_5803962', 'EPI_ISL_5857837', 'EPI_ISL_5857637', 'EPI_ISL_5856811', 'EPI_ISL_5856803', 'EPI_ISL_5856925', 'EPI_ISL_5883084', 'EPI_ISL_5884038',…
58753	Denmark	Delta	2021-09-22	87	0	14	4	14.0	-2.6726124191242437	True	-1.2397954428741078	1.432816976250136	44.385714285714286	0.000507857194618942	0.8228499320520287	['EPI_ISL_4626446', 'EPI_ISL_4643624', 'EPI_ISL_4644381', 'EPI_ISL_4645655', 'EPI_ISL_4645073', 'EPI_ISL_4645035', 'EPI_ISL_4644916', 'EPI_ISL_4643585', 'EPI_ISL_4643526', 'EPI_ISL_4645442', 'EPI_ISL_4645237', 'EPI_ISL_4775369', 'EPI_ISL_4625964', 'EPI_ISL_4644281']
58862	Denmark	Delta	2021-10-06	89	2	27	46	17.677669529663685	3.65655170486763	True	-1.5811388300841895	-5.2376905349518195	42.86000000000001	0.0008131285669425488	0.8008123920094578	['EPI_ISL_5803287', 'EPI_ISL_7910513', 'EPI_ISL_5098533', 'EPI_ISL_5098543', 'EPI_ISL_5173462', 'EPI_ISL_5173740', 'EPI_ISL_5260673', 'EPI_ISL_5260999', 'EPI_ISL_5099044', 'EPI_ISL_5140700', 'EPI_ISL_5173394', 'EPI_ISL_5174022', 'EPI_ISL_5261212', 'EPI_ISL_5260868', 'EPI_ISL_5260990', 'EPI_ISL_5261229', 'EPI_ISL_5261523', 'EPI_ISL_5262065', 'EPI_ISL_5262183', 'EPI_ISL_5262107', 'EPI_ISL_5261719',…
58912	Denmark	Delta	2021-11-03	93	0	12	6	12.0	-1.7320508075688774	True	-1.9548744279799937	-0.22282362041111625	39.15	0.003436810921049453	0.6186053516742809	['EPI_ISL_6238722', 'EPI_ISL_6369340', 'EPI_ISL_6505789', 'EPI_ISL_6231398', 'EPI_ISL_6238055', 'EPI_ISL_6305696', 'EPI_ISL_6306002', 'EPI_ISL_6306769', 'EPI_ISL_6321071', 'EPI_ISL_6716954', 'EPI_ISL_6847472', 'EPI_ISL_6847752']
59051	Denmark	Delta	2021-11-24	96	1	11	9	10.0	-0.6030226891555273	True	-0.3174223389555485	0.28560035019997876	47.76857142857143	0.005451281548200341	0.3657606901759352	['EPI_ISL_7288268', 'EPI_ISL_7462017', 'EPI_ISL_7732497', 'EPI_ISL_7193023', 'EPI_ISL_7194195', 'EPI_ISL_7280640', 'EPI_ISL_7289405', 'EPI_ISL_7288974', 'EPI_ISL_7283288', 'EPI_ISL_7283267', 'EPI_ISL_7287974']
59183	Denmark	Delta	2021-10-20	91	3	34	21	17.8978583448784	-2.2294816068526147	True	-2.2135943621178655	0.015887244734749117	42.86000000000001	0.001893397314203487	0.7230915434284524	['EPI_ISL_5736204', 'EPI_ISL_5734416', 'EPI_ISL_5803176', 'EPI_ISL_5804313', 'EPI_ISL_5856487', 'EPI_ISL_5857527', 'EPI_ISL_5856525', 'EPI_ISL_5858057', 'EPI_ISL_5857670', 'EPI_ISL_5856936', 'EPI_ISL_5856693', 'EPI_ISL_5857970', 'EPI_ISL_5856746', 'EPI_ISL_5881806', 'EPI_ISL_5882092', 'EPI_ISL_5882805', 'EPI_ISL_5883171', 'EPI_ISL_5882717', 'EPI_ISL_5883916', 'EPI_ISL_5882465', 'EPI_ISL_5884013',…
59185	Denmark	Delta	2021-11-03	93	21	76	34	12.001983962979581	-4.817730411281796	True	-1.9548744279799937	2.8628559833018024	39.15	0.003436810921049453	0.6186053516742809	['EPI_ISL_6369148', 'EPI_ISL_6370072', 'EPI_ISL_6126260', 'EPI_ISL_6183982', 'EPI_ISL_6182734', 'EPI_ISL_6183275', 'EPI_ISL_6183569', 'EPI_ISL_6183840', 'EPI_ISL_6183698', 'EPI_ISL_6231155', 'EPI_ISL_6239682', 'EPI_ISL_6237018', 'EPI_ISL_6234632', 'EPI_ISL_6236691', 'EPI_ISL_6306493', 'EPI_ISL_6306969', 'EPI_ISL_6306949', 'EPI_ISL_6318646', 'EPI_ISL_6323786', 'EPI_ISL_6321828', 'EPI_ISL_6319530',…
59292	Denmark	Delta	2021-10-27	92	0	13	8	13.0	-1.386750490563073	True	-0.282842712474619	1.103907778088454	42.52	0.00244517809263193	0.6173565049091752	['EPI_ISL_6100151', 'EPI_ISL_6248129', 'EPI_ISL_6248250', 'EPI_ISL_6248239', 'EPI_ISL_6248297', 'EPI_ISL_6248304', 'EPI_ISL_6248280', 'EPI_ISL_6247987', 'EPI_ISL_6098763', 'EPI_ISL_6099520', 'EPI_ISL_6099333', 'EPI_ISL_6100732', 'EPI_ISL_6100831']
59396	Denmark	Delta	2021-11-03	93	1	18	6	17.0	-2.8284271247461903	True	-1.9548744279799937	0.8735526967661966	39.15	0.003436810921049453	0.6186053516742809	['EPI_ISL_6231678', 'EPI_ISL_6238049', 'EPI_ISL_6239654', 'EPI_ISL_6239639', 'EPI_ISL_6306318', 'EPI_ISL_6306826', 'EPI_ISL_6319236', 'EPI_ISL_6369308', 'EPI_ISL_6369233', 'EPI_ISL_6438969', 'EPI_ISL_6505521', 'EPI_ISL_6504821', 'EPI_ISL_7952421', 'EPI_ISL_6437929', 'EPI_ISL_6437938', 'EPI_ISL_6306690', 'EPI_ISL_6731750', 'EPI_ISL_6847774']
59809	Denmark	Delta	2021-10-06	89	1	13	11	12.0	-0.5547001962252291	True	-1.5811388300841895	-1.0264386338589604	42.86000000000001	0.0008131285669425488	0.8008123920094578	['EPI_ISL_7952308', 'EPI_ISL_5174008', 'EPI_ISL_5173102', 'EPI_ISL_5140086', 'EPI_ISL_5172603', 'EPI_ISL_5172615', 'EPI_ISL_5142031', 'EPI_ISL_5173495', 'EPI_ISL_5261223', 'EPI_ISL_5260955', 'EPI_ISL_5261032', 'EPI_ISL_5261112', 'EPI_ISL_5362906']
59817	Denmark	Delta	2021-12-01	97	64	232	53	21.0	-11.751925740945168	True	-2.9398736610366685	8.8120520799085	50.26571428571429	0.007349238830419966	0.46595139555007004	['EPI_ISL_7358267', 'EPI_ISL_7358957', 'EPI_ISL_7359487', 'EPI_ISL_7359482', 'EPI_ISL_7359245', 'EPI_ISL_7359238', 'EPI_ISL_7359018', 'EPI_ISL_7359035', 'EPI_ISL_7461862', 'EPI_ISL_7531812', 'EPI_ISL_7460741', 'EPI_ISL_7460648', 'EPI_ISL_7460578', 'EPI_ISL_7461702', 'EPI_ISL_7462078', 'EPI_ISL_7918509', 'EPI_ISL_7514208', 'EPI_ISL_7527861', 'EPI_ISL_7910925', 'EPI_ISL_7518348', 'EPI_ISL_7516670',…
59875	Denmark	Delta	2021-12-01	97	2	33	12	21.920310216782973	-3.6556307750696546	True	-2.9398736610366685	0.7157571140329861	50.26571428571429	0.007349238830419966	0.46595139555007004	['EPI_ISL_7359533', 'EPI_ISL_7460613', 'EPI_ISL_7460775', 'EPI_ISL_7461784', 'EPI_ISL_7909924', 'EPI_ISL_7518966', 'EPI_ISL_7519616', 'EPI_ISL_7519196', 'EPI_ISL_7689228', 'EPI_ISL_7689364', 'EPI_ISL_7904204', 'EPI_ISL_7902884', 'EPI_ISL_7908920', 'EPI_ISL_7905314', 'EPI_ISL_7905291', 'EPI_ISL_7910013', 'EPI_ISL_7912117', 'EPI_ISL_7912506', 'EPI_ISL_7918130', 'EPI_ISL_7916695', 'EPI_ISL_7912757',…
59928	Denmark	Delta	2021-12-01	97	7	43	18	13.60672102833218	-3.8124642583151167	True	-2.9398736610366685	0.8725905972784482	50.26571428571429	0.007349238830419966	0.46595139555007004	['EPI_ISL_7360097', 'EPI_ISL_7460833', 'EPI_ISL_7461113', 'EPI_ISL_7461893', 'EPI_ISL_7462091', 'EPI_ISL_7513144', 'EPI_ISL_7520158', 'EPI_ISL_7534120', 'EPI_ISL_7601020', 'EPI_ISL_7638941', 'EPI_ISL_7639332', 'EPI_ISL_7639464', 'EPI_ISL_7640830', 'EPI_ISL_7639842', 'EPI_ISL_7647693', 'EPI_ISL_7648125', 'EPI_ISL_7645255', 'EPI_ISL_7689450', 'EPI_ISL_7730966', 'EPI_ISL_7903824', 'EPI_ISL_7909019',…
60118	Denmark	Delta	2021-12-01	97	0	10	3	10.0	-2.2135943621178655	True	-2.9398736610366685	-0.7262792989188029	50.26571428571429	0.007349238830419966	0.46595139555007004	['EPI_ISL_7514671', 'EPI_ISL_7531289', 'EPI_ISL_7648099', 'EPI_ISL_7905907', 'EPI_ISL_7601301', 'EPI_ISL_7638998', 'EPI_ISL_7646779', 'EPI_ISL_7729879', 'EPI_ISL_7731304', 'EPI_ISL_7731673']
60209	Denmark	Delta	2021-11-17	95	3	25	10	12.701705922171767	-3.0	True	-1.7693034738587656	1.2306965261412344	46.19285714285714	0.00491231797716861	0.4308637948769412	['EPI_ISL_6831148', 'EPI_ISL_6829815', 'EPI_ISL_6830958', 'EPI_ISL_6829924', 'EPI_ISL_6830520', 'EPI_ISL_6851559', 'EPI_ISL_6851534', 'EPI_ISL_6878774', 'EPI_ISL_6879129', 'EPI_ISL_6879465', 'EPI_ISL_6881148', 'EPI_ISL_6965532', 'EPI_ISL_6965004', 'EPI_ISL_6965143', 'EPI_ISL_7062348', 'EPI_ISL_7061567', 'EPI_ISL_7271707', 'EPI_ISL_7281488', 'EPI_ISL_7281955', 'EPI_ISL_7281271', 'EPI_ISL_7281213',…
60222	Denmark	Delta	2021-11-17	95	0	17	12	17.0	-1.212678125181665	True	-1.7693034738587656	-0.5566253486771007	46.19285714285714	0.00491231797716861	0.4308637948769412	['EPI_ISL_7732539', 'EPI_ISL_6831354', 'EPI_ISL_6830795', 'EPI_ISL_6830671', 'EPI_ISL_6830066', 'EPI_ISL_6830100', 'EPI_ISL_6830539', 'EPI_ISL_6851586', 'EPI_ISL_6878376', 'EPI_ISL_6878494', 'EPI_ISL_6879040', 'EPI_ISL_6878967', 'EPI_ISL_6879474', 'EPI_ISL_6964969', 'EPI_ISL_7278151', 'EPI_ISL_7281354', 'EPI_ISL_7281753']
60328	Denmark	Delta	2021-11-03	93	2	19	11	12.020815280171307	-1.835325870964494	True	-1.9548744279799937	-0.11954855701549971	39.15	0.003436810921049453	0.6186053516742809	['EPI_ISL_6231430', 'EPI_ISL_6237204', 'EPI_ISL_6306626', 'EPI_ISL_6306552', 'EPI_ISL_6306833', 'EPI_ISL_6369346', 'EPI_ISL_6438998', 'EPI_ISL_6505291', 'EPI_ISL_6715062', 'EPI_ISL_6733997', 'EPI_ISL_6736532', 'EPI_ISL_6239413', 'EPI_ISL_6306771', 'EPI_ISL_6322227', 'EPI_ISL_6323075', 'EPI_ISL_6323244', 'EPI_ISL_6323319', 'EPI_ISL_6323849', 'EPI_ISL_6681169']
60399	Denmark	Delta	2021-10-20	91	0	10	15	10.0	1.5811388300841895	True	-2.2135943621178655	-3.794733192202055	42.86000000000001	0.001893397314203487	0.7230915434284524	['EPI_ISL_5734088', 'EPI_ISL_5736399', 'EPI_ISL_5733800', 'EPI_ISL_5804235', 'EPI_ISL_5803368', 'EPI_ISL_5917349', 'EPI_ISL_5857454', 'EPI_ISL_6015390', 'EPI_ISL_5734087', 'EPI_ISL_5594013']
60534	Denmark	Delta	2021-08-18	82	2	17	14	10.606601717798211	-0.7276068751089989	True	-1.5	-0.7723931248910011	56.144285714285715	0.001138858174149369	0.810687386373474	['EPI_ISL_3664630', 'EPI_ISL_3664799', 'EPI_ISL_3665160', 'EPI_ISL_3725705', 'EPI_ISL_4257365', 'EPI_ISL_3632383', 'EPI_ISL_3632713', 'EPI_ISL_3665341', 'EPI_ISL_3708655', 'EPI_ISL_3725694', 'EPI_ISL_3725199', 'EPI_ISL_3725184', 'EPI_ISL_3725323', 'EPI_ISL_3725381', 'EPI_ISL_3725437', 'EPI_ISL_3770033', 'EPI_ISL_3770308']
60741	Denmark	Delta	2021-07-21	78	0	22	35	22.0	2.7716093126229358	True	-1.5443477764865037	-4.315957089109439	53.65428571428571	0.0010296161295681634	0.8301733218423826	['EPI_ISL_3251898', 'EPI_ISL_3252260', 'EPI_ISL_3252452', 'EPI_ISL_3252797', 'EPI_ISL_3241516', 'EPI_ISL_3163236', 'EPI_ISL_3241053', 'EPI_ISL_3241475', 'EPI_ISL_3240993', 'EPI_ISL_3251328', 'EPI_ISL_3251267', 'EPI_ISL_3252171', 'EPI_ISL_3251678', 'EPI_ISL_3252484', 'EPI_ISL_3252501', 'EPI_ISL_3252756', 'EPI_ISL_3251711', 'EPI_ISL_3252151', 'EPI_ISL_3252922', 'EPI_ISL_3252322', 'EPI_ISL_3251802',…
60932	Denmark	Delta	2021-06-30	75	0	28	47	28.0	3.5906624935876583	True	-1.5385527381433808	-5.129215231731039	54.41857142857142	0.0006693786562932735	0.4505652318002725	['EPI_ISL_2933022', 'EPI_ISL_2932907', 'EPI_ISL_2932917', 'EPI_ISL_2932933', 'EPI_ISL_2932967', 'EPI_ISL_2932978', 'EPI_ISL_2932992', 'EPI_ISL_2932998', 'EPI_ISL_2933003', 'EPI_ISL_2933024', 'EPI_ISL_2896876', 'EPI_ISL_2896559', 'EPI_ISL_2896914', 'EPI_ISL_2932995', 'EPI_ISL_2932958', 'EPI_ISL_2932855', 'EPI_ISL_2932836', 'EPI_ISL_2932814', 'EPI_ISL_2932761', 'EPI_ISL_2933061', 'EPI_ISL_2933018',…
60948	Denmark	Delta	2021-07-14	77	2	24	15	15.556349186104045	-1.8371173070873836	True	-2.3333333333333335	-0.49621602624594985	53.96999999999999	0.0009664174377120693	0.9464139971434402	['EPI_ISL_2992827', 'EPI_ISL_3041421', 'EPI_ISL_3028588', 'EPI_ISL_3040180', 'EPI_ISL_3040460', 'EPI_ISL_3040336', 'EPI_ISL_3040354', 'EPI_ISL_3040637', 'EPI_ISL_3040723', 'EPI_ISL_3040578', 'EPI_ISL_3041348', 'EPI_ISL_3041318', 'EPI_ISL_3040741', 'EPI_ISL_3041210', 'EPI_ISL_3103387', 'EPI_ISL_3073766', 'EPI_ISL_3104106', 'EPI_ISL_3104374', 'EPI_ISL_3104379', 'EPI_ISL_3103790', 'EPI_ISL_3073126',…
60985	Denmark	Delta	2021-10-20	91	3	43	50	23.094010767585033	1.0674899923282326	True	-2.2135943621178655	-3.281084354446098	42.86000000000001	0.001893397314203487	0.7230915434284524	['EPI_ISL_5734004', 'EPI_ISL_5733529', 'EPI_ISL_5734102', 'EPI_ISL_5736390', 'EPI_ISL_5734289', 'EPI_ISL_5733764', 'EPI_ISL_5735556', 'EPI_ISL_5733918', 'EPI_ISL_5803054', 'EPI_ISL_5857532', 'EPI_ISL_5857393', 'EPI_ISL_5856850', 'EPI_ISL_5856853', 'EPI_ISL_5856970', 'EPI_ISL_5857923', 'EPI_ISL_5856783', 'EPI_ISL_5856709', 'EPI_ISL_5881630', 'EPI_ISL_5883275', 'EPI_ISL_5883977', 'EPI_ISL_5882390',…
61054	Denmark	Delta	2021-08-04	80	1	11	1	10.0	-3.015113445777636	True	-1.5491933384829668	1.4659201072946693	56.70285714285715	0.001191482669903176	0.8174558844825089	['EPI_ISL_3383579', 'EPI_ISL_3383824', 'EPI_ISL_3450373', 'EPI_ISL_3449479', 'EPI_ISL_3339692', 'EPI_ISL_3383679', 'EPI_ISL_3383459', 'EPI_ISL_3418450', 'EPI_ISL_3417948', 'EPI_ISL_3450002', 'EPI_ISL_15631981']
61114	Denmark	Delta	2021-10-13	90	3	25	96	12.701705922171767	14.2	True	-0.11785113019775793	-14.317851130197758	42.86000000000001	0.001231856873202818	0.6493386958000681	['EPI_ISL_5537177', 'EPI_ISL_5537089', 'EPI_ISL_5537744', 'EPI_ISL_5537663', 'EPI_ISL_5537396', 'EPI_ISL_5363260', 'EPI_ISL_5446950', 'EPI_ISL_5446654', 'EPI_ISL_5446643', 'EPI_ISL_5446628', 'EPI_ISL_5446603', 'EPI_ISL_5446816', 'EPI_ISL_5446754', 'EPI_ISL_5463742', 'EPI_ISL_5463722', 'EPI_ISL_5462650', 'EPI_ISL_5462551', 'EPI_ISL_5462777', 'EPI_ISL_5462728', 'EPI_ISL_5463265', 'EPI_ISL_5538712',…
61115	Denmark	Delta	2021-10-20	91	25	96	25	14.2	-7.246407155733569	True	-2.2135943621178655	5.032812793615703	42.86000000000001	0.001893397314203487	0.7230915434284524	['EPI_ISL_5734003', 'EPI_ISL_5734018', 'EPI_ISL_5734154', 'EPI_ISL_5734158', 'EPI_ISL_5734180', 'EPI_ISL_5734109', 'EPI_ISL_5733471', 'EPI_ISL_5733988', 'EPI_ISL_5733983', 'EPI_ISL_5734445', 'EPI_ISL_5736325', 'EPI_ISL_5735010', 'EPI_ISL_5736373', 'EPI_ISL_5734502', 'EPI_ISL_5733716', 'EPI_ISL_5733790', 'EPI_ISL_5734205', 'EPI_ISL_5734217', 'EPI_ISL_5736114', 'EPI_ISL_5736156', 'EPI_ISL_5736194',…
61156	Denmark	Delta	2021-10-06	89	4	43	41	19.5	-0.30499714066520933	True	-1.5811388300841895	-1.27614168941898	42.86000000000001	0.0008131285669425488	0.8008123920094578	['EPI_ISL_5098423', 'EPI_ISL_5172047', 'EPI_ISL_5172857', 'EPI_ISL_5173472', 'EPI_ISL_5174475', 'EPI_ISL_5174591', 'EPI_ISL_5174229', 'EPI_ISL_5138840', 'EPI_ISL_5098603', 'EPI_ISL_5098539', 'EPI_ISL_5260686', 'EPI_ISL_5260792', 'EPI_ISL_5260979', 'EPI_ISL_5262391', 'EPI_ISL_5098593', 'EPI_ISL_5098565', 'EPI_ISL_5098548', 'EPI_ISL_5138263', 'EPI_ISL_5138135', 'EPI_ISL_5174648', 'EPI_ISL_5173344',…
61235	Denmark	Delta	2021-10-20	91	0	11	4	11.0	-2.1105794120443453	True	-2.2135943621178655	-0.10301495007352024	42.86000000000001	0.001893397314203487	0.7230915434284524	['EPI_ISL_5857510', 'EPI_ISL_5857631', 'EPI_ISL_5857433', 'EPI_ISL_5857240', 'EPI_ISL_5883351', 'EPI_ISL_5882728', 'EPI_ISL_5883898', 'EPI_ISL_5884100', 'EPI_ISL_5883657', 'EPI_ISL_5915886', 'EPI_ISL_6233375']
61357	Denmark	Delta	2021-10-27	92	0	10	13	10.0	0.9486832980505138	True	-0.282842712474619	-1.2315260105251329	42.52	0.00244517809263193	0.6173565049091752	['EPI_ISL_5945023', 'EPI_ISL_6015027', 'EPI_ISL_6014692', 'EPI_ISL_6014686', 'EPI_ISL_6015477', 'EPI_ISL_6099826', 'EPI_ISL_6128678', 'EPI_ISL_6245635', 'EPI_ISL_6245361', 'EPI_ISL_6182399']
61601	Denmark	Delta	2021-10-20	91	5	43	22	16.994116628998402	-3.2024699769846983	True	-2.2135943621178655	0.9888756148668327	42.86000000000001	0.001893397314203487	0.7230915434284524	['EPI_ISL_5734091', 'EPI_ISL_5734118', 'EPI_ISL_5734149', 'EPI_ISL_5733605', 'EPI_ISL_5733688', 'EPI_ISL_5733683', 'EPI_ISL_5733698', 'EPI_ISL_5735412', 'EPI_ISL_5733387', 'EPI_ISL_5733464', 'EPI_ISL_5736201', 'EPI_ISL_5736264', 'EPI_ISL_5735772', 'EPI_ISL_5735854', 'EPI_ISL_5734281', 'EPI_ISL_5734280', 'EPI_ISL_5733720', 'EPI_ISL_5734202', 'EPI_ISL_5735682', 'EPI_ISL_5733841', 'EPI_ISL_5803115',…
61628	Denmark	Delta	2021-12-01	97	2	28	22	18.384776310850235	-1.1338934190276817	True	-2.9398736610366685	-1.8059802420089868	50.26571428571429	0.007349238830419966	0.46595139555007004	['EPI_ISL_7905528', 'EPI_ISL_7528288', 'EPI_ISL_7919439', 'EPI_ISL_7641706', 'EPI_ISL_7729114', 'EPI_ISL_7729746', 'EPI_ISL_7730710', 'EPI_ISL_7907324', 'EPI_ISL_7905549', 'EPI_ISL_7906340', 'EPI_ISL_7909591', 'EPI_ISL_7915458', 'EPI_ISL_7910496', 'EPI_ISL_7918340', 'EPI_ISL_7903762', 'EPI_ISL_7969086', 'EPI_ISL_7906463', 'EPI_ISL_7952288', 'EPI_ISL_7730270', 'EPI_ISL_7729365', 'EPI_ISL_7729492',…
61692	Denmark	Delta	2021-11-03	93	2	18	5	11.31370849898476	-3.0641293851417064	True	-1.9548744279799937	1.1092549571617127	39.15	0.003436810921049453	0.6186053516742809	['EPI_ISL_6239380', 'EPI_ISL_6321305', 'EPI_ISL_6320689', 'EPI_ISL_6320423', 'EPI_ISL_6318295', 'EPI_ISL_6319302', 'EPI_ISL_6503314', 'EPI_ISL_6609501', 'EPI_ISL_6609061', 'EPI_ISL_6611104', 'EPI_ISL_6237278', 'EPI_ISL_6233315', 'EPI_ISL_6305331', 'EPI_ISL_6319508', 'EPI_ISL_6322261', 'EPI_ISL_6322824', 'EPI_ISL_6505916', 'EPI_ISL_6611084']
61756	Denmark	Delta	2021-12-01	97	2	19	1	12.020815280171307	-4.129483209670111	True	-2.9398736610366685	1.1896095486334426	50.26571428571429	0.007349238830419966	0.46595139555007004	['EPI_ISL_7527867', 'EPI_ISL_7520707', 'EPI_ISL_7525691', 'EPI_ISL_7517302', 'EPI_ISL_7731940', 'EPI_ISL_7903959', 'EPI_ISL_7901700', 'EPI_ISL_7908437', 'EPI_ISL_7916143', 'EPI_ISL_7917248', 'EPI_ISL_7461161', 'EPI_ISL_7602335', 'EPI_ISL_7643577', 'EPI_ISL_7731094', 'EPI_ISL_7731225', 'EPI_ISL_7916694', 'EPI_ISL_7906496', 'EPI_ISL_8137842', 'EPI_ISL_7643335']
61802	Denmark	Delta	2021-10-13	90	1	11	1	10.0	-3.015113445777636	True	-0.11785113019775793	2.8972623155798782	42.86000000000001	0.001231856873202818	0.6493386958000681	['EPI_ISL_5361253', 'EPI_ISL_5403949', 'EPI_ISL_5404007', 'EPI_ISL_5404067', 'EPI_ISL_5404433', 'EPI_ISL_5446878', 'EPI_ISL_5462920', 'EPI_ISL_5463291', 'EPI_ISL_5539461', 'EPI_ISL_5540018', 'EPI_ISL_5591058']
62006	Denmark	Delta	2021-10-20	91	16	86	36	17.5	-5.391638660171921	True	-2.2135943621178655	3.1780442980540555	42.86000000000001	0.001893397314203487	0.7230915434284524	['EPI_ISL_5734046', 'EPI_ISL_5733685', 'EPI_ISL_5733384', 'EPI_ISL_5735979', 'EPI_ISL_5733476', 'EPI_ISL_5733748', 'EPI_ISL_5733904', 'EPI_ISL_5733836', 'EPI_ISL_5803109', 'EPI_ISL_5803123', 'EPI_ISL_5803970', 'EPI_ISL_5803908', 'EPI_ISL_5804366', 'EPI_ISL_5803781', 'EPI_ISL_5803796', 'EPI_ISL_5804225', 'EPI_ISL_5804240', 'EPI_ISL_5804041', 'EPI_ISL_5803270', 'EPI_ISL_5803421', 'EPI_ISL_5857771',…
62137	Denmark	Delta	2021-12-01	97	2	16	7	9.899494936611665	-2.25	True	-2.9398736610366685	-0.6898736610366685	50.26571428571429	0.007349238830419966	0.46595139555007004	['EPI_ISL_7909907', 'EPI_ISL_7729188', 'EPI_ISL_7903223', 'EPI_ISL_7906549', 'EPI_ISL_7913341', 'EPI_ISL_7917271', 'EPI_ISL_7918162', 'EPI_ISL_7460774', 'EPI_ISL_7640796', 'EPI_ISL_7640833', 'EPI_ISL_7643198', 'EPI_ISL_7919446', 'EPI_ISL_7731445', 'EPI_ISL_7731938', 'EPI_ISL_7902680', 'EPI_ISL_7912269']
62294	Denmark	Delta	2021-12-01	97	11	44	10	9.9498743710662	-5.125692857821981	True	-2.9398736610366685	2.185819196785313	50.26571428571429	0.007349238830419966	0.46595139555007004	['EPI_ISL_7532761', 'EPI_ISL_7461434', 'EPI_ISL_7461898', 'EPI_ISL_7461552', 'EPI_ISL_7514181', 'EPI_ISL_7515275', 'EPI_ISL_7517972', 'EPI_ISL_7525992', 'EPI_ISL_7646269', 'EPI_ISL_7645469', 'EPI_ISL_7643620', 'EPI_ISL_7646802', 'EPI_ISL_7645586', 'EPI_ISL_7645595', 'EPI_ISL_7647222', 'EPI_ISL_7729171', 'EPI_ISL_7730801', 'EPI_ISL_7901705', 'EPI_ISL_7910347', 'EPI_ISL_7905905', 'EPI_ISL_7908170',…
62338	Denmark	Delta	2021-11-10	94	1	20	50	19.0	6.7082039324993685	True	-0.9486832980505138	-7.6568872305498825	44.201428571428565	0.004525583392448594	0.4058440674273576	['EPI_ISL_6679847', 'EPI_ISL_6678977', 'EPI_ISL_6681391', 'EPI_ISL_6679479', 'EPI_ISL_6703329', 'EPI_ISL_6703693', 'EPI_ISL_7952426', 'EPI_ISL_6681412', 'EPI_ISL_6682754', 'EPI_ISL_6701768', 'EPI_ISL_6773375', 'EPI_ISL_6847099', 'EPI_ISL_6846713', 'EPI_ISL_6848752', 'EPI_ISL_6848075', 'EPI_ISL_6848175', 'EPI_ISL_6849629', 'EPI_ISL_6773360', 'EPI_ISL_7276685', 'EPI_ISL_7277226']
62341	Denmark	Delta	2021-12-01	97	43	114	39	10.827398493614933	-7.024393586862705	True	-2.9398736610366685	4.0845199258260365	50.26571428571429	0.007349238830419966	0.46595139555007004	['EPI_ISL_7907818', 'EPI_ISL_7461903', 'EPI_ISL_7514116', 'EPI_ISL_7518049', 'EPI_ISL_7522107', 'EPI_ISL_7524792', 'EPI_ISL_7514540', 'EPI_ISL_7516311', 'EPI_ISL_7515935', 'EPI_ISL_7516420', 'EPI_ISL_7516433', 'EPI_ISL_7521927', 'EPI_ISL_7519603', 'EPI_ISL_7518381', 'EPI_ISL_7515311', 'EPI_ISL_7526094', 'EPI_ISL_7520838', 'EPI_ISL_7520871', 'EPI_ISL_7517200', 'EPI_ISL_7515508', 'EPI_ISL_7516936',…
62425	Denmark	Delta	2021-11-24	96	1	11	35	10.0	7.236272269866327	True	-0.3174223389555485	-7.553694608821876	47.76857142857143	0.005451281548200341	0.3657606901759352	['EPI_ISL_7288883', 'EPI_ISL_7600245', 'EPI_ISL_7596765', 'EPI_ISL_7460607', 'EPI_ISL_7596810', 'EPI_ISL_7601964', 'EPI_ISL_7282567', 'EPI_ISL_7288844', 'EPI_ISL_7287333', 'EPI_ISL_7288533', 'EPI_ISL_7288190']
62513	Denmark	Delta	2021-11-03	93	0	14	1	14.0	-3.474396144861517	True	-1.9548744279799937	1.5195217168815234	39.15	0.003436810921049453	0.6186053516742809	['EPI_ISL_6238265', 'EPI_ISL_6239518', 'EPI_ISL_6235918', 'EPI_ISL_6238411', 'EPI_ISL_6369175', 'EPI_ISL_6505722', 'EPI_ISL_6503390', 'EPI_ISL_6610449', 'EPI_ISL_6724017', 'EPI_ISL_6370378', 'EPI_ISL_6506749', 'EPI_ISL_6715367', 'EPI_ISL_6723981', 'EPI_ISL_6724076']
62842	Denmark	Delta	2021-10-06	89	3	47	114	25.403411844343534	9.772954430358936	True	-1.5811388300841895	-11.354093260443126	42.86000000000001	0.0008131285669425488	0.8008123920094578	['EPI_ISL_5098591', 'EPI_ISL_5260915', 'EPI_ISL_5098646', 'EPI_ISL_5138758', 'EPI_ISL_5140434', 'EPI_ISL_5140732', 'EPI_ISL_5171836', 'EPI_ISL_5261117', 'EPI_ISL_5261131', 'EPI_ISL_5261218', 'EPI_ISL_5261766', 'EPI_ISL_5261787', 'EPI_ISL_5262041', 'EPI_ISL_5262205', 'EPI_ISL_5173942', 'EPI_ISL_5173183', 'EPI_ISL_5173204', 'EPI_ISL_5173243', 'EPI_ISL_5173543', 'EPI_ISL_5171997', 'EPI_ISL_5173713',…
62843	Denmark	Delta	2021-10-13	90	47	114	96	9.772954430358936	-1.6858544608470492	True	-0.11785113019775793	1.5680033306492913	42.86000000000001	0.001231856873202818	0.6493386958000681	['EPI_ISL_5446961', 'EPI_ISL_5462759', 'EPI_ISL_5539763', 'EPI_ISL_5916401', 'EPI_ISL_5446291', 'EPI_ISL_7919440', 'EPI_ISL_7907370', 'EPI_ISL_5404072', 'EPI_ISL_5537869', 'EPI_ISL_5361286', 'EPI_ISL_5364585', 'EPI_ISL_5592878', 'EPI_ISL_5403784', 'EPI_ISL_5404458', 'EPI_ISL_5446622', 'EPI_ISL_5361401', 'EPI_ISL_5361615', 'EPI_ISL_5362069', 'EPI_ISL_5364777', 'EPI_ISL_5364864', 'EPI_ISL_5364983',…
63172	Denmark	Delta	2021-11-10	94	7	39	30	12.09486313629527	-1.4411533842457842	True	-0.9486832980505138	0.49247008619527044	44.201428571428565	0.004525583392448594	0.4058440674273576	['EPI_ISL_6438001', 'EPI_ISL_6505255', 'EPI_ISL_6610963', 'EPI_ISL_6679360', 'EPI_ISL_6678971', 'EPI_ISL_6678957', 'EPI_ISL_6682140', 'EPI_ISL_6683478', 'EPI_ISL_6682107', 'EPI_ISL_6681592', 'EPI_ISL_6681549', 'EPI_ISL_6681410', 'EPI_ISL_6680093', 'EPI_ISL_6683174', 'EPI_ISL_6681118', 'EPI_ISL_6680432', 'EPI_ISL_6703137', 'EPI_ISL_7952385', 'EPI_ISL_6440578', 'EPI_ISL_6438956', 'EPI_ISL_6609583',…
63397	Denmark	Delta	2021-10-27	92	0	10	9	10.0	-0.31622776601683794	True	-0.282842712474619	0.033385053542218934	42.52	0.00244517809263193	0.6173565049091752	['EPI_ISL_5915937', 'EPI_ISL_6100542', 'EPI_ISL_6369246', 'EPI_ISL_6247966', 'EPI_ISL_6098170', 'EPI_ISL_6099753', 'EPI_ISL_6125885', 'EPI_ISL_6129811', 'EPI_ISL_6130666', 'EPI_ISL_6248332']
63569	Denmark	Delta	2021-11-17	95	5	42	23	16.54690303349844	-2.931763649279746	True	-1.7693034738587656	1.1624601754209805	46.19285714285714	0.00491231797716861	0.4308637948769412	['EPI_ISL_7272247', 'EPI_ISL_6702324', 'EPI_ISL_7952451', 'EPI_ISL_7597042', 'EPI_ISL_6831393', 'EPI_ISL_7281963', 'EPI_ISL_6772815', 'EPI_ISL_6773267', 'EPI_ISL_6773444', 'EPI_ISL_6831071', 'EPI_ISL_6829646', 'EPI_ISL_6830082', 'EPI_ISL_6830905', 'EPI_ISL_6831413', 'EPI_ISL_6879825', 'EPI_ISL_6881306', 'EPI_ISL_6879969', 'EPI_ISL_6879216', 'EPI_ISL_6878884', 'EPI_ISL_6935961', 'EPI_ISL_6936430',…
63571	Denmark	Delta	2021-12-01	97	23	77	7	11.259778359082038	-7.977240352174656	True	-2.9398736610366685	5.037366691137987	50.26571428571429	0.007349238830419966	0.46595139555007004	['EPI_ISL_7359439', 'EPI_ISL_7358895', 'EPI_ISL_7461989', 'EPI_ISL_7533172', 'EPI_ISL_7533956', 'EPI_ISL_7461081', 'EPI_ISL_7461821', 'EPI_ISL_7462005', 'EPI_ISL_7513574', 'EPI_ISL_7513578', 'EPI_ISL_7517596', 'EPI_ISL_7527831', 'EPI_ISL_7523498', 'EPI_ISL_7522216', 'EPI_ISL_7516494', 'EPI_ISL_7516563', 'EPI_ISL_7517981', 'EPI_ISL_7514954', 'EPI_ISL_7514942', 'EPI_ISL_7531845', 'EPI_ISL_7530586',…
63839	Denmark	Delta	2021-11-24	96	1	11	47	10.0	10.854408404799491	True	-0.3174223389555485	-11.17183074375504	47.76857142857143	0.005451281548200341	0.3657606901759352	['EPI_ISL_7461017', 'EPI_ISL_7462046', 'EPI_ISL_7289012', 'EPI_ISL_7461907', 'EPI_ISL_7596809', 'EPI_ISL_7193612', 'EPI_ISL_7288816', 'EPI_ISL_7289386', 'EPI_ISL_7287766', 'EPI_ISL_7287764', 'EPI_ISL_7282922']
63840	Denmark	Delta	2021-12-01	97	11	47	12	10.854408404799491	-5.10527470242631	True	-2.9398736610366685	2.165401041389641	50.26571428571429	0.007349238830419966	0.46595139555007004	['EPI_ISL_7518009', 'EPI_ISL_7517769', 'EPI_ISL_7521966', 'EPI_ISL_7524376', 'EPI_ISL_7534274', 'EPI_ISL_7534390', 'EPI_ISL_7529978', 'EPI_ISL_7640593', 'EPI_ISL_7640598', 'EPI_ISL_7638390', 'EPI_ISL_7639759', 'EPI_ISL_7638487', 'EPI_ISL_7639018', 'EPI_ISL_7643590', 'EPI_ISL_7646129', 'EPI_ISL_7689957', 'EPI_ISL_7731693', 'EPI_ISL_7731050', 'EPI_ISL_7902539', 'EPI_ISL_7909147', 'EPI_ISL_7905713',…
63929	Denmark	Delta	2021-08-11	81	0	17	26	17.0	2.182820625326997	True	-2.0	-4.182820625326997	56.377142857142864	0.0011692497447650333	0.8701857200075891	['EPI_ISL_7909716', 'EPI_ISL_3566798', 'EPI_ISL_3530031', 'EPI_ISL_3530535', 'EPI_ISL_3531078', 'EPI_ISL_3531931', 'EPI_ISL_3567538', 'EPI_ISL_3450208', 'EPI_ISL_3532125', 'EPI_ISL_3531599', 'EPI_ISL_3530145', 'EPI_ISL_3531891', 'EPI_ISL_3530646', 'EPI_ISL_3531854', 'EPI_ISL_3531836', 'EPI_ISL_3567992', 'EPI_ISL_3530239']
64191	Denmark	Delta	2021-09-22	87	0	12	1	12.0	-3.1754264805429417	True	-1.2397954428741078	1.935631037668834	44.385714285714286	0.000507857194618942	0.8228499320520287	['EPI_ISL_4625995', 'EPI_ISL_4626390', 'EPI_ISL_4626813', 'EPI_ISL_4626166', 'EPI_ISL_4645487', 'EPI_ISL_4643693', 'EPI_ISL_4625769', 'EPI_ISL_4551405', 'EPI_ISL_4626288', 'EPI_ISL_4625825', 'EPI_ISL_4625805', 'EPI_ISL_4645507']
64444	Denmark	Delta	2021-09-22	87	0	10	7	10.0	-0.9486832980505138	True	-1.2397954428741078	-0.29111214482359404	44.385714285714286	0.000507857194618942	0.8228499320520287	['EPI_ISL_4625819', 'EPI_ISL_4625909', 'EPI_ISL_4625719', 'EPI_ISL_4625718', 'EPI_ISL_4626745', 'EPI_ISL_4775333', 'EPI_ISL_4626682', 'EPI_ISL_7905935', 'EPI_ISL_4625475', 'EPI_ISL_4626161']
64723	Denmark	Delta	2021-10-27	92	1	23	26	22.0	0.6255432421712244	True	-0.282842712474619	-0.9083859546458434	42.52	0.00244517809263193	0.6173565049091752	['EPI_ISL_5884002', 'EPI_ISL_5916703', 'EPI_ISL_5916522', 'EPI_ISL_5917545', 'EPI_ISL_5916177', 'EPI_ISL_5917321', 'EPI_ISL_6014552', 'EPI_ISL_6015192', 'EPI_ISL_6015244', 'EPI_ISL_6014701', 'EPI_ISL_6014884', 'EPI_ISL_6015452', 'EPI_ISL_7915840', 'EPI_ISL_5917330', 'EPI_ISL_7595159', 'EPI_ISL_5944401', 'EPI_ISL_5944335', 'EPI_ISL_6014987', 'EPI_ISL_6015510', 'EPI_ISL_6098587', 'EPI_ISL_6098810',…
64876	Denmark	Delta	2021-12-01	97	4	27	10	11.5	-3.2716515254078793	True	-2.9398736610366685	0.3317778643712108	50.26571428571429	0.007349238830419966	0.46595139555007004	['EPI_ISL_7359657', 'EPI_ISL_7359326', 'EPI_ISL_7534558', 'EPI_ISL_7639945', 'EPI_ISL_7642738', 'EPI_ISL_7645248', 'EPI_ISL_7732145', 'EPI_ISL_7902193', 'EPI_ISL_7905633', 'EPI_ISL_7906346', 'EPI_ISL_7913691', 'EPI_ISL_7918769', 'EPI_ISL_7968413', 'EPI_ISL_7968836', 'EPI_ISL_7461141', 'EPI_ISL_8003979', 'EPI_ISL_7601012', 'EPI_ISL_7638514', 'EPI_ISL_7643366', 'EPI_ISL_7689939', 'EPI_ISL_7914241',…
64952	Denmark	Delta	2021-07-28	79	10	52	29	13.281566172707192	-3.1895261282950678	True	-2.4410993019958878	0.74842682629918	55.4357142857143	0.0010628176264207998	0.8558640042672603	['EPI_ISL_3228907', 'EPI_ISL_4257176', 'EPI_ISL_4257211', 'EPI_ISL_4257209', 'EPI_ISL_3241074', 'EPI_ISL_3241566', 'EPI_ISL_3252040', 'EPI_ISL_3280118', 'EPI_ISL_3162794', 'EPI_ISL_3229059', 'EPI_ISL_3229088', 'EPI_ISL_3229150', 'EPI_ISL_3240113', 'EPI_ISL_3240601', 'EPI_ISL_3240898', 'EPI_ISL_3241175', 'EPI_ISL_3251345', 'EPI_ISL_3252124', 'EPI_ISL_3252284', 'EPI_ISL_3252528', 'EPI_ISL_3357771',…
65023	Denmark	Delta	2021-08-04	80	0	10	4	10.0	-1.8973665961010275	True	-1.5491933384829668	0.3481732576180607	56.70285714285715	0.001191482669903176	0.8174558844825089	['EPI_ISL_3530909', 'EPI_ISL_3450160', 'EPI_ISL_3633353', 'EPI_ISL_3417981', 'EPI_ISL_3530976', 'EPI_ISL_3531196', 'EPI_ISL_3531790', 'EPI_ISL_3530520', 'EPI_ISL_3531937', 'EPI_ISL_3532279']
65079	Denmark	Delta	2021-07-21	78	7	63	106	21.166010488516722	5.417490779798923	True	-1.5443477764865037	-6.961838556285427	53.65428571428571	0.0010296161295681634	0.8301733218423826	['EPI_ISL_3102930', 'EPI_ISL_3103268', 'EPI_ISL_3252795', 'EPI_ISL_3240870', 'EPI_ISL_3252051', 'EPI_ISL_3252232', 'EPI_ISL_3241257', 'EPI_ISL_3103481', 'EPI_ISL_3141859', 'EPI_ISL_3162628', 'EPI_ISL_3162529', 'EPI_ISL_3162638', 'EPI_ISL_3162643', 'EPI_ISL_3162909', 'EPI_ISL_3162928', 'EPI_ISL_3163268', 'EPI_ISL_3240722', 'EPI_ISL_3240922', 'EPI_ISL_3241539', 'EPI_ISL_3241262', 'EPI_ISL_3252336',…
65085	Denmark	Delta	2021-10-27	92	2	41	36	27.577164466275352	-0.7808688094430304	True	-0.282842712474619	0.4980260969684114	42.52	0.00244517809263193	0.6173565049091752	['EPI_ISL_5916555', 'EPI_ISL_6014596', 'EPI_ISL_6014517', 'EPI_ISL_6015377', 'EPI_ISL_6098091', 'EPI_ISL_6098581', 'EPI_ISL_6098688', 'EPI_ISL_6099211', 'EPI_ISL_6099482', 'EPI_ISL_6099393', 'EPI_ISL_6099374', 'EPI_ISL_6100834', 'EPI_ISL_6099571', 'EPI_ISL_6099651', 'EPI_ISL_6126804', 'EPI_ISL_6128515', 'EPI_ISL_6129717', 'EPI_ISL_6125849', 'EPI_ISL_6128135', 'EPI_ISL_6248381', 'EPI_ISL_6245080',…
65166	Denmark	Delta	2021-08-11	81	0	21	8	21.0	-2.836832573067901	True	-2.0	0.8368325730679009	56.377142857142864	0.0011692497447650333	0.8701857200075891	['EPI_ISL_3632187', 'EPI_ISL_3632223', 'EPI_ISL_3632238', 'EPI_ISL_3632406', 'EPI_ISL_3567350', 'EPI_ISL_3532258', 'EPI_ISL_3567645', 'EPI_ISL_3567417', 'EPI_ISL_3567442', 'EPI_ISL_3566950', 'EPI_ISL_3566952', 'EPI_ISL_3566840', 'EPI_ISL_3567382', 'EPI_ISL_3567791', 'EPI_ISL_3631850', 'EPI_ISL_3633561', 'EPI_ISL_3631743', 'EPI_ISL_3632163', 'EPI_ISL_3632085', 'EPI_ISL_3632093', 'EPI_ISL_3633924']
65178	Denmark	Delta	2021-07-28	79	0	10	23	10.0	4.110960958218893	True	-2.4410993019958878	-6.55206026021478	55.4357142857143	0.0010628176264207998	0.8558640042672603	['EPI_ISL_3280404', 'EPI_ISL_3340127', 'EPI_ISL_3280631', 'EPI_ISL_3280580', 'EPI_ISL_3339910', 'EPI_ISL_3340257', 'EPI_ISL_3339804', 'EPI_ISL_3340616', 'EPI_ISL_3339698', 'EPI_ISL_3340443']
65329	Denmark	Delta	2021-11-24	96	0	10	9	10.0	-0.31622776601683794	True	-0.3174223389555485	-0.0011945729387105586	47.76857142857143	0.005451281548200341	0.3657606901759352	['EPI_ISL_7460480', 'EPI_ISL_7461167', 'EPI_ISL_7062389', 'EPI_ISL_7193163', 'EPI_ISL_7194169', 'EPI_ISL_7288826', 'EPI_ISL_7287901', 'EPI_ISL_7289657', 'EPI_ISL_7289447', 'EPI_ISL_7291458']
65517	Denmark	Delta	2021-10-13	90	0	14	12	14.0	-0.5345224838248488	True	-0.11785113019775793	0.41667135362709085	42.86000000000001	0.001231856873202818	0.6493386958000681	['EPI_ISL_5733737', 'EPI_ISL_5804251', 'EPI_ISL_5803476', 'EPI_ISL_6241033', 'EPI_ISL_6245977', 'EPI_ISL_5362334', 'EPI_ISL_5447041', 'EPI_ISL_5447151', 'EPI_ISL_5462546', 'EPI_ISL_5594839', 'EPI_ISL_5591751', 'EPI_ISL_5593081', 'EPI_ISL_5591521', 'EPI_ISL_5595061']
65652	Denmark	Delta	2021-09-22	87	1	32	6	31.0	-4.596194077712559	True	-1.2397954428741078	3.3563986348384507	44.385714285714286	0.000507857194618942	0.8228499320520287	['EPI_ISL_4644354', 'EPI_ISL_4644499', 'EPI_ISL_4645163', 'EPI_ISL_4644648', 'EPI_ISL_4645215', 'EPI_ISL_4643402', 'EPI_ISL_4775487', 'EPI_ISL_4884259', 'EPI_ISL_4645315', 'EPI_ISL_4884216', 'EPI_ISL_4884235', 'EPI_ISL_4884391', 'EPI_ISL_4887705', 'EPI_ISL_4886821', 'EPI_ISL_4886658', 'EPI_ISL_4887828', 'EPI_ISL_4977955', 'EPI_ISL_4977983', 'EPI_ISL_5034040', 'EPI_ISL_4884247', 'EPI_ISL_4884229',…
65967	Denmark	Delta	2021-10-13	90	1	11	10	10.0	-0.30151134457776363	True	-0.11785113019775793	0.18366021438000568	42.86000000000001	0.001231856873202818	0.6493386958000681	['EPI_ISL_5362423', 'EPI_ISL_5363225', 'EPI_ISL_5363269', 'EPI_ISL_5363355', 'EPI_ISL_5363557', 'EPI_ISL_5364363', 'EPI_ISL_5363098', 'EPI_ISL_5403805', 'EPI_ISL_5404135', 'EPI_ISL_5446294', 'EPI_ISL_5538500']
66069	Denmark	Delta	2021-10-20	91	0	26	19	26.0	-1.3728129459672884	True	-2.2135943621178655	-0.8407814161505771	42.86000000000001	0.001893397314203487	0.7230915434284524	['EPI_ISL_5882714', 'EPI_ISL_5857937', 'EPI_ISL_5857901', 'EPI_ISL_5883327', 'EPI_ISL_5882791', 'EPI_ISL_5883029', 'EPI_ISL_5882166', 'EPI_ISL_5881697', 'EPI_ISL_5882106', 'EPI_ISL_5883261', 'EPI_ISL_5882815', 'EPI_ISL_5882774', 'EPI_ISL_5883220', 'EPI_ISL_5883028', 'EPI_ISL_5883094', 'EPI_ISL_5883940', 'EPI_ISL_5883963', 'EPI_ISL_5882409', 'EPI_ISL_5883674', 'EPI_ISL_5882949', 'EPI_ISL_5883456',…
66277	Denmark	Delta	2021-10-06	89	1	15	12	14.0	-0.7745966692414834	True	-1.5811388300841895	-0.8065421608427061	42.86000000000001	0.0008131285669425488	0.8008123920094578	['EPI_ISL_5138595', 'EPI_ISL_5172761', 'EPI_ISL_5260844', 'EPI_ISL_5260958', 'EPI_ISL_5262194', 'EPI_ISL_5262610', 'EPI_ISL_5138616', 'EPI_ISL_5174291', 'EPI_ISL_5262195', 'EPI_ISL_5262262', 'EPI_ISL_5262322', 'EPI_ISL_5261136', 'EPI_ISL_5590632', 'EPI_ISL_5591471', 'EPI_ISL_5591425']
66381	Denmark	Delta	2021-08-18	82	0	10	3	10.0	-2.2135943621178655	True	-1.5	0.7135943621178655	56.144285714285715	0.001138858174149369	0.810687386373474	['EPI_ISL_3633810', 'EPI_ISL_7914281', 'EPI_ISL_3631752', 'EPI_ISL_3632554', 'EPI_ISL_3664592', 'EPI_ISL_3708333', 'EPI_ISL_3708756', 'EPI_ISL_3770156', 'EPI_ISL_3770271', 'EPI_ISL_3770401']
66776	Denmark	Delta	2021-10-13	90	0	25	111	25.0	17.2	True	-0.11785113019775793	-17.317851130197756	42.86000000000001	0.001231856873202818	0.6493386958000681	['EPI_ISL_5446412', 'EPI_ISL_5462643', 'EPI_ISL_5462842', 'EPI_ISL_7906360', 'EPI_ISL_7916962', 'EPI_ISL_5463199', 'EPI_ISL_5463531', 'EPI_ISL_5404080', 'EPI_ISL_5446359', 'EPI_ISL_5463570', 'EPI_ISL_5463746', 'EPI_ISL_5462686', 'EPI_ISL_5462605', 'EPI_ISL_5462500', 'EPI_ISL_5462831', 'EPI_ISL_5463278', 'EPI_ISL_5539496', 'EPI_ISL_5538105', 'EPI_ISL_5537517', 'EPI_ISL_5537861', 'EPI_ISL_5537708',…
66777	Denmark	Delta	2021-10-20	91	25	111	62	17.2	-4.650874179187245	True	-2.2135943621178655	2.43727981706938	42.86000000000001	0.001893397314203487	0.7230915434284524	['EPI_ISL_5857239', 'EPI_ISL_5857577', 'EPI_ISL_5734138', 'EPI_ISL_5733643', 'EPI_ISL_5733699', 'EPI_ISL_5733693', 'EPI_ISL_5733399', 'EPI_ISL_5735995', 'EPI_ISL_5735248', 'EPI_ISL_5734761', 'EPI_ISL_5736210', 'EPI_ISL_5735069', 'EPI_ISL_5735875', 'EPI_ISL_5733917', 'EPI_ISL_5882667', 'EPI_ISL_5803043', 'EPI_ISL_5804205', 'EPI_ISL_5804101', 'EPI_ISL_5804111', 'EPI_ISL_5804315', 'EPI_ISL_5803811',…
66810	Denmark	Delta	2021-11-03	93	0	10	7	10.0	-0.9486832980505138	True	-1.9548744279799937	-1.00619112992948	39.15	0.003436810921049453	0.6186053516742809	['EPI_ISL_6232011', 'EPI_ISL_6305234', 'EPI_ISL_6369664', 'EPI_ISL_6437759', 'EPI_ISL_6438241', 'EPI_ISL_6506166', 'EPI_ISL_6505708', 'EPI_ISL_6305162', 'EPI_ISL_6438451', 'EPI_ISL_6847836']
66829	Denmark	Delta	2021-10-27	92	2	22	45	14.14213562373095	4.90361647617904	True	-0.282842712474619	-5.186459188653659	42.52	0.00244517809263193	0.6173565049091752	['EPI_ISL_5917335', 'EPI_ISL_5944344', 'EPI_ISL_6014437', 'EPI_ISL_6015125', 'EPI_ISL_6015412', 'EPI_ISL_6098591', 'EPI_ISL_6183735', 'EPI_ISL_6244144', 'EPI_ISL_5915639', 'EPI_ISL_6722728', 'EPI_ISL_6722873', 'EPI_ISL_5944300', 'EPI_ISL_6015438', 'EPI_ISL_6015281', 'EPI_ISL_6098418', 'EPI_ISL_6099157', 'EPI_ISL_6099976', 'EPI_ISL_6100777', 'EPI_ISL_6126497', 'EPI_ISL_6131836', 'EPI_ISL_6242885',…
67069	Denmark	Delta	2021-11-03	93	0	12	21	12.0	2.598076211353316	True	-1.9548744279799937	-4.55295063933331	39.15	0.003436810921049453	0.6186053516742809	['EPI_ISL_7909659', 'EPI_ISL_7912523', 'EPI_ISL_6322368', 'EPI_ISL_6503921', 'EPI_ISL_6505574', 'EPI_ISL_6502816', 'EPI_ISL_6714263', 'EPI_ISL_6736362', 'EPI_ISL_6734274', 'EPI_ISL_7910903', 'EPI_ISL_6306068', 'EPI_ISL_6506313']
67534	Denmark	Delta	2021-11-03	93	1	14	21	13.0	1.8708286933869707	True	-1.9548744279799937	-3.8257031213669643	39.15	0.003436810921049453	0.6186053516742809	['EPI_ISL_6183357', 'EPI_ISL_6230615', 'EPI_ISL_6322000', 'EPI_ISL_6369121', 'EPI_ISL_6370119', 'EPI_ISL_6437881', 'EPI_ISL_6438725', 'EPI_ISL_6506971', 'EPI_ISL_6506009', 'EPI_ISL_6504929', 'EPI_ISL_6505339', 'EPI_ISL_6733458', 'EPI_ISL_6305777', 'EPI_ISL_6440293']
[truncated: 5,625 more rows]
