# Supplementary material for: Epidemic-induced local awareness behavior inferred from surveys and genetic sequence data
Source: Nat Commun. 2025 May 22;16:4758. doi: 10.1038/s41467-025-59508-5 (PMC12098690; doi:10.1038/s41467-025-59508-5)
Supplement: Supplementary file 6 — Supplementary Data 4 [file 41467_2025_59508_MOESM6_ESM.xlsx]

## Sheet: Sheet1
SUPPLEMENTAL TABLE
Data Availability
GISAID Identifier:	EPI_SET_240404rn
doi:	10.55876/gis8.240404rn
All genome sequences and associated metadata in this dataset are published in GISAID’s EpiCoV database. To view the contributors of each individual sequence with details such as accession number, Virus name, Collection date, Originating Lab and Submitting Lab and the list of Authors, visit 10.55876/gis8.240404rn
Data Snapshot
	EPI_SET_240404rn is composed of 5,780,000 individual genome sequences.
	The collection dates range from 2020-01-28 to 2023-03-01;
	Data were collected in 18 countries and territories;
	All sequences in this dataset are compared relative to hCoV-19/Wuhan/WIV04/2019 (WIV04), the official reference sequence employed by GISAID (EPI_ISL_402124). Learn more at https://gisaid.org/WIV04.
